# Supplementary material for: Reproductive Hormone and Transcriptomic Responses of Pituitary Tissue in Anestrus Gilts Induced by Nutrient Restriction
Source: PLoS One. 2015 Nov 18;10(11):e0143219. doi: 10.1371/journal.pone.0143219 (PMC4651501; doi:10.1371/journal.pone.0143219)
Supplement: S1 File — (ZIP) [file pone.0143219.s003.zip]

Archive with 133 entries (133 files):
- pathway map/1 map04080.png
- pathway map/10 map05320.png
- pathway map/100 map00280.png
- pathway map/101 map00010.png
- pathway map/103 map04664.png
- pathway map/104 map04270.png
- pathway map/105 map04260.png
- pathway map/106 map04150.png
- pathway map/107 map05016.png
- pathway map/108 map05120.png
- pathway map/109 map04973.png
- pathway map/11 map04512.png
- pathway map/110 map05416.png
- pathway map/111 map05221.png
- pathway map/112 map05210.png
- pathway map/113 map00562.png
- pathway map/115 map00564.png
- pathway map/116 map04910.png
- pathway map/117 map05414.png
- pathway map/118 map00230.png
- pathway map/119 map04920.png
- pathway map/12 map04742.png
- pathway map/120 map04210.png
- pathway map/121 map04115.png
- pathway map/122 map04914.png
- pathway map/123 map05214.png
- pathway map/124 map00240.png
- pathway map/125 map04740.png
- pathway map/126 map05010.png
- pathway map/127 map04370.png
- pathway map/128 map04540.png
- pathway map/13 map00300.png
- pathway map/130 map04620.png
- pathway map/131 map05410.png
- pathway map/132 map05100.png
- pathway map/133 map04530.png
- pathway map/134 map03040.png
- pathway map/135 map04310.png
- pathway map/136 map03013.png
- pathway map/137 map04810.png
- pathway map/138 map03018.png
- pathway map/14 map04020.png
- pathway map/15 map04010.png
- pathway map/16 map05330.png
- pathway map/17 map05140.png
- pathway map/18 map05332.png
- pathway map/19 map05142.png
- pathway map/2 map04610.png
- pathway map/20 map00270.png
- pathway map/21 map00400.png
- pathway map/22 map04744.png
- pathway map/23 map04940.png
- pathway map/24 map05323.png
- pathway map/25 map04666.png
- pathway map/26 map04145.png
- pathway map/27 map04720.png
- pathway map/28 map04122.png
- pathway map/29 map00071.png
- pathway map/3 map05020.png
- pathway map/30 map04614.png
- pathway map/31 map00565.png
- pathway map/32 map04662.png
- pathway map/33 map00330.png
- pathway map/34 map05340.png
- pathway map/35 map04672.png
- pathway map/36 map00350.png
- pathway map/37 map04930.png
- pathway map/38 map03010.png
- pathway map/39 map04745.png
- pathway map/4 map05322.png
- pathway map/40 map04960.png
- pathway map/41 map04514.png
- pathway map/43 map00053.png
- pathway map/44 map04971.png
- pathway map/45 map04114.png
- pathway map/46 map00360.png
- pathway map/47 map00601.png
- pathway map/48 map00532.png
- pathway map/49 map00512.png
- pathway map/5 map05150.png
- pathway map/50 map04380.png
- pathway map/51 map04972.png
- pathway map/52 map05145.png
- pathway map/53 map04013.png
- pathway map/54 map04650.png
- pathway map/55 map04710.png
- pathway map/56 map04144.png
- pathway map/57 map05143.png
- pathway map/58 map00410.png
- pathway map/59 map00250.png
- pathway map/6 map04060.png
- pathway map/60 map04730.png
- pathway map/61 map05012.png
- pathway map/62 map00340.png
- pathway map/63 map04976.png
- pathway map/64 map04660.png
- pathway map/65 map05310.png
- pathway map/66 map03020.png
- pathway map/67 map00600.png
- pathway map/68 map04722.png
- pathway map/69 map00983.png
- pathway map/7 map04970.png
- pathway map/70 map03320.png
- pathway map/71 map05200.png
- pathway map/72 map00260.png
- pathway map/73 map04964.png
- pathway map/74 map04916.png
- pathway map/75 map05222.png
- pathway map/76 map00640.png
- pathway map/77 map04670.png
- pathway map/78 map04320.png
- pathway map/79 map04510.png
- pathway map/8 map04912.png
- pathway map/80 map00380.png
- pathway map/81 map05412.png
- pathway map/82 map04360.png
- pathway map/83 map00620.png
- pathway map/84 map03420.png
- pathway map/85 map04612.png
- pathway map/87 map05146.png
- pathway map/88 map04070.png
- pathway map/89 map04974.png
- pathway map/9 map04630.png
- pathway map/90 map00520.png
- pathway map/91 map04062.png
- pathway map/92 map00980.png
- pathway map/93 map00982.png
- pathway map/94 map04330.png
- pathway map/95 map00190.png
- pathway map/96 map04640.png
- pathway map/97 map04975.png
- pathway map/98 map00561.png
- pathway map/99 map00310.png
