# Supplementary material for: Reproductive Hormone and Transcriptomic Responses of Pituitary Tissue in Anestrus Gilts Induced by Nutrient Restriction
Source: PLoS One. 2015 Nov 18;10(11):e0143219. doi: 10.1371/journal.pone.0143219 (PMC4651501; doi:10.1371/journal.pone.0143219)
Supplement: S1 Table — CON denotes normally fed gilts (2.86 kg/d) and NR denotes nutrient restricted gilts (1 kg/d). (XLSX) [file pone.0143219.s004.xlsx]

## Sheet: Sheet1
S1 Table. Summary of differentially expressed genes identified between the control gilt (CON) and nutrient restriction gilt (NR) in the pituitary
GeneID	Gene Description	RawIntensity-CON	RawIntensity-NR	RPKM-CON	RPKM-NR	log2 Ratio(CON/NR)	P-Value	FDR
gnl|UG|Ssc#S39884104	rcly30b_l11.y1 cly Sus scrofa cDNA 5', mRNA sequence /clone_end=5' /gb=EV979179 /gi=178599170 /ug=Ssc.90552 /len=220	0	20	0.001	30.575	14.9001	1.55286e-06	0.000131193
gnl|UG|Ssc#S39952887	rpigcb_3718.y1 cty Sus scrofa cDNA 5', mRNA sequence /clone_end=5' /gb=EW047952 /gi=181332248 /ug=Ssc.90788 /len=111	0	6	0.001	18.1798	14.15	0.0183822	0.212858
gnl|UG|Ssc#S21550703	UMC-p2mm4-004-f11 2mm ovarian follicle p2mm Sus scrofa cDNA 3', mRNA sequence /clone_end=3' /gb=CO942863 /gi=51309622 /ug=Ssc.40557 /len=133	0	6	0.001	15.1726	13.8892	0.0183822	0.212383
gnl|UG|Ssc#S39827957	rcga38b_a20.y1 cga Sus scrofa cDNA 5', mRNA sequence /clone_end=5' /gb=EV923235 /gi=178618574 /ug=Ssc.90380 /len=135	0	6	0.001	14.9478	13.8676	0.0183822	0.21191
gnl|UG|Ssc#S58300959	PREDICTED: Sus scrofa putative MAGE domain-containing protein MAGEA13P-like (LOC100511115), mRNA /cds=p(281,1375) /gb=XM_003135437 /gi=311277078 /ug=Ssc.94751 /len=1375	0	57	0.001	13.9422	13.7672	0	0
gnl|UG|Ssc#S14895904	jns42_G04.f jns Sus scrofa cDNA 5', mRNA sequence /clone_end=5' /gb=CB478882 /gi=29285268 /ug=Ssc.23251 /len=130	0	5	0.001	12.9356	13.6591	0.0359208	0.315998
gnl|UG|Ssc#S6003794	296953 MARC 1PIG Sus scrofa cDNA 5', mRNA sequence /clone_end=5' /gb=BG381946 /gi=13306418 /ti=448049224 /ug=Ssc.55241 /len=246	0	8	0.001	10.9374	13.417	0.00481396	0.0890644
gnl|UG|Ssc#S55242440	FS661219 full-length enriched swine cDNA library, adult colon Sus scrofa cDNA clone CLNT10052H12 5', mRNA sequence /clone=CLNT10052H12 /clone_end=5' /gb=FS661219 /gi=288236089 /ug=Ssc.50915 /len=775	0	25	0.001	10.8492	13.4053	5.45e-08	6.17281e-06
gnl|UG|Ssc#S21631729	UMC-pcrybst1-020-f03 Blastocyst after cryopreservation pcrybst Sus scrofa cDNA 3', mRNA sequence /clone_end=3' /gb=CV102146 /gi=51584310 /ug=Ssc.86705 /len=184	0	5	0.001	9.13928	13.1579	0.0359208	0.314776
gnl|UG|Ssc#S21545049	UMC-pfeto1-018-d02 Fetal ovary pfeto Sus scrofa cDNA 3', mRNA sequence /clone_end=3' /gb=CO953367 /gi=51330392 /ug=Ssc.86235 /len=263	0	7	0.001	8.95163	13.1279	0.00940698	0.139332
gnl|UG|Ssc#S6004015	297970 MARC 1PIG Sus scrofa cDNA 5', mRNA sequence /clone_end=5' /gb=BG382167 /gi=13306639 /ti=448049445 /ug=Ssc.79405 /len=207	0	5	0.001	8.1238	12.9879	0.0359208	0.31296
gnl|UG|Ssc#S34510982	DB781844 full-length enriched swine cDNA library, adult adrenal gland Sus scrofa cDNA clone ADR010004B01 5', mRNA sequence /clone=ADR010004B01 /clone_end=5' /gb=DB781844 /gi=112747832 /ug=Ssc.30435 /len=175	0	4	0.001	7.68744	12.9083	0.0701928	0.445702
gnl|UG|Ssc#S40087995	rfcc11b_e12.y1 fcc Sus scrofa cDNA 5', mRNA sequence /clone_end=5' /gb=EW182902 /gi=182515172 /ug=Ssc.86347 /len=594	0	13	0.001	7.36066	12.8456	0.000168953	0.00696647
gnl|UG|Ssc#S55324151	Sus scrofa mRNA, clone:SMG010056E05, expressed in submaxillary gland /gb=AK350057 /gi=288780721 /ug=Ssc.53941 /len=1059	0	23	0.001	7.30452	12.8346	2.0811e-07	2.0894e-05
gnl|UG|Ssc#S6078048	MI-P-CP0-nvp-c-05-0-UI.s1 MI-P-CP0 Sus scrofa cDNA clone MI-P-CP0-nvp-c-05-0-UI 3', mRNA sequence /clone=MI-P-CP0-nvp-c-05-0-UI /clone_end=3' /gb=BI401624 /gi=15180685 /ug=Ssc.16416 /len=193	0	4	0.001	6.97047	12.767	0.0701928	0.441219
gnl|UG|Ssc#S39895028	rcol1024b_p8.y1 col Sus scrofa cDNA 5', mRNA sequence /clone_end=5' /gb=EV990103 /gi=178613335 /ug=Ssc.65753 /len=147	0	3	0.001	6.86378	12.7448	0.137164	0.604422
gnl|UG|Ssc#S50200929	susfleck_FC_N_46_H11 SUSFLECK Fat Cell Normalized Sus scrofa cDNA clone 46_H11, mRNA sequence /clone=46_H11 /gb=FD632765 /gi=220987696 /ug=Ssc.93048 /len=437	0	8	0.001	6.15699	12.588	0.00481396	0.0891099
gnl|UG|Ssc#S21559112	UMC-pd45fet-012-b08 Day 45 fetus pd45fet Sus scrofa cDNA 3', mRNA sequence /clone_end=3' /gb=CO940294 /gi=51307053 /ug=Ssc.54304 /len=405	0	7	0.001	5.81303	12.5051	0.00940698	0.139789
gnl|UG|Ssc#S40282750	rmcp34c_b18.y1 mcp Sus scrofa cDNA 5', mRNA sequence /clone_end=5' /gb=EW377657 /gi=182716597 /ug=Ssc.50873 /len=414	0	7	0.001	5.68666	12.4734	0.00940698	0.139962
gnl|UG|Ssc#S39800890	rcbe19_j22.y1 cbe Sus scrofa cDNA 5', mRNA sequence /clone_end=5' /gb=EV896168 /gi=178509293 /ug=Ssc.90301 /len=123	0	2	0.001	5.46871	12.417	0.268032	0.742079
gnl|UG|Ssc#S40123040	rfty512b_a22.y1 fty Sus scrofa cDNA 5', mRNA sequence /clone_end=5' /gb=EW217947 /gi=182574741 /ug=Ssc.68065 /len=189	0	3	0.001	5.3385	12.3822	0.137164	0.592606
gnl|UG|Ssc#S55260787	FS668547 full-length enriched swine cDNA library, adult hypothalamus Sus scrofa cDNA clone HTMT10061D05 5', mRNA sequence /clone=HTMT10061D05 /clone_end=5' /gb=FS668547 /gi=288257584 /ug=Ssc.77879 /len=190	0	3	0.001	5.3104	12.3746	0.137164	0.592465
gnl|UG|Ssc#S40438729	rret15_g4.y1 ret Sus scrofa cDNA 5', mRNA sequence /clone_end=5' /gb=EW533335 /gi=183034686 /ug=Ssc.69356 /len=132	0	2	0.001	5.09584	12.3151	0.268032	0.738862
gnl|UG|Ssc#S21560894	UMC-p8mm4-009-c02 8mm ovarian follicle p8mm Sus scrofa cDNA 3', mRNA sequence /clone_end=3' /gb=CO948785 /gi=51325731 /ug=Ssc.40199 /len=340	0	5	0.001	4.94596	12.272	0.0359208	0.316613
gnl|UG|Ssc#S6057830	MI-P-H3-afb-b-03-1-UM.s1 MI-P-H3 Sus scrofa cDNA clone MI-P-H3-afb-b-03-1-UM 3', mRNA sequence /clone=MI-P-H3-afb-b-03-1-UM /clone_end=3' /gb=BQ601332 /gi=21548058 /ug=Ssc.8401 /len=273	0	4	0.001	4.92784	12.2667	0.0701928	0.447742
gnl|UG|Ssc#S40355493	rnje28c_b12.y1 nje Sus scrofa cDNA 5', mRNA sequence /clone_end=5' /gb=EW450100 /gi=182712089 /ug=Ssc.69054 /len=289	0	4	0.001	4.65502	12.1846	0.0701928	0.447191
gnl|UG|Ssc#S40408078	rplac_12509.y1 pla Sus scrofa cDNA 5', mRNA sequence /clone_end=5' /gb=EW502685 /gi=182846671 /ug=Ssc.95702 /len=435	0	6	0.001	4.63897	12.1796	0.0183822	0.212586
gnl|UG|Ssc#S39891774	rcmu32_k19.y1 cmu Sus scrofa cDNA 5', mRNA sequence /clone_end=5' /gb=EV986849 /gi=178603885 /ug=Ssc.82777 /len=655	0	9	0.001	4.62126	12.1741	0.00246352	0.0557004
gnl|UG|Ssc#S20955927	AJ667833 CSEQRAN09 Sus scrofa cDNA clone C0000042_B12, mRNA sequence /clone=C0000042_B12 /gb=AJ667833 /gi=49352284 /ug=Ssc.56424 /len=441	0	6	0.001	4.57586	12.1598	0.0183822	0.213062
gnl|UG|Ssc#S26727822	AJ963906 KN404_2 Sus scrofa cDNA clone C0007752e18 3', mRNA sequence /clone=C0007752e18 /clone_end=3' /gb=AJ963906 /gi=74380722 /ug=Ssc.46580 /len=677	0	9	0.001	4.47109	12.1264	0.00246352	0.05577
gnl|UG|Ssc#S40327328	rnca24b_j1.y1 nca Sus scrofa cDNA 5', mRNA sequence /clone_end=5' /gb=EW421935 /gi=182813585 /ug=Ssc.64817 /len=382	0	5	0.001	4.40216	12.104	0.0359208	0.316459
gnl|UG|Ssc#S39876389	rcly27b_h15.y1 cly Sus scrofa cDNA 5', mRNA sequence /clone_end=5' /gb=EV971464 /gi=178524269 /ug=Ssc.65582 /len=619	0	8	0.001	4.34669	12.0857	0.00481396	0.0893838
gnl|UG|Ssc#S6077738	MI-P-CP0-nvm-e-09-0-UI.s1 MI-P-CP0 Sus scrofa cDNA clone MI-P-CP0-nvm-e-09-0-UI 3', mRNA sequence /clone=MI-P-CP0-nvm-e-09-0-UI /clone_end=3' /gb=BI401308 /gi=15180369 /ug=Ssc.12188 /len=388	0	5	0.001	4.33409	12.0815	0.0359208	0.314852
gnl|UG|Ssc#S39933226	rcst14_j23.y1 cst Sus scrofa cDNA 5', mRNA sequence /clone_end=5' /gb=EW028291 /gi=181233831 /ug=Ssc.65957 /len=156	0	2	0.001	4.31186	12.0741	0.268032	0.743271
gnl|UG|Ssc#S23697806	1106457 MARC 4PIG Sus scrofa cDNA 3', mRNA sequence /clone_end=3' /gb=DN108909 /gi=59785399 /ug=Ssc.38423 /len=312	0	4	0.001	4.31186	12.0741	0.0701928	0.44672
gnl|UG|Ssc#S40038276	reru29c_f1.y1 eru Sus scrofa cDNA 5', mRNA sequence /clone_end=5' /gb=EW133183 /gi=182457718 /ug=Ssc.67281 /len=479	0	6	0.001	4.21284	12.0406	0.0183822	0.21313
gnl|UG|Ssc#S35325611	SusFleck_BF_0145_0148_5_pCNS_H03 SusFleck Backfat Sus scrofa cDNA clone 0145_0148_H03 5', mRNA sequence /clone=0145_0148_H03 /clone_end=5' /gb=DT324003 /gi=116337626 /ug=Ssc.49709 /len=401	0	5	0.001	4.19358	12.034	0.0359208	0.316229
gnl|UG|Ssc#S40450468	rsag011_g22.y1 sag Sus scrofa cDNA 5', mRNA sequence /clone_end=5' /gb=EW545074 /gi=183036164 /ug=Ssc.69370 /len=482	0	6	0.001	4.18662	12.0316	0.0183822	0.212045
gnl|UG|Ssc#S17518100	BX672670 Sus Scrofa library (scac) Sus scrofa cDNA clone scac0027i.o.03 5prim, mRNA sequence /clone=scac0027i.o.03 /clone_end=5' /gb=BX672670 /gi=37985519 /ug=Ssc.22746 /len=487	0	6	0.001	4.14364	12.0167	0.0183822	0.211977
gnl|UG|Ssc#S40450769	rsag025_e11.y1 sag Sus scrofa cDNA 5', mRNA sequence /clone_end=5' /gb=EW545375 /gi=183109578 /ug=Ssc.69395 /len=244	0	3	0.001	4.13515	12.0137	0.137164	0.596302
gnl|UG|Ssc#S29459782	POSM0605009_A15R porcine skeletal muscle cDNA library (PoSM) Sus scrofa cDNA 3', mRNA sequence /clone_end=3' /gb=DV898503 /gi=82924014 /ug=Ssc.87950 /len=247	0	3	0.001	4.08492	11.9961	0.137164	0.588328
gnl|UG|Ssc#S5993032	122508 MARC 1PIG Sus scrofa cDNA 5', mRNA sequence /clone_end=5' /gb=BE012805 /gi=8273741 /ti=447572371 /ug=Ssc.78975 /len=165	0	2	0.001	4.07667	11.9932	0.268032	0.745095
gnl|UG|Ssc#S5985385	29749 MARC 1PIG Sus scrofa cDNA 5', mRNA sequence /clone_end=5' /gb=AW346904 /gi=6844614 /ti=447564953 /ug=Ssc.78720 /len=167	0	2	0.001	4.02785	11.9758	0.268032	0.744753
gnl|UG|Ssc#S50210055	susfleck_AF_N_01_F03 SUSFLECK Abdominal Fat Normalized Sus scrofa cDNA clone 01_F03, mRNA sequence /clone=01_F03 /gb=FD641891 /gi=220997157 /ug=Ssc.60689 /len=757	0	9	0.001	3.99858	11.9653	0.00246352	0.0555964
gnl|UG|Ssc#S38480012	EST-AO201D08 MARC-145 cell line - PRRSV-exposed Sus scrofa cDNA clone AO201D08, mRNA sequence /clone=AO201D08 /gb=ES445164 /gi=146286754 /ug=Ssc.82315 /len=590	0	7	0.001	3.9903	11.9623	0.00940698	0.139389
gnl|UG|Ssc#S23774419	1148919 MARC 4PIG Sus scrofa cDNA 3', mRNA sequence /clone_end=3' /gb=DN132038 /gi=59826319 /ug=Ssc.37737 /len=254	0	3	0.001	3.97235	11.9558	0.137164	0.588607
gnl|UG|Ssc#S22288670	CJ031406 full-length enriched swine cDNA library, adult testis Sus scrofa cDNA clone TES01D070021 5', mRNA sequence /clone=TES01D070021 /clone_end=5' /gb=CJ031406 /gi=54555301 /ug=Ssc.53124 /len=170	0	2	0.001	3.95677	11.9501	0.268032	0.731407
gnl|UG|Ssc#S40325459	rnbm14b_m1.y1 nbm Sus scrofa cDNA 5', mRNA sequence /clone_end=5' /gb=EW420066 /gi=182717106 /ug=Ssc.68971 /len=172	0	2	0.001	3.91076	11.9332	0.268032	0.731352
gnl|UG|Ssc#S55291840	FS653021 full-length enriched swine cDNA library, adult back fat Sus scrofa cDNA clone BKFL10075B10 5', mRNA sequence /clone=BKFL10075B10 /clone_end=5' /gb=FS653021 /gi=288291526 /ug=Ssc.78226 /len=174	0	2	0.001	3.86581	11.9166	0.268032	0.731297
gnl|UG|Ssc#S6056936	MI-P-H1-abl-a-11-1-UM.s1 MI-P-H1 Sus scrofa cDNA clone MI-P-H1-abl-a-11-1-UM 3', mRNA sequence /clone=MI-P-H1-abl-a-11-1-UM /clone_end=3' /gb=BF703572 /gi=11988980 /ug=Ssc.52130 /len=174	0	2	0.001	3.86581	11.9166	0.268032	0.726702
gnl|UG|Ssc#S21579700	UMC-pd6end2-005-e04 Endometrium gilt D6 of estrous cycle pd6end Sus scrofa cDNA 3', mRNA sequence /clone_end=3' /gb=CO992660 /gi=51351934 /ug=Ssc.44437 /len=360	0	4	0.001	3.73695	11.8676	0.0701928	0.448452
gnl|UG|Ssc#S6062979	MI-P-AY1-nru-h-08-0-UI.s1 MI-P-AY1 Sus scrofa cDNA clone MI-P-AY1-nru-h-08-0-UI 3', mRNA sequence /clone=MI-P-AY1-nru-h-08-0-UI /clone_end=3' /gb=BI399744 /gi=15178805 /ug=Ssc.56854 /len=181	0	2	0.001	3.7163	11.8597	0.268032	0.717259
gnl|UG|Ssc#S21549926	UMC-peov1-010-b05 Oviduct from a gilt in estrus peov Sus scrofa cDNA 3', mRNA sequence /clone_end=3' /gb=CO940981 /gi=51307744 /ug=Ssc.40593 /len=366	0	4	0.001	3.67569	11.8438	0.0701928	0.44578
gnl|UG|Ssc#S29458800	POSM0605006_K07R porcine skeletal muscle cDNA library (PoSM) Sus scrofa cDNA 3', mRNA sequence /clone_end=3' /gb=DV897552 /gi=82922159 /ug=Ssc.79340 /len=186	0	2	0.001	3.6164	11.8203	0.268032	0.71981
gnl|UG|Ssc#S55256407	FS643795 full-length enriched swine cDNA library, adult brain (frontal lobe) Sus scrofa cDNA clone BFLT10048F08 5', mRNA sequence /clone=BFLT10048F08 /clone_end=5' /gb=FS643795 /gi=288250698 /ug=Ssc.77730 /len=376	0	4	0.001	3.57793	11.8049	0.0701928	0.444923
gnl|UG|Ssc#S5988287	71501 MARC 1PIG Sus scrofa cDNA 5', mRNA sequence /clone_end=5' /gb=AW431193 /gi=6962500 /ti=447568259 /ug=Ssc.60185 /len=378	0	4	0.001	3.559	11.7973	0.0701928	0.447034
gnl|UG|Ssc#S39850262	rcki10_h21.y1 cki Sus scrofa cDNA 5', mRNA sequence /clone_end=5' /gb=EV945344 /gi=178603466 /ug=Ssc.65391 /len=572	0	6	0.001	3.52789	11.7846	0.0183822	0.212518
gnl|UG|Ssc#S55265408	FS651392 full-length enriched swine cDNA library, adult back fat Sus scrofa cDNA clone BKFL10046G02 5', mRNA sequence /clone=BKFL10046G02 /clone_end=5' /gb=FS651392 /gi=288261243 /ug=Ssc.77997 /len=383	0	4	0.001	3.51254	11.7783	0.0701928	0.443759
gnl|UG|Ssc#S23774910	1149642 MARC 4PIG Sus scrofa cDNA 3', mRNA sequence /clone_end=3' /gb=DN132529 /gi=59826810 /ug=Ssc.87353 /len=291	0	3	0.001	3.46727	11.7596	0.137164	0.601934
gnl|UG|Ssc#S21559696	UMC-p8mm3-001-f11 8mm ovarian follicle p8mm Sus scrofa cDNA 3', mRNA sequence /clone_end=3' /gb=CO947993 /gi=51314752 /ug=Ssc.40246 /len=388	0	4	0.001	3.46727	11.7596	0.0701928	0.445078
gnl|UG|Ssc#S34527138	DB794456 full-length enriched swine cDNA library, adult immature dendritic cell Sus scrofa cDNA clone DCI010052C08 5', mRNA sequence /clone=DCI010052C08 /clone_end=5' /gb=DB794456 /gi=112776207 /ug=Ssc.89895 /len=293	0	3	0.001	3.4436	11.7497	0.137164	0.605158
gnl|UG|Ssc#S58300930	PREDICTED: Sus scrofa transmembrane gamma-carboxyglutamic acid protein 3-like (LOC100515990), mRNA /cds=p(1,696) /gb=XM_003135458 /gi=311277137 /ug=Ssc.95236 /len=696	0	7	0.001	3.38258	11.7239	0.00940698	0.139618
gnl|UG|Ssc#S17507304	890822 MARC 4PIG Sus scrofa cDNA 3', mRNA sequence /clone_end=3' /gb=CF794768 /gi=37799341 /ug=Ssc.21119 /len=200	0	2	0.001	3.36325	11.7156	0.268032	0.726376
gnl|UG|Ssc#S40076107	rfbs3911b_g19.y1 fbs Sus scrofa cDNA 5', mRNA sequence /clone_end=5' /gb=EW171014 /gi=182608038 /ug=Ssc.17448 /len=602	0	6	0.001	3.35208	11.7108	0.0183822	0.21279
gnl|UG|Ssc#S39998179	recc2832c_h10.y1 ecc Sus scrofa cDNA 5', mRNA sequence /clone_end=5' /gb=EW093088 /gi=181320476 /ug=Ssc.16520 /len=610	0	6	0.001	3.30812	11.6918	0.0183822	0.21218
gnl|UG|Ssc#S6051369	SOF Band 132 Pig ovarian follicle cDNA Sus scrofa cDNA 3', mRNA sequence /clone_end=3' /gb=AW507063 /gi=7145582 /ug=Ssc.6664 /len=509	0	5	0.001	3.30379	11.6899	0.0359208	0.314168
gnl|UG|Ssc#S19545905	951344 MARC 4PIG Sus scrofa cDNA 5', mRNA sequence /clone_end=5' /gb=CN162001 /gi=46176431 /ug=Ssc.85313 /len=311	0	3	0.001	3.2443	11.6637	0.137164	0.6056
gnl|UG|Ssc#S18285502	BP155460 full-length enriched swine cDNA library, adult peripheral blood lymphocyte Sus scrofa cDNA clone PBL010035B12 5', mRNA sequence /clone=PBL010035B12 /clone_end=5' /gb=BP155460 /gi=40404933 /ug=Ssc.84154 /len=208	0	2	0.001	3.2339	11.6591	0.268032	0.744296
gnl|UG|Ssc#S39970621	rcut25_b4.y1 cut Sus scrofa cDNA 5', mRNA sequence /clone_end=5' /gb=EW065686 /gi=181285665 /ug=Ssc.6080 /len=729	0	7	0.001	3.22946	11.6571	0.00940698	0.140134
gnl|UG|Ssc#S40081327	rfbs3936b_c17.y1 fbs Sus scrofa cDNA 5', mRNA sequence /clone_end=5' /gb=EW176234 /gi=182537216 /ug=Ssc.67616 /len=313	0	3	0.001	3.22357	11.6544	0.137164	0.594448
gnl|UG|Ssc#S23700782	1111031 MARC 4PIG Sus scrofa cDNA 3', mRNA sequence /clone_end=3' /gb=DN111885 /gi=59790551 /ug=Ssc.9131 /len=845	0	8	0.001	3.18415	11.6367	0.00481396	0.0892923
gnl|UG|Ssc#S23872079	Sus scrofa sodium bicarbonate cotransporter member 4 (NBC1) mRNA, partial cds /cds=p(37,423) /gb=AY911643 /gi=62945808 /ug=Ssc.87368 /len=423	0	4	0.001	3.18038	11.635	0.0701928	0.447978
gnl|UG|Ssc#S26711588	AJ947672 KN404_1 Sus scrofa cDNA clone C0007735b04 5', mRNA sequence /clone=C0007735b04 /clone_end=5' /gb=AJ947672 /gi=74364488 /ug=Ssc.45726 /len=753	0	7	0.001	3.12653	11.6103	0.00940698	0.140423
gnl|UG|Ssc#S55317488	FS692511 full-length enriched swine cDNA library, adult ovary Sus scrofa cDNA clone OVRT10075C10 5', mRNA sequence /clone=OVRT10075C10 /clone_end=5' /gb=FS692511 /gi=288306042 /ug=Ssc.93648 /len=754	0	7	0.001	3.12238	11.6084	0.00940698	0.140481
gnl|UG|Ssc#S6091575	Sus scrofa immunglobulin VDJ region mRNA, partial cds /cds=p(1,432) /gb=U38208 /gi=1022934 /ug=Ssc.57603 /len=432	0	4	0.001	3.11412	11.6046	0.0701928	0.440837
gnl|UG|Ssc#S31110432	1520295 MARC 3PIG Sus scrofa cDNA 3', mRNA sequence /clone_end=3' /gb=DY414270 /gi=87215573 /ug=Ssc.33237 /len=217	0	2	0.001	3.09977	11.5979	0.268032	0.733174
gnl|UG|Ssc#S21548686	UMC-peov1-006-c07 Oviduct from a gilt in estrus peov Sus scrofa cDNA 3', mRNA sequence /clone_end=3' /gb=CO940675 /gi=51307438 /ug=Ssc.40671 /len=326	0	3	0.001	3.09502	11.5957	0.137164	0.600843
gnl|UG|Ssc#S6079149	MI-P-CP0-nvh-g-08-0-UI.s2 MI-P-CP0 Sus scrofa cDNA clone MI-P-CP0-nvh-g-08-0-UI 3', mRNA sequence /clone=MI-P-CP0-nvh-g-08-0-UI /clone_end=3' /gb=BQ603673 /gi=21550399 /ug=Ssc.82088 /len=437	0	4	0.001	3.07849	11.588	0.0701928	0.443913
gnl|UG|Ssc#S34503906	DB818478 full-length enriched swine cDNA library, adult thymus Sus scrofa cDNA 3', mRNA sequence /clone=THY010043E12 /clone_end=3' /gb=DB818478 /gi=112772791 /ug=Ssc.31173 /len=777	0	7	0.001	3.02996	11.5651	0.00940698	0.140597
gnl|UG|Ssc#S40555322	rthg19_c7.y1 thg Sus scrofa cDNA 5', mRNA sequence /clone_end=5' /gb=EW642035 /gi=183078873 /ug=Ssc.35059 /len=222	0	2	0.001	3.02996	11.5651	0.268032	0.733838
gnl|UG|Ssc#S21631731	UMC-pcrybst1-020-f07 Blastocyst after cryopreservation pcrybst Sus scrofa cDNA 3', mRNA sequence /clone_end=3' /gb=CV102148 /gi=51584312 /ug=Ssc.86706 /len=223	0	2	0.001	3.01637	11.5586	0.268032	0.745438
gnl|UG|Ssc#S18359378	915332 MARC 4PIG Sus scrofa cDNA 5', mRNA sequence /clone_end=5' /gb=CK454819 /gi=40802033 /ug=Ssc.52771 /len=223	0	2	0.001	3.01637	11.5586	0.268032	0.731517
gnl|UG|Ssc#S40290663	rmed15c_a18.y1 med Sus scrofa cDNA 5', mRNA sequence /clone_end=5' /gb=EW385270 /gi=182783822 /ug=Ssc.68812 /len=449	0	4	0.001	2.99622	11.5489	0.0701928	0.442601
gnl|UG|Ssc#S17516719	BX671288 Sus Scrofa library (scac) Sus scrofa cDNA clone scac0032.j.09 3prim, mRNA sequence /clone=scac0032.j.09 /clone_end=3' /gb=BX671288 /gi=90246280 /ug=Ssc.22941 /len=452	0	4	0.001	2.97633	11.5393	0.0701928	0.442216
gnl|UG|Ssc#S40258528	rlyg16_a9.y1 lyg Sus scrofa cDNA 5', mRNA sequence /clone_end=5' /gb=EW353435 /gi=182791856 /ug=Ssc.22767 /len=684	0	6	0.001	2.95022	11.5266	0.0183822	0.212654
gnl|UG|Ssc#S6058494	MI-P-O1-adr-a-03-1-UM.s1 MI-P-O1 Sus scrofa cDNA clone MI-P-O1-adr-a-03-1-UM 3', mRNA sequence /clone=MI-P-O1-adr-a-03-1-UM /clone_end=3' /gb=BF713205 /gi=12012680 /ug=Ssc.52143 /len=228	0	2	0.001	2.95022	11.5266	0.268032	0.729211
gnl|UG|Ssc#S34528081	DB795794 full-length enriched swine cDNA library, adult immature dendritic cell Sus scrofa cDNA clone DCI010070D06 5', mRNA sequence /clone=DCI010070D06 /clone_end=5' /gb=DB795794 /gi=112783508 /ug=Ssc.89905 /len=798	0	7	0.001	2.95022	11.5266	0.00940698	0.139904
gnl|UG|Ssc#S40368221	rnmm06c_k14.y1 nmm Sus scrofa cDNA 5', mRNA sequence /clone_end=5' /gb=EW462828 /gi=182749652 /ug=Ssc.92115 /len=576	0	5	0.001	2.91949	11.5115	0.0359208	0.316536
gnl|UG|Ssc#S15981045	PBL_14_D06 Porcine Brain Library Sus scrofa cDNA clone PBL 5', mRNA sequence /clone=PBL /clone_end=5' /gb=CD572107 /gi=31663174 /ug=Ssc.23257 /len=231	0	2	0.001	2.91191	11.5077	0.268032	0.736621
gnl|UG|Ssc#S55283016	FS658178 full-length enriched swine cDNA library, adult colon Sus scrofa cDNA clone CLNT10014D09 5', mRNA sequence /clone=CLNT10014D09 /clone_end=5' /gb=FS658178 /gi=288280679 /ug=Ssc.77683 /len=694	0	6	0.001	2.90771	11.5057	0.0183822	0.212112
gnl|UG|Ssc#S26716926	AJ953010 KN404_1 Sus scrofa cDNA clone C0007745o13 3', mRNA sequence /clone=C0007745o13 /clone_end=3' /gb=AJ953010 /gi=74369826 /ug=Ssc.36559 /len=579	0	5	0.001	2.90436	11.504	0.0359208	0.315233
gnl|UG|Ssc#S39972136	rduo423b_g16.y1 duo Sus scrofa cDNA 5', mRNA sequence /clone_end=5' /gb=EW067201 /gi=181303148 /ug=Ssc.644 /len=465	0	4	0.001	2.89312	11.4984	0.0701928	0.440989
gnl|UG|Ssc#S40364397	rnlu1838b_c1.y1 nlu Sus scrofa cDNA 5', mRNA sequence /clone_end=5' /gb=EW459004 /gi=182821654 /ug=Ssc.23349 /len=468	0	4	0.001	2.87458	11.4891	0.0701928	0.446171
gnl|UG|Ssc#S40429574	rrec14_e24.y1 rec Sus scrofa cDNA 5', mRNA sequence /clone_end=5' /gb=EW524181 /gi=183092688 /ug=Ssc.40265 /len=352	0	3	0.001	2.86641	11.485	0.137164	0.588746
gnl|UG|Ssc#S55261310	FS669071 full-length enriched swine cDNA library, adult hypothalamus Sus scrofa cDNA clone HTMT10068D09 5', mRNA sequence /clone=HTMT10068D09 /clone_end=5' /gb=FS669071 /gi=288258107 /ug=Ssc.82784 /len=822	0	7	0.001	2.86408	11.4839	0.00940698	0.140539
gnl|UG|Ssc#S40315631	rnbm13b_o11.y1 nbm Sus scrofa cDNA 5', mRNA sequence /clone_end=5' /gb=EW410238 /gi=182807773 /ug=Ssc.68885 /len=237	0	2	0.001	2.83819	11.4708	0.268032	0.733118
gnl|UG|Ssc#S26719962	AJ956046 KN404_2 Sus scrofa cDNA clone C0007752p23 3', mRNA sequence /clone=C0007752p23 /clone_end=3' /gb=AJ956046 /gi=74372862 /ug=Ssc.46106 /len=596	0	5	0.001	2.82152	11.4623	0.0359208	0.315004
gnl|UG|Ssc#S29988954	PDUts2078F11 Porcine testis cDNA library II Sus scrofa cDNA clone PDUts2078F11 5', mRNA sequence /clone=PDUts2078F11 /clone_end=5' /gb=CX063428 /gi=84139570 /ug=Ssc.69907 /len=477	0	4	0.001	2.82034	11.4617	0.0701928	0.442986
gnl|UG|Ssc#S40159904	rhyp07c_n2.y1 hyp Sus scrofa cDNA 5', mRNA sequence /clone_end=5' /gb=EW254811 /gi=182607905 /ug=Ssc.9958 /len=601	0	5	0.001	2.79805	11.4502	0.0359208	0.313714
gnl|UG|Ssc#S58306629	PREDICTED: Sus scrofa uncharacterized protein C11orf90-like (LOC100516505), mRNA /cds=p(1,603) /gb=XM_003129787 /gi=311263727 /ug=Ssc.94049 /len=603	0	5	0.001	2.78877	11.4454	0.0359208	0.313111
gnl|UG|Ssc#S40241018	rlnt04c_n4.y1 lnt Sus scrofa cDNA 5', mRNA sequence /clone_end=5' /gb=EW335925 /gi=182742205 /ug=Ssc.68587 /len=603	0	5	0.001	2.78877	11.4454	0.0359208	0.313035
gnl|UG|Ssc#S39763682	ramn3524b_g5.y1 amn Sus scrofa cDNA 5', mRNA sequence /clone_end=5' /gb=EV858960 /gi=178577098 /ug=Ssc.90197 /len=362	0	3	0.001	2.78723	11.4446	0.137164	0.603615
gnl|UG|Ssc#S39837524	rche25_c15.y1 che Sus scrofa cDNA 5', mRNA sequence /clone_end=5' /gb=EV932802 /gi=178579983 /ug=Ssc.65226 /len=609	0	5	0.001	2.76129	11.4311	0.0359208	0.315692
gnl|UG|Ssc#S6073137	UNL-P-FN-bo-e-12-0-UNL.s1 UNL-P-FN Sus scrofa cDNA clone UNL-P-FN-bo-e-12-0-UNL 3', mRNA sequence /clone=UNL-P-FN-bo-e-12-0-UNL /clone_end=3' /gb=BI182767 /gi=14657176 /ug=Ssc.23411 /len=368	0	3	0.001	2.74178	11.4209	0.137164	0.604202
gnl|UG|Ssc#S58314759	PREDICTED: Sus scrofa hypothetical protein LOC100518104 (LOC100518104), mRNA /cds=p(114,296) /gb=XM_003121641 /gi=311245094 /ug=Ssc.79944 /len=368	0	3	0.001	2.74178	11.4209	0.137164	0.599249
gnl|UG|Ssc#S40374468	rnmm27c_j20.y1 nmm Sus scrofa cDNA 5', mRNA sequence /clone_end=5' /gb=EW469075 /gi=182850709 /ug=Ssc.69111 /len=123	0	1	0.001	2.73435	11.417	0.523764	0.819093
gnl|UG|Ssc#S17514052	BX668621 Sus Scrofa library (scac) Sus scrofa cDNA clone scac0031.l.07 5prim, mRNA sequence /clone=scac0031.l.07 /clone_end=5' /gb=BX668621 /gi=113721779 /ug=Ssc.83716 /len=742	0	6	0.001	2.71961	11.4092	0.0183822	0.212994
gnl|UG|Ssc#S21549659	UMC-peov3-012-e06 Oviduct from a gilt in estrus peov Sus scrofa cDNA 3', mRNA sequence /clone_end=3' /gb=CO941999 /gi=51308758 /ug=Ssc.40611 /len=371	0	3	0.001	2.71961	11.4092	0.137164	0.602226
gnl|UG|Ssc#S6667357	MPL384_7_O17 MPL Sus scrofa cDNA clone pSPORT1 5', mRNA sequence /clone=pSPORT1 /clone_end=5' /gb=CA780858 /gi=26018874 /ug=Ssc.57661 /len=619	0	5	0.001	2.71668	11.4076	0.0359208	0.313639
gnl|UG|Ssc#S55250821	FS711955 full-length enriched swine cDNA library, adult pituitary gland Sus scrofa cDNA clone PTG010090A05 5', mRNA sequence /clone=PTG010090A05 /clone_end=5' /gb=FS711955 /gi=288246876 /ug=Ssc.77703 /len=248	0	2	0.001	2.7123	11.4053	0.268032	0.745839
gnl|UG|Ssc#S29967521	PDUts1002D08 Porcine testis cDNA library I Sus scrofa cDNA clone PDUts1002D08 5', mRNA sequence /clone=PDUts1002D08 /clone_end=5' /gb=CV864179 /gi=84118139 /ug=Ssc.34762 /len=248	0	2	0.001	2.7123	11.4053	0.268032	0.719703
gnl|UG|Ssc#S23695194	1103667 MARC 4PIG Sus scrofa cDNA 5', mRNA sequence /clone_end=5' /gb=DN106297 /gi=59781560 /ug=Ssc.95028 /len=871	0	7	0.001	2.70296	11.4003	0.00940698	0.140077
gnl|UG|Ssc#S19543903	949197 MARC 4PIG Sus scrofa cDNA 3', mRNA sequence /clone_end=3' /gb=CN160052 /gi=46174482 /ug=Ssc.27181 /len=871	0	7	0.001	2.70296	11.4003	0.00940698	0.139847
gnl|UG|Ssc#S55282906	FS652695 full-length enriched swine cDNA library, adult back fat Sus scrofa cDNA clone BKFL10071E02 5', mRNA sequence /clone=BKFL10071E02 /clone_end=5' /gb=FS652695 /gi=288280569 /ug=Ssc.78157 /len=252	0	2	0.001	2.66925	11.3822	0.268032	0.745381
gnl|UG|Ssc#S6082191	MI-P-CP1-nzd-c-21-0-UI.s1 MI-P-CP1 Sus scrofa cDNA clone MI-P-CP1-nzd-c-21-0-UI 3', mRNA sequence /clone=MI-P-CP1-nzd-c-21-0-UI /clone_end=3' /gb=BQ604875 /gi=21551601 /ug=Ssc.82241 /len=379	0	3	0.001	2.66221	11.3784	0.137164	0.604716
gnl|UG|Ssc#S21541710	UMC-pd12cl-012-g02 Day 12 Corpus Luteum pd12cl Sus scrofa cDNA 3', mRNA sequence /clone_end=3' /gb=CO950486 /gi=51327464 /ug=Ssc.86176 /len=380	0	3	0.001	2.6552	11.3746	0.137164	0.59824
gnl|UG|Ssc#S25095210	rp16201 Normalized porcine adipose tissues cDNA library Sus scrofa cDNA, mRNA sequence /gb=DR066696 /gi=66989830 /ug=Ssc.53220 /len=128	0	1	0.001	2.62754	11.3595	0.523764	0.835937
gnl|UG|Ssc#S40075110	rfbs3920b_h23.y1 fbs Sus scrofa cDNA 5', mRNA sequence /clone_end=5' /gb=EW170017 /gi=182484280 /ug=Ssc.67542 /len=389	0	3	0.001	2.59377	11.3408	0.137164	0.589654
gnl|UG|Ssc#S21630973	UMC-pcrybst1-009-d04 Blastocyst after cryopreservation pcrybst Sus scrofa cDNA 3', mRNA sequence /clone_end=3' /gb=CV101390 /gi=51583554 /ug=Ssc.86704 /len=390	0	3	0.001	2.58712	11.3371	0.137164	0.60019
gnl|UG|Ssc#S6007493	322434 MARC 1PIG Sus scrofa cDNA 5', mRNA sequence /clone_end=5' /gb=BG608950 /gi=13658928 /ti=448053144 /ug=Ssc.60512 /len=520	0	4	0.001	2.58712	11.3371	0.0701928	0.445858
gnl|UG|Ssc#S6072530	UNL-P-FN-az-d-06-0-UNL.s1 UNL-P-FN Sus scrofa cDNA clone UNL-P-FN-az-d-06-0-UNL 3', mRNA sequence /clone=UNL-P-FN-az-d-06-0-UNL /clone_end=3' /gb=BI181858 /gi=14656267 /ug=Ssc.94301 /len=520	0	4	0.001	2.58712	11.3371	0.0701928	0.442139
gnl|UG|Ssc#S55296612	FS703669 full-length enriched swine cDNA library, adult prostate Sus scrofa cDNA clone PST010086F11 5', mRNA sequence /clone=PST010086F11 /clone_end=5' /gb=FS703669 /gi=288298832 /ug=Ssc.51754 /len=910	0	7	0.001	2.58712	11.3371	0.00940698	0.139675
gnl|UG|Ssc#S29969759	PDUts1030G01 Porcine testis cDNA library I Sus scrofa cDNA clone PDUts1030G01 5', mRNA sequence /clone=PDUts1030G01 /clone_end=5' /gb=CV866417 /gi=84120377 /ug=Ssc.46980 /len=521	0	4	0.001	2.58215	11.3344	0.0701928	0.441832
gnl|UG|Ssc#S6068119	AR068B09iLNBB09S Infected Porcine Lymph node cDNA library Sus scrofa cDNA, mRNA sequence /gb=BI305064 /gi=15416402 /ug=Ssc.11050 /len=261	0	2	0.001	2.57721	11.3316	0.268032	0.734838
gnl|UG|Ssc#S40055705	rese32c_b8.y1 ese Sus scrofa cDNA 5', mRNA sequence /clone_end=5' /gb=EW150612 /gi=182539901 /ug=Ssc.91268 /len=394	0	3	0.001	2.56085	11.3224	0.137164	0.593526
gnl|UG|Ssc#S6666459	MPL384_3_J08 MPL Sus scrofa cDNA clone pSPORT1 5', mRNA sequence /clone=pSPORT1 /clone_end=5' /gb=CA779960 /gi=26017938 /ug=Ssc.82532 /len=266	0	2	0.001	2.52876	11.3042	0.268032	0.718107
gnl|UG|Ssc#S31125568	1553882 MARC 3PIG Sus scrofa cDNA 3', mRNA sequence /clone_end=3' /gb=DY429406 /gi=87230709 /ug=Ssc.32843 /len=666	0	5	0.001	2.52497	11.302	0.0359208	0.314928
gnl|UG|Ssc#S40158332	rhyp32c_i19.y1 hyp Sus scrofa cDNA 5', mRNA sequence /clone_end=5' /gb=EW253239 /gi=182472269 /ug=Ssc.68242 /len=267	0	2	0.001	2.51929	11.2988	0.268032	0.735338
gnl|UG|Ssc#S6065602	MI-P-O2-ads-h-07-1-UM.s1 MI-P-O2 Sus scrofa cDNA clone MI-P-O2-ads-h-07-1-UM 3', mRNA sequence /clone=MI-P-O2-ads-h-07-1-UM /clone_end=3' /gb=BF713025 /gi=12012500 /ug=Ssc.10837 /len=402	0	3	0.001	2.50989	11.2934	0.137164	0.595303
gnl|UG|Ssc#S6006965	304138 MARC 1PIG Sus scrofa cDNA 5', mRNA sequence /clone_end=5' /gb=BG384814 /gi=13309286 /ti=448052101 /ug=Ssc.28848 /len=403	0	3	0.001	2.50366	11.2898	0.137164	0.60048
gnl|UG|Ssc#S34529335	DB803208 full-length enriched swine cDNA library, adult skin Sus scrofa cDNA clone SKNB10054E12 5', mRNA sequence /clone=SKNB10054E12 /clone_end=5' /gb=DB803208 /gi=112752703 /ug=Ssc.30139 /len=270	0	2	0.001	2.4913	11.2827	0.268032	0.730308
gnl|UG|Ssc#S6030482	244327 MARC 2PIG Sus scrofa cDNA 5', mRNA sequence /clone_end=5' /gb=BF192928 /gi=11076297 /ti=470937576 /ug=Ssc.94122 /len=542	0	4	0.001	2.48211	11.2773	0.0701928	0.443836
gnl|UG|Ssc#S23775057	1149805 MARC 4PIG Sus scrofa cDNA 3', mRNA sequence /clone_end=3' /gb=DN132676 /gi=59826957 /ug=Ssc.53206 /len=542	0	4	0.001	2.48211	11.2773	0.0701928	0.441985
gnl|UG|Ssc#S40136968	rhea22_n1.y1 hea Sus scrofa cDNA 5', mRNA sequence /clone_end=5' /gb=EW231875 /gi=182541336 /ug=Ssc.68126 /len=543	0	4	0.001	2.47754	11.2747	0.0701928	0.441142
gnl|UG|Ssc#S40194054	rjej08b_g12.y1 jej Sus scrofa cDNA 5', mRNA sequence /clone_end=5' /gb=EW288961 /gi=182552219 /ug=Ssc.68435 /len=548	0	4	0.001	2.45493	11.2615	0.0701928	0.447348
gnl|UG|Ssc#S6064301	ESTPBL130 differential display RT-PCR clones Sus scrofa cDNA clone BL130, mRNA sequence /clone=BL130 /gb=BF713785 /gi=18002793 /ug=Ssc.10444 /len=274	0	2	0.001	2.45493	11.2615	0.268032	0.741512
gnl|UG|Ssc#S40008518	reep16c_e23.y1 eep Sus scrofa cDNA 5', mRNA sequence /clone_end=5' /gb=EW103427 /gi=181250797 /ug=Ssc.91082 /len=549	0	4	0.001	2.45046	11.2588	0.0701928	0.441678
gnl|UG|Ssc#S40291359	rmed11c_i15.y1 med Sus scrofa cDNA 5', mRNA sequence /clone_end=5' /gb=EW385966 /gi=182739652 /ug=Ssc.79033 /len=687	0	5	0.001	2.44778	11.2573	0.0359208	0.315922
gnl|UG|Ssc#S58310889	PREDICTED: Sus scrofa hypothetical protein LOC100151984 (LOC100151984), partial mRNA /cds=p(1,654) /gb=XM_003125517 /gi=311253454 /ug=Ssc.1708 /len=967	0	7	0.001	2.43462	11.2495	0.00940698	0.140192
gnl|UG|Ssc#S21542123	UMC-pd12cl-004-c04 Day 12 Corpus Luteum pd12cl Sus scrofa cDNA 3', mRNA sequence /clone_end=3' /gb=CO949985 /gi=51326930 /ug=Ssc.40976 /len=277	0	2	0.001	2.42834	11.2458	0.268032	0.724912
gnl|UG|Ssc#S55320889	Sus scrofa mRNA, clone:LNG010068F12, expressed in lung /gb=AK345598 /gi=288783983 /ug=Ssc.24108 /len=975	0	7	0.001	2.41464	11.2376	0.00940698	0.140307
gnl|UG|Ssc#S29974368	PDUts1086E11 Porcine testis cDNA library I Sus scrofa cDNA clone PDUts1086E11 5', mRNA sequence /clone=PDUts1086E11 /clone_end=5' /gb=CV871026 /gi=84124986 /ug=Ssc.88357 /len=558	0	4	0.001	2.41093	11.2354	0.0701928	0.44539
gnl|UG|Ssc#S39912138	rcsk24_n18.y1 csk Sus scrofa cDNA 5', mRNA sequence /clone_end=5' /gb=EW007214 /gi=181334048 /ug=Ssc.65829 /len=422	0	3	0.001	2.39094	11.2234	0.137164	0.594733
gnl|UG|Ssc#S40329987	rnca06b_c4.y1 nca Sus scrofa cDNA 5', mRNA sequence /clone_end=5' /gb=EW424594 /gi=182887244 /ug=Ssc.71442 /len=563	0	4	0.001	2.38952	11.2225	0.0701928	0.445468
gnl|UG|Ssc#S39987568	rebs05c_a14.y1 ebs Sus scrofa cDNA 5', mRNA sequence /clone_end=5' /gb=EW082633 /gi=181355126 /ug=Ssc.52784 /len=564	0	4	0.001	2.38529	11.2199	0.0701928	0.442909
gnl|UG|Ssc#S29989579	PDUts2085E04 Porcine testis cDNA library II Sus scrofa cDNA clone PDUts2085E04 5' similar to homologue to emb|BX640585.2| Pig DNA sequence from clone XX-279G2, complete sequence, mRNA sequence /clone=PDUts2085E04 /clone_end=5' /gb=CX064053 /gi=84140195 /ug=Ssc.53479 /len=283	0	2	0.001	2.37686	11.2148	0.268032	0.740269
gnl|UG|Ssc#S40083454	rfcc14b_m8.y1 fcc Sus scrofa cDNA 5', mRNA sequence /clone_end=5' /gb=EW178361 /gi=182509578 /ug=Ssc.67663 /len=568	0	4	0.001	2.36849	11.2098	0.0701928	0.446955
gnl|UG|Ssc#S40448185	rsag16_b24.y1 sag Sus scrofa cDNA 5', mRNA sequence /clone_end=5' /gb=EW542791 /gi=183170298 /ug=Ssc.69379 /len=427	0	3	0.001	2.36294	11.2064	0.137164	0.597234
gnl|UG|Ssc#S39896615	rcol1006b_l17.y1 col Sus scrofa cDNA 5', mRNA sequence /clone_end=5' /gb=EV991690 /gi=178542513 /ug=Ssc.65762 /len=285	0	2	0.001	2.36018	11.2047	0.268032	0.747101
gnl|UG|Ssc#S26710752	AJ946836 KN404_1 Sus scrofa cDNA clone C0007744p09 3', mRNA sequence /clone=C0007744p09 /clone_end=3' /gb=AJ946836 /gi=74363578 /ug=Ssc.53281 /len=570	0	4	0.001	2.36018	11.2047	0.0701928	0.445546
gnl|UG|Ssc#S18280987	BP436884 full-length enriched swine cDNA library, adult lung Sus scrofa cDNA clone LNG010072D12 5', mRNA sequence /clone=LNG010072D12 /clone_end=5' /gb=BP436884 /gi=40426951 /ug=Ssc.51848 /len=856	0	6	0.001	2.35742	11.203	0.0183822	0.212926
gnl|UG|Ssc#S21579135	UMC-pd6end1-007-a03 Endometrium gilt D6 of estrous cycle pd6end Sus scrofa cDNA 3', mRNA sequence /clone_end=3' /gb=CO992095 /gi=51351369 /ug=Ssc.86639 /len=287	0	2	0.001	2.34373	11.1946	0.268032	0.718001
gnl|UG|Ssc#S39784536	rdbla0103_o4.y1 bla Sus scrofa cDNA 5', mRNA sequence /clone_end=5' /gb=EV879814 /gi=178511406 /ug=Ssc.34865 /len=433	0	3	0.001	2.3302	11.1862	0.137164	0.596875
gnl|UG|Ssc#S20940894	AJ652617 KN277 Sus scrofa cDNA clone C0005181_H14, mRNA sequence /clone=C0005181_H14 /gb=AJ652617 /gi=49335063 /ug=Ssc.48057 /len=438	0	3	0.001	2.3036	11.1697	0.137164	0.590986
gnl|UG|Ssc#S20936628	AJ648351 CSEQRAN19 Sus scrofa cDNA clone C0003264_G13, mRNA sequence /clone=C0003264_G13 /gb=AJ648351 /gi=49325196 /ug=Ssc.85538 /len=439	0	3	0.001	2.29835	11.1664	0.137164	0.589444
gnl|UG|Ssc#S26710406	AJ946490 KN404_1 Sus scrofa cDNA clone C0007746l03 3', mRNA sequence /clone=C0007746l03 /clone_end=3' /gb=AJ946490 /gi=74363232 /ug=Ssc.37066 /len=590	0	4	0.001	2.28017	11.1549	0.0701928	0.442678
gnl|UG|Ssc#S6079372	MI-P-CP1-nwe-g-10-0-UI.s1 MI-P-CP1 Sus scrofa cDNA clone MI-P-CP1-nwe-g-10-0-UI 3', mRNA sequence /clone=MI-P-CP1-nwe-g-10-0-UI /clone_end=3' /gb=BI402844 /gi=15181905 /ug=Ssc.12570 /len=295	0	2	0.001	2.28017	11.1549	0.268032	0.723078
gnl|UG|Ssc#S40091055	rfce08c_f15.y1 fce Sus scrofa cDNA 5', mRNA sequence /clone_end=5' /gb=EW185962 /gi=182614587 /ug=Ssc.67790 /len=448	0	3	0.001	2.25218	11.1371	0.137164	0.604128
gnl|UG|Ssc#S26712090	AJ948174 KN404_1 Sus scrofa cDNA clone C0007740f14 5', mRNA sequence /clone=C0007740f14 /clone_end=5' /gb=AJ948174 /gi=74364990 /ug=Ssc.45743 /len=598	0	4	0.001	2.24967	11.1355	0.0701928	0.44076
gnl|UG|Ssc#S40397675	rpgl08_g5.y1 pgl Sus scrofa cDNA 5', mRNA sequence /clone_end=5' /gb=EW492282 /gi=182785480 /ug=Ssc.69174 /len=605	0	4	0.001	2.22364	11.1187	0.0701928	0.444301
gnl|UG|Ssc#S22281641	CJ024371 full-length enriched swine cDNA library, adult trachea Sus scrofa cDNA clone TCH01E070026 5', mRNA sequence /clone=TCH01E070026 /clone_end=5' /gb=CJ024371 /gi=54531876 /ug=Ssc.53105 /len=152	0	1	0.001	2.21267	11.1116	0.523764	0.842878
gnl|UG|Ssc#S6083304	MI-P-NA-aen-c-01-1-UM.s1 MI-P-NA Sus scrofa cDNA clone MI-P-NA-aen-c-01-1-UM 3', mRNA sequence /clone=MI-P-NA-aen-c-01-1-UM /clone_end=3' /gb=BQ602539 /gi=21549265 /ug=Ssc.13506 /len=610	0	4	0.001	2.20541	11.1068	0.0701928	0.448294
gnl|UG|Ssc#S31110351	1520205 MARC 3PIG Sus scrofa cDNA 3', mRNA sequence /clone_end=3' /gb=DY414189 /gi=87215492 /ug=Ssc.89147 /len=610	0	4	0.001	2.20541	11.1068	0.0701928	0.442524
gnl|UG|Ssc#S50637424	Sus scrofa DC-SIGN (CD209) mRNA, complete cds /cds=p(26,748) /gb=EU684956 /gi=196968089 /ug=Ssc.9743 /len=1069	0	7	0.001	2.20232	11.1048	0.00940698	0.14025
gnl|UG|Ssc#S6055953	MI-P-E6-acf-f-02-1-UM.s1 MI-P-E6 Sus scrofa cDNA clone MI-P-E6-acf-f-02-1-UM 3', mRNA sequence /clone=MI-P-E6-acf-f-02-1-UM /clone_end=3' /gb=BF711734 /gi=12011209 /ug=Ssc.7706 /len=153	0	1	0.001	2.19821	11.1021	0.523764	0.859868
gnl|UG|Ssc#S55283799	FS664532 full-length enriched swine cDNA library, adult hypothalamus Sus scrofa cDNA clone HTMT10003F05 5', mRNA sequence /clone=HTMT10003F05 /clone_end=5' /gb=FS664532 /gi=288282213 /ug=Ssc.78166 /len=153	0	1	0.001	2.19821	11.1021	0.523764	0.844303
gnl|UG|Ssc#S40201024	ruio15_l1.y1 kid Sus scrofa cDNA 5', mRNA sequence /clone_end=5' /gb=EW295931 /gi=182543286 /ug=Ssc.68475 /len=460	0	3	0.001	2.19343	11.099	0.137164	0.588258
gnl|UG|Ssc#S39992675	recc2822c_f7.y1 ecc Sus scrofa cDNA 5', mRNA sequence /clone_end=5' /gb=EW087584 /gi=181331011 /ug=Ssc.63067 /len=463	0	3	0.001	2.17921	11.0896	0.137164	0.596947
gnl|UG|Ssc#S58301936	PREDICTED: Sus scrofa GPI transamidase component PIG-T-like (LOC100511725), mRNA /cds=p(398,847) /gb=XM_003134462 /gi=311274913 /ug=Ssc.24951 /len=1237	0	8	0.001	2.1751	11.0869	0.00481396	0.0892466
gnl|UG|Ssc#S40086395	rfcc32b_o7.y1 fcc Sus scrofa cDNA 5', mRNA sequence /clone_end=5' /gb=EW181302 /gi=182594054 /ug=Ssc.91369 /len=155	0	1	0.001	2.16984	11.0834	0.523764	0.842392
gnl|UG|Ssc#S40127909	rgul0125_a11.y1 gul Sus scrofa cDNA 5', mRNA sequence /clone_end=5' /gb=EW222816 /gi=182506697 /ug=Ssc.91491 /len=623	0	4	0.001	2.15939	11.0764	0.0701928	0.444845
gnl|UG|Ssc#S32393777	PADT0811032_G10R porcine adipose tissue cDNA library (PADT) Sus scrofa cDNA 3', mRNA sequence /clone_end=3' /gb=EB422902 /gi=92006408 /ug=Ssc.89557 /len=312	0	2	0.001	2.15593	11.0741	0.268032	0.732897
gnl|UG|Ssc#S6066447	fbn-s-l075 pig pUC18 Library Sus scrofa cDNA, mRNA sequence /gb=BG695792 /gi=13956059 /ug=Ssc.10978 /len=156	0	1	0.001	2.15593	11.0741	0.523764	0.829364
gnl|UG|Ssc#S55299023	FS721803 full-length enriched swine cDNA library, adult submaxillary gland Sus scrofa cDNA clone SMG010099F07 5', mRNA sequence /clone=SMG010099F07 /clone_end=5' /gb=FS721803 /gi=288294821 /ug=Ssc.93460 /len=312	0	2	0.001	2.15593	11.0741	0.268032	0.725508
gnl|UG|Ssc#S39994110	recc2829c_j13.y1 ecc Sus scrofa cDNA 5', mRNA sequence /clone_end=5' /gb=EW089019 /gi=181219231 /ug=Ssc.90991 /len=625	0	4	0.001	2.15248	11.0718	0.0701928	0.446484
gnl|UG|Ssc#S55264375	FS650903 full-length enriched swine cDNA library, adult back fat Sus scrofa cDNA clone BKFL10041C08 5', mRNA sequence /clone=BKFL10041C08 /clone_end=5' /gb=FS650903 /gi=288259580 /ug=Ssc.77944 /len=313	0	2	0.001	2.14904	11.0695	0.268032	0.734393
gnl|UG|Ssc#S39915383	rcsk11_m1.y1 csk Sus scrofa cDNA 5', mRNA sequence /clone_end=5' /gb=EW010459 /gi=181359203 /ug=Ssc.65857 /len=628	0	4	0.001	2.1422	11.0649	0.0701928	0.447112
gnl|UG|Ssc#S23758302	1115449 MARC 4PIG Sus scrofa cDNA 5', mRNA sequence /clone_end=5' /gb=DN115921 /gi=59810181 /ug=Ssc.18188 /len=786	0	5	0.001	2.13947	11.063	0.0359208	0.314244
gnl|UG|Ssc#S40158248	rhyp02c_a16.y1 hyp Sus scrofa cDNA 5', mRNA sequence /clone_end=5' /gb=EW253155 /gi=182616438 /ug=Ssc.68240 /len=472	0	3	0.001	2.13766	11.0618	0.137164	0.589095
gnl|UG|Ssc#S55276744	FS695665 full-length enriched swine cDNA library, adult placenta Sus scrofa cDNA clone PCT010015G06 5', mRNA sequence /clone=PCT010015G06 /clone_end=5' /gb=FS695665 /gi=288275776 /ug=Ssc.78092 /len=631	0	4	0.001	2.13202	11.058	0.0701928	0.444379
gnl|UG|Ssc#S6056714	MI-P-E6-ahq-f-07-1-UM.s1 MI-P-E6 Sus scrofa cDNA clone MI-P-E6-ahq-f-07-1-UM 3', mRNA sequence /clone=MI-P-E6-ahq-f-07-1-UM /clone_end=3' /gb=BQ599999 /gi=21546725 /ug=Ssc.8007 /len=631	0	4	0.001	2.13202	11.058	0.0701928	0.442062
gnl|UG|Ssc#S55257948	FS655756 full-length enriched swine cDNA library, adult back fat Sus scrofa cDNA clone BKFL10106A08 5', mRNA sequence /clone=BKFL10106A08 /clone_end=5' /gb=FS655756 /gi=288257481 /ug=Ssc.77788 /len=474	0	3	0.001	2.12864	11.0557	0.137164	0.602883
gnl|UG|Ssc#S40088512	rfcc24b_n13.y1 fcc Sus scrofa cDNA 5', mRNA sequence /clone_end=5' /gb=EW183419 /gi=182545100 /ug=Ssc.81219 /len=632	0	4	0.001	2.12864	11.0557	0.0701928	0.442447
gnl|UG|Ssc#S40360558	rnlu1829b_d1.y1 nlu Sus scrofa cDNA 5', mRNA sequence /clone_end=5' /gb=EW455165 /gi=182712158 /ug=Ssc.95681 /len=158	0	1	0.001	2.12864	11.0557	0.523764	0.807663
gnl|UG|Ssc#S55240197	FS649024 full-length enriched swine cDNA library, adult back fat Sus scrofa cDNA clone BKFL10019C01 5', mRNA sequence /clone=BKFL10019C01 /clone_end=5' /gb=FS649024 /gi=288235070 /ug=Ssc.77588 /len=317	0	2	0.001	2.12193	11.0512	0.268032	0.725616
gnl|UG|Ssc#S50181412	susfleck_LM_4_A01 SUSFLECK Loin Muscle Sus scrofa cDNA clone 4_A01, mRNA sequence /clone=4_A01 /gb=FD613248 /gi=220995177 /ug=Ssc.95787 /len=636	0	4	0.001	2.11525	11.0466	0.0701928	0.447427
gnl|UG|Ssc#S29972783	PDUts1067B01 Porcine testis cDNA library I Sus scrofa cDNA clone PDUts1067B01 5', mRNA sequence /clone=PDUts1067B01 /clone_end=5' /gb=CV869441 /gi=84123401 /ug=Ssc.63799 /len=636	0	4	0.001	2.11525	11.0466	0.0701928	0.443604
gnl|UG|Ssc#S50163572	susfleck_PG_N_34_A10 SUSFLECK Pituitary Gland Normalized Sus scrofa cDNA clone 34_A10, mRNA sequence /clone=34_A10 /gb=FD595408 /gi=220985584 /ug=Ssc.92867 /len=318	0	2	0.001	2.11525	11.0466	0.268032	0.722218
gnl|UG|Ssc#S16764692	829552 MARC 3PIG Sus scrofa cDNA 3', mRNA sequence /clone_end=3' /gb=CF362291 /gi=34161805 /ug=Ssc.18800 /len=478	0	3	0.001	2.11083	11.0436	0.137164	0.588467
gnl|UG|Ssc#S39880128	rcly14b_i11.y1 cly Sus scrofa cDNA 5', mRNA sequence /clone_end=5' /gb=EV975203 /gi=178503496 /ug=Ssc.70520 /len=319	0	2	0.001	2.10862	11.0421	0.268032	0.740721
gnl|UG|Ssc#S18554627	BX923278 Sus Scrofa library (scan) Sus scrofa cDNA clone scan0010.g.22 5prim, mRNA sequence /clone=scan0010.g.22 /clone_end=5' /gb=BX923278 /gi=90244036 /ug=Ssc.73981 /len=957	0	6	0.001	2.10862	11.0421	0.0183822	0.212315
gnl|UG|Ssc#S29973815	PDUts1079G04 Porcine testis cDNA library I Sus scrofa cDNA clone PDUts1079G04 5' similar to homologue to ref|NM_198856.1| Homo sapiens CAP-binding protein complex interacting protein 1 (FLJ23588), transcript variant 2, mRNA, mRNA sequence /clone=PDUts1079G04 /clone_end=5' /gb=CV870473 /gi=84124433 /ug=Ssc.88330 /len=639	0	4	0.001	2.10532	11.0398	0.0701928	0.444767
gnl|UG|Ssc#S55280358	FS645184 full-length enriched swine cDNA library, adult brain (frontal lobe) Sus scrofa cDNA clone BFLT10065F06 5', mRNA sequence /clone=BFLT10065F06 /clone_end=5' /gb=FS645184 /gi=288278688 /ug=Ssc.81290 /len=639	0	4	0.001	2.10532	11.0398	0.0701928	0.440913
gnl|UG|Ssc#S40323197	rnbm24b_b7.y1 nbm Sus scrofa cDNA 5', mRNA sequence /clone_end=5' /gb=EW417804 /gi=182840565 /ug=Ssc.68943 /len=320	0	2	0.001	2.10203	11.0376	0.268032	0.741116
gnl|UG|Ssc#S55298010	FS708990 full-length enriched swine cDNA library, adult pituitary gland Sus scrofa cDNA clone PTG010052C07 5', mRNA sequence /clone=PTG010052C07 /clone_end=5' /gb=FS708990 /gi=288298292 /ug=Ssc.93558 /len=160	0	1	0.001	2.10203	11.0376	0.523764	0.825002
gnl|UG|Ssc#S40372691	rnmm28c_i23.y1 nmm Sus scrofa cDNA 5', mRNA sequence /clone_end=5' /gb=EW467298 /gi=182737520 /ug=Ssc.69103 /len=320	0	2	0.001	2.10203	11.0376	0.268032	0.722433
gnl|UG|Ssc#S58313434	PREDICTED: Sus scrofa hypothetical protein LOC100517327 (LOC100517327), partial mRNA /cds=p(1,493) /gb=XM_003122967 /gi=311248180 /ug=Ssc.95021 /len=802	0	5	0.001	2.09679	11.034	0.0359208	0.316075
gnl|UG|Ssc#S22283479	CJ026209 full-length enriched swine cDNA library, adult trachea Sus scrofa cDNA clone TCH01H030050 5', mRNA sequence /clone=TCH01H030050 /clone_end=5' /gb=CJ026209 /gi=54535851 /ug=Ssc.57768 /len=802	0	5	0.001	2.09679	11.034	0.0359208	0.313337
gnl|UG|Ssc#S21550025	UMC-peov3-002-h01 Oviduct from a gilt in estrus peov Sus scrofa cDNA 3', mRNA sequence /clone_end=3' /gb=CO941260 /gi=51308023 /ug=Ssc.40585 /len=321	0	2	0.001	2.09549	11.0331	0.268032	0.717418
gnl|UG|Ssc#S34531991	DB800467 full-length enriched swine cDNA library, adult skin Sus scrofa cDNA clone SKNB10006H11 5', mRNA sequence /clone=SKNB10006H11 /clone_end=5' /gb=DB800467 /gi=112771087 /ug=Ssc.30020 /len=484	0	3	0.001	2.08466	11.0256	0.137164	0.603175
gnl|UG|Ssc#S26719832	AJ955916 KN404_2 Sus scrofa cDNA clone C0007760m04 3', mRNA sequence /clone=C0007760m04 /clone_end=3' /gb=AJ955916 /gi=74372732 /ug=Ssc.36339 /len=647	0	4	0.001	2.07929	11.0219	0.0701928	0.442755
gnl|UG|Ssc#S31120611	1543237 MARC 3PIG Sus scrofa cDNA 5', mRNA sequence /clone_end=5' /gb=DY424449 /gi=87225752 /ug=Ssc.32976 /len=648	0	4	0.001	2.07608	11.0196	0.0701928	0.443991
gnl|UG|Ssc#S6083533	MI-P-NA-aeq-b-03-1-UM.s1 MI-P-NA Sus scrofa cDNA clone MI-P-NA-aeq-b-03-1-UM 3', mRNA sequence /clone=MI-P-NA-aeq-b-03-1-UM /clone_end=3' /gb=BQ602768 /gi=21549494 /ug=Ssc.52296 /len=486	0	3	0.001	2.07608	11.0196	0.137164	0.587563
gnl|UG|Ssc#S18283676	BP439573 full-length enriched swine cDNA library, adult lung Sus scrofa cDNA clone LNG010064G08 5', mRNA sequence /clone=LNG010064G08 /clone_end=5' /gb=BP439573 /gi=40429640 /ug=Ssc.26250 /len=814	0	5	0.001	2.06588	11.0125	0.0359208	0.31669
gnl|UG|Ssc#S25135532	PMUS1-017AD10.y1_#0611.1 DIAS_PMUS Sus scrofa cDNA 5', mRNA sequence /clone_end=5' /gb=DR082139 /gi=67204906 /ug=Ssc.37592 /len=326	0	2	0.001	2.06335	11.0108	0.268032	0.740326
gnl|UG|Ssc#S40103115	rfhi4011b_j17.y1 fhi Sus scrofa cDNA 5', mRNA sequence /clone_end=5' /gb=EW198022 /gi=182459142 /ug=Ssc.62302 /len=326	0	2	0.001	2.06335	11.0108	0.268032	0.739368
gnl|UG|Ssc#S21556714	UMC-pd12con-017-a06 Day 12 conceptus pd12con Sus scrofa cDNA 3', mRNA sequence /clone_end=3' /gb=CO937942 /gi=51304701 /ug=Ssc.40379 /len=329	0	2	0.001	2.04453	10.9976	0.268032	0.741795
gnl|UG|Ssc#S29980088	PDUts1155G08 Porcine testis cDNA library I Sus scrofa cDNA clone PDUts1155G08 5' similar to homologue to ref|NM_198564.1| Homo sapiens FLJ44290 protein (FLJ44290), mRNA, mRNA sequence /clone=PDUts1155G08 /clone_end=5' /gb=CV876746 /gi=84130706 /ug=Ssc.88609 /len=658	0	4	0.001	2.04453	10.9976	0.0701928	0.441755
gnl|UG|Ssc#S40041709	reru17c_g21.y1 eru Sus scrofa cDNA 5', mRNA sequence /clone_end=5' /gb=EW136616 /gi=182531995 /ug=Ssc.91206 /len=494	0	3	0.001	2.04246	10.9961	0.137164	0.594591
gnl|UG|Ssc#S40014860	reje06b_a1.y1 eje Sus scrofa cDNA 5', mRNA sequence /clone_end=5' /gb=EW109769 /gi=182543248 /ug=Ssc.40722 /len=330	0	2	0.001	2.03834	10.9932	0.268032	0.729485
gnl|UG|Ssc#S19542176	947056 MARC 4PIG Sus scrofa cDNA 5', mRNA sequence /clone_end=5' /gb=CN158272 /gi=46172702 /ug=Ssc.569 /len=662	0	4	0.001	2.03218	10.9888	0.0701928	0.446328
gnl|UG|Ssc#S40087269	rfcc28b_e24.y1 fcc Sus scrofa cDNA 5', mRNA sequence /clone_end=5' /gb=EW182176 /gi=182573461 /ug=Ssc.67729 /len=331	0	2	0.001	2.03218	10.9888	0.268032	0.739199
gnl|UG|Ssc#S46880661	PREDICTED: Sus scrofa gliomedin (GLDN), mRNA /cds=p(1,1656) /gb=XM_001926781 /gi=194034724 /ug=Ssc.11585 /len=1656	0	10	0.001	2.03095	10.9879	0.00126069	0.0335481
gnl|UG|Ssc#S16514482	806989 MARC 3PIG Sus scrofa cDNA 5', mRNA sequence /clone_end=5' /gb=CF177966 /gi=33289742 /ug=Ssc.17971 /len=664	0	4	0.001	2.02606	10.9845	0.0701928	0.442293
gnl|UG|Ssc#S19537410	940726 MARC 4PIG Sus scrofa cDNA 3', mRNA sequence /clone_end=3' /gb=CN153594 /gi=46168024 /ug=Ssc.81465 /len=667	0	4	0.001	2.01694	10.978	0.0701928	0.443681
gnl|UG|Ssc#S39799743	rcbe04_p10.y1 cbe Sus scrofa cDNA 5', mRNA sequence /clone_end=5' /gb=EV895021 /gi=178595629 /ug=Ssc.61226 /len=502	0	3	0.001	2.00991	10.9729	0.137164	0.591197
gnl|UG|Ssc#S39843688	rcje31_e14.y1 cje Sus scrofa cDNA 5', mRNA sequence /clone_end=5' /gb=EV938770 /gi=178628056 /ug=Ssc.65330 /len=335	0	2	0.001	2.00791	10.9715	0.268032	0.74624
gnl|UG|Ssc#S26730932	AJ941658 CSEQRAN17 Sus scrofa cDNA clone C0007306h16 3', mRNA sequence /clone=C0007306h16 /clone_end=3' /gb=AJ941658 /gi=74358656 /ug=Ssc.53445 /len=504	0	3	0.001	2.00194	10.9672	0.137164	0.603982
gnl|UG|Ssc#S40561179	rton1235b_l3.y1 ton Sus scrofa cDNA 5', mRNA sequence /clone_end=5' /gb=EW647892 /gi=183156271 /ug=Ssc.69741 /len=506	0	3	0.001	1.99402	10.9615	0.137164	0.601351
gnl|UG|Ssc#S6009821	346615 MARC 1PIG Sus scrofa cDNA 5', mRNA sequence /clone_end=5' /gb=BG732953 /gi=14019227 /ti=448055526 /ug=Ssc.79646 /len=506	0	3	0.001	1.99402	10.9615	0.137164	0.598024
gnl|UG|Ssc#S23755460	1112324 MARC 4PIG Sus scrofa cDNA 5', mRNA sequence /clone_end=5' /gb=DN113079 /gi=59806812 /ug=Ssc.29773 /len=844	0	5	0.001	1.99245	10.9603	0.0359208	0.313412
gnl|UG|Ssc#S35322729	SusFleck_BF_0021_0024_5_pCNS_A08 SusFleck Backfat Sus scrofa cDNA clone 0021_0024_A08 5', mRNA sequence /clone=0021_0024_A08 /clone_end=5' /gb=DT321121 /gi=116340431 /ug=Ssc.45979 /len=846	0	5	0.001	1.98774	10.9569	0.0359208	0.315845
gnl|UG|Ssc#S31130395	1569284 MARC 3PIG Sus scrofa cDNA 5', mRNA sequence /clone_end=5' /gb=DY434233 /gi=87235536 /ug=Ssc.32706 /len=508	0	3	0.001	1.98617	10.9558	0.137164	0.605084
gnl|UG|Ssc#S39944050	rpigcf0_020693.y1 ctl Sus scrofa cDNA 5', mRNA sequence /clone_end=5' /gb=EW039115 /gi=181222420 /ug=Ssc.66433 /len=508	0	3	0.001	1.98617	10.9558	0.137164	0.599538
gnl|UG|Ssc#S6082072	MI-P-CP1-nzc-n-06-0-UI.s1 MI-P-CP1 Sus scrofa cDNA clone MI-P-CP1-nzc-n-06-0-UI 3', mRNA sequence /clone=MI-P-CP1-nzc-n-06-0-UI /clone_end=3' /gb=BQ604756 /gi=21551482 /ug=Ssc.13200 /len=684	0	4	0.001	1.96682	10.9416	0.0701928	0.441295
gnl|UG|Ssc#S6057443	MI-P-H3-aau-f-04-1-UM.s1 MI-P-H3 Sus scrofa cDNA clone MI-P-H3-aau-f-04-1-UM 3', mRNA sequence /clone=MI-P-H3-aau-f-04-1-UM /clone_end=3' /gb=BF702791 /gi=11988199 /ug=Ssc.8265 /len=342	0	2	0.001	1.96682	10.9416	0.268032	0.717524
gnl|UG|Ssc#S6073666	UNL-P-FN-by-f-10-0-UNL.s1 UNL-P-FN Sus scrofa cDNA clone UNL-P-FN-by-f-10-0-UNL 3', mRNA sequence /clone=UNL-P-FN-by-f-10-0-UNL /clone_end=3' /gb=BI183567 /gi=14657976 /ug=Ssc.11556 /len=515	0	3	0.001	1.95918	10.936	0.137164	0.589514
gnl|UG|Ssc#S17506093	888955 MARC 4PIG Sus scrofa cDNA 5', mRNA sequence /clone_end=5' /gb=CF793549 /gi=37798110 /ug=Ssc.22347 /len=688	0	4	0.001	1.95538	10.9332	0.0701928	0.445
gnl|UG|Ssc#S26719751	AJ955835 KN404_2 Sus scrofa cDNA clone C0007759k10 3', mRNA sequence /clone=C0007759k10 /clone_end=3' /gb=AJ955835 /gi=74372651 /ug=Ssc.59531 /len=518	0	3	0.001	1.94783	10.9277	0.137164	0.59388
gnl|UG|Ssc#S23768208	1139703 MARC 4PIG Sus scrofa cDNA 3', mRNA sequence /clone_end=3' /gb=DN125827 /gi=59820106 /ug=Ssc.21948 /len=865	0	5	0.001	1.94408	10.9249	0.0359208	0.31531
gnl|UG|Ssc#S26392205	BW956305 full-length enriched swine cDNA library, adult alveolar macrophage Sus scrofa cDNA clone AMP010018B02 5', mRNA sequence /clone=AMP010018B02 /clone_end=5' /gb=BW956305 /gi=71971235 /ug=Ssc.53244 /len=346	0	2	0.001	1.94408	10.9249	0.268032	0.722486
gnl|UG|Ssc#S58314934	PREDICTED: Sus scrofa hypothetical protein LOC100524599 (LOC100524599), mRNA /cds=p(1,210) /gb=XM_003121479 /gi=311244629 /ug=Ssc.90450 /len=348	0	2	0.001	1.9329	10.9166	0.268032	0.730637
gnl|UG|Ssc#S18382109	933007 MARC 4PIG Sus scrofa cDNA 3', mRNA sequence /clone_end=3' /gb=CK462222 /gi=40833503 /ug=Ssc.84707 /len=874	0	5	0.001	1.92406	10.9099	0.0359208	0.314548
gnl|UG|Ssc#S21556754	UMC-pd12con-017-e06 Day 12 conceptus pd12con Sus scrofa cDNA 3', mRNA sequence /clone_end=3' /gb=CO937982 /gi=51304741 /ug=Ssc.86433 /len=351	0	2	0.001	1.91638	10.9042	0.268032	0.731242
gnl|UG|Ssc#S26726358	AJ962442 KN404_2 Sus scrofa cDNA clone C0007752b18 3', mRNA sequence /clone=C0007752b18 /clone_end=3' /gb=AJ962442 /gi=74379258 /ug=Ssc.46536 /len=527	0	3	0.001	1.91457	10.9028	0.137164	0.59709
gnl|UG|Ssc#S55238766	FS648192 full-length enriched swine cDNA library, adult back fat Sus scrofa cDNA clone BKFL10005H01 5', mRNA sequence /clone=BKFL10005H01 /clone_end=5' /gb=FS648192 /gi=288227741 /ug=Ssc.77525 /len=352	0	2	0.001	1.91094	10.9001	0.268032	0.728938
gnl|UG|Ssc#S26400455	BW974805 full-length enriched swine cDNA library, adult periphral blood mononuclear cell Sus scrofa cDNA clone PBL010098F07 5', mRNA sequence /clone=PBL010098F07 /clone_end=5' /gb=BW974805 /gi=71959488 /ug=Ssc.24617 /len=881	0	5	0.001	1.90877	10.8984	0.0359208	0.313261
gnl|UG|Ssc#S23775508	996573 MARC 4PIG Sus scrofa cDNA 5', mRNA sequence /clone_end=5' /gb=DN133127 /gi=59827444 /ug=Ssc.41152 /len=882	0	5	0.001	1.90661	10.8968	0.0359208	0.315615
gnl|UG|Ssc#S55296806	FS703066 full-length enriched swine cDNA library, adult prostate Sus scrofa cDNA clone PST010079C08 5', mRNA sequence /clone=PST010079C08 /clone_end=5' /gb=FS703066 /gi=288299254 /ug=Ssc.71213 /len=884	0	5	0.001	1.90229	10.8935	0.0359208	0.313941
gnl|UG|Ssc#S6057123	MI-P-H1-afl-e-01-1-UM.s1 MI-P-H1 Sus scrofa cDNA clone MI-P-H1-afl-e-01-1-UM 3', mRNA sequence /clone=MI-P-H1-afl-e-01-1-UM /clone_end=3' /gb=BQ601051 /gi=21547777 /ug=Ssc.81471 /len=177	0	1	0.001	1.90014	10.8919	0.523764	0.864567
gnl|UG|Ssc#S23775243	996294 MARC 4PIG Sus scrofa cDNA 5', mRNA sequence /clone_end=5' /gb=DN132862 /gi=59827143 /ug=Ssc.27031 /len=177	0	1	0.001	1.90014	10.8919	0.523764	0.845581
gnl|UG|Ssc#S20458904	UMC-pgvo4-014-a08 Germinal-Vesicle-Oocyte pgvo Sus scrofa cDNA 3', mRNA sequence /clone_end=3' /gb=CN032717 /gi=48727253 /ug=Ssc.41736 /len=355	0	2	0.001	1.89479	10.8878	0.268032	0.717047
gnl|UG|Ssc#S19544095	949353 MARC 4PIG Sus scrofa cDNA 3', mRNA sequence /clone_end=3' /gb=CN160191 /gi=46174621 /ug=Ssc.85289 /len=891	0	5	0.001	1.88735	10.8821	0.0359208	0.3147
gnl|UG|Ssc#S55306728	FS710298 full-length enriched swine cDNA library, adult pituitary gland Sus scrofa cDNA clone PTG010069B05 5', mRNA sequence /clone=PTG010069B05 /clone_end=5' /gb=FS710298 /gi=288312985 /ug=Ssc.56378 /len=715	0	4	0.001	1.88154	10.8777	0.0701928	0.445624
gnl|UG|Ssc#S6055782	MI-P-E6-acc-h-05-1-UM.s1 MI-P-E6 Sus scrofa cDNA clone MI-P-E6-acc-h-05-1-UM 3', mRNA sequence /clone=MI-P-E6-acc-h-05-1-UM /clone_end=3' /gb=BF704423 /gi=11989831 /ug=Ssc.41024 /len=358	0	2	0.001	1.87891	10.8757	0.268032	0.718373
gnl|UG|Ssc#S26719891	AJ955975 KN404_2 Sus scrofa cDNA clone C0007756i11 3', mRNA sequence /clone=C0007756i11 /clone_end=3' /gb=AJ955975 /gi=74372791 /ug=Ssc.36398 /len=899	0	5	0.001	1.87055	10.8692	0.0359208	0.314093
gnl|UG|Ssc#S26713731	AJ949815 KN404_1 Sus scrofa cDNA clone C0007747m15 3', mRNA sequence /clone=C0007747m15 /clone_end=3' /gb=AJ949815 /gi=74366631 /ug=Ssc.34954 /len=900	0	5	0.001	1.86847	10.8676	0.0359208	0.316306
gnl|UG|Ssc#S17515638	BX670207 Sus Scrofa library (scac) Sus scrofa cDNA clone scac0034.i.24 5prim, mRNA sequence /clone=scac0034.i.24 /clone_end=5' /gb=BX670207 /gi=90238782 /ug=Ssc.42385 /len=720	0	4	0.001	1.86847	10.8676	0.0701928	0.446015
gnl|UG|Ssc#S39877677	rcly17b_m18.y1 cly Sus scrofa cDNA 5', mRNA sequence /clone_end=5' /gb=EV972752 /gi=178556145 /ug=Ssc.90532 /len=180	0	1	0.001	1.86847	10.8676	0.523764	0.848719
gnl|UG|Ssc#S5992815	116838 MARC 1PIG Sus scrofa cDNA 5', mRNA sequence /clone_end=5' /gb=AW785613 /gi=7842326 /ti=447570290 /ug=Ssc.60259 /len=360	0	2	0.001	1.86847	10.8676	0.268032	0.722057
gnl|UG|Ssc#S39973467	rduo432b_g8.y1 duo Sus scrofa cDNA 5', mRNA sequence /clone_end=5' /gb=EW068532 /gi=181363431 /ug=Ssc.60957 /len=542	0	3	0.001	1.86158	10.8623	0.137164	0.603029
gnl|UG|Ssc#S21575627	UMC-pd3end3-004-a11 Endometrium gilt D3 of estrous cycle pd3end Sus scrofa cDNA 3', mRNA sequence /clone_end=3' /gb=CO988587 /gi=51347861 /ug=Ssc.86563 /len=181	0	1	0.001	1.85815	10.8597	0.523764	0.829291
gnl|UG|Ssc#S6055960	MI-P-E6-acf-g-04-1-UM.s1 MI-P-E6 Sus scrofa cDNA clone MI-P-E6-acf-g-04-1-UM 3', mRNA sequence /clone=MI-P-E6-acf-g-04-1-UM /clone_end=3' /gb=BF711741 /gi=12011216 /ug=Ssc.81412 /len=362	0	2	0.001	1.85815	10.8597	0.268032	0.723994
gnl|UG|Ssc#S25095316	rp12510 Normalized porcine adipose tissues cDNA library Sus scrofa cDNA, mRNA sequence /gb=DR066177 /gi=66989311 /ug=Ssc.37611 /len=181	0	1	0.001	1.85815	10.8597	0.523764	0.819836
gnl|UG|Ssc#S6063410	MI-P-AY1-nqn-d-09-0-UI.s1 MI-P-AY1 Sus scrofa cDNA clone MI-P-AY1-nqn-d-09-0-UI 3', mRNA sequence /clone=MI-P-AY1-nqn-d-09-0-UI /clone_end=3' /gb=BI400202 /gi=15179263 /ug=Ssc.10215 /len=545	0	3	0.001	1.85133	10.8543	0.137164	0.603761
gnl|UG|Ssc#S40060431	reye1602b_o12.y1 eye Sus scrofa cDNA 5', mRNA sequence /clone_end=5' /gb=EW155338 /gi=182497222 /ug=Ssc.91284 /len=182	0	1	0.001	1.84794	10.8517	0.523764	0.831434
gnl|UG|Ssc#S46876004	PREDICTED: Sus scrofa transglutaminase 6 (TGM6), mRNA /cds=p(1,771) /gb=XM_001924859 /gi=311274579 /ug=Ssc.90149 /len=912	0	5	0.001	1.84389	10.8485	0.0359208	0.315157
gnl|UG|Ssc#S20957233	AJ669139 CSEQRAN09 Sus scrofa cDNA clone C0000048_A21, mRNA sequence /clone=C0000048_A21 /gb=AJ669139 /gi=49353593 /ug=Ssc.41175 /len=365	0	2	0.001	1.84288	10.8477	0.268032	0.747216
gnl|UG|Ssc#S21577952	UMC-pd3ov3-010-c04 Oviduct gilt D3 of estrous cycle pd3ov Sus scrofa cDNA 3', mRNA sequence /clone_end=3' /gb=CO990984 /gi=51350258 /ug=Ssc.39925 /len=365	0	2	0.001	1.84288	10.8477	0.268032	0.734005
gnl|UG|Ssc#S18547593	BX916244 Sus Scrofa library (scan) Sus scrofa cDNA clone scan0029.b.22 5prim, mRNA sequence /clone=scan0029.b.22 /clone_end=5' /gb=BX916244 /gi=90230879 /ug=Ssc.76334 /len=731	0	4	0.001	1.84036	10.8458	0.0701928	0.44782
gnl|UG|Ssc#S40317001	rnbm02b_m2.y1 nbm Sus scrofa cDNA 5', mRNA sequence /clone_end=5' /gb=EW411608 /gi=182879674 /ug=Ssc.68897 /len=183	0	1	0.001	1.83784	10.8438	0.523764	0.837412
gnl|UG|Ssc#S39937235	rcte26_h21.y1 cte Sus scrofa cDNA 5', mRNA sequence /clone_end=5' /gb=EW032300 /gi=181302174 /ug=Ssc.55751 /len=366	0	2	0.001	1.83784	10.8438	0.268032	0.718691
gnl|UG|Ssc#S18552412	BX921063 Sus Scrofa library (scan) Sus scrofa cDNA clone scan0004.h.01 5prim, mRNA sequence /clone=scan0004.h.01 /clone_end=5' /gb=BX921063 /gi=90229443 /ug=Ssc.22278 /len=920	0	5	0.001	1.82786	10.8359	0.0359208	0.31379
gnl|UG|Ssc#S40548451	rtes24_m6r1.y1 tes Sus scrofa cDNA 5', mRNA sequence /clone_end=5' /gb=EW635166 /gi=183043466 /ug=Ssc.80052 /len=368	0	2	0.001	1.82786	10.8359	0.268032	0.718904
gnl|UG|Ssc#S31119439	1541798 MARC 3PIG Sus scrofa cDNA 3', mRNA sequence /clone_end=3' /gb=DY423277 /gi=87224580 /ug=Ssc.33006 /len=553	0	3	0.001	1.82455	10.8333	0.137164	0.588537
gnl|UG|Ssc#S26721607	AJ957691 KN404_2 Sus scrofa cDNA clone C0007751b04 3', mRNA sequence /clone=C0007751b04 /clone_end=3' /gb=AJ957691 /gi=74374507 /ug=Ssc.36020 /len=555	0	3	0.001	1.81798	10.8281	0.137164	0.603322
gnl|UG|Ssc#S31111318	1527185 MARC 3PIG Sus scrofa cDNA 3', mRNA sequence /clone_end=3' /gb=DY415156 /gi=87216459 /ug=Ssc.94372 /len=555	0	3	0.001	1.81798	10.8281	0.137164	0.595517
gnl|UG|Ssc#S19536939	940140 MARC 4PIG Sus scrofa cDNA 3', mRNA sequence /clone_end=3' /gb=CN153059 /gi=46167489 /ug=Ssc.27339 /len=185	0	1	0.001	1.81798	10.8281	0.523764	0.827808
gnl|UG|Ssc#S5991647	115135 MARC 1PIG Sus scrofa cDNA 5', mRNA sequence /clone_end=5' /gb=AW784841 /gi=7841617 /ti=447569554 /ug=Ssc.78933 /len=371	0	2	0.001	1.81307	10.8242	0.268032	0.740495
gnl|UG|Ssc#S40085431	rfcc07b_p7.y1 fcc Sus scrofa cDNA 5', mRNA sequence /clone_end=5' /gb=EW180338 /gi=182591264 /ug=Ssc.60122 /len=372	0	2	0.001	1.8082	10.8203	0.268032	0.74561
gnl|UG|Ssc#S34523613	DB792284 full-length enriched swine cDNA library, adult immature dendritic cell Sus scrofa cDNA clone DCI010022F11 5', mRNA sequence /clone=DCI010022F11 /clone_end=5' /gb=DB792284 /gi=112764486 /ug=Ssc.54729 /len=558	0	3	0.001	1.8082	10.8203	0.137164	0.602153
gnl|UG|Ssc#S34528434	DB802505 full-length enriched swine cDNA library, adult skin Sus scrofa cDNA clone SKNB10044G12 5', mRNA sequence /clone=SKNB10044G12 /clone_end=5' /gb=DB802505 /gi=112747608 /ug=Ssc.53553 /len=372	0	2	0.001	1.8082	10.8203	0.268032	0.737124
gnl|UG|Ssc#S26716421	AJ952505 KN404_1 Sus scrofa cDNA clone C0007745h23 3', mRNA sequence /clone=C0007745h23 /clone_end=3' /gb=AJ952505 /gi=74369321 /ug=Ssc.36614 /len=558	0	3	0.001	1.8082	10.8203	0.137164	0.592253
gnl|UG|Ssc#S14891801	sn33_A08.f sn Sus scrofa cDNA 5', mRNA sequence /clone_end=5' /gb=CB471049 /gi=29277434 /ug=Ssc.82698 /len=372	0	2	0.001	1.8082	10.8203	0.268032	0.718745
gnl|UG|Ssc#S35167808	Sus scrofa mRNA, clone:OVRM10183A03, expressed in ovary /gb=AK236338 /gi=115551931 /ug=Ssc.52671 /len=1489	0	8	0.001	1.80699	10.8194	0.00481396	0.089201
gnl|UG|Ssc#S52892740	Lw_Uf_62A04_M13R UFV_EMBRAPA_Brazilian_PIG MUSCLE cDNA_Library Sus scrofa cDNA clone Lw_Uf_62A04, mRNA sequence /clone=Lw_Uf_62A04 /gb=GR553554 /gi=253737889 /ug=Ssc.90897 /len=373	0	2	0.001	1.80335	10.8165	0.268032	0.746412
gnl|UG|Ssc#S29967497	PDUts1002B04 Porcine testis cDNA library I Sus scrofa cDNA clone PDUts1002B04 5' similar to homologue to ref|XM_287472.2| Mus musculus similar to synaptobrevin-like protein, putative (LOC330134), mRNA, mRNA sequence /clone=PDUts1002B04 /clone_end=5' /gb=CV864155 /gi=84118115 /ug=Ssc.34766 /len=560	0	3	0.001	1.80174	10.8152	0.137164	0.604863
gnl|UG|Ssc#S40057086	reye1622b_c17.y1 eye Sus scrofa cDNA 5', mRNA sequence /clone_end=5' /gb=EW151993 /gi=182618739 /ug=Ssc.67417 /len=560	0	3	0.001	1.80174	10.8152	0.137164	0.601424
gnl|UG|Ssc#S40477967	rspc020_i16.y1 spc Sus scrofa cDNA 5', mRNA sequence /clone_end=5' /gb=EW572573 /gi=183133443 /ug=Ssc.69485 /len=374	0	2	0.001	1.79853	10.8126	0.268032	0.722325
gnl|UG|Ssc#S26725180	AJ961264 KN404_2 Sus scrofa cDNA clone C0007756c24 3', mRNA sequence /clone=C0007756c24 /clone_end=3' /gb=AJ961264 /gi=74378080 /ug=Ssc.35640 /len=563	0	3	0.001	1.79214	10.8075	0.137164	0.601861
gnl|UG|Ssc#S39801673	rcbe23_e18.y1 cbe Sus scrofa cDNA 5', mRNA sequence /clone_end=5' /gb=EV896951 /gi=178594617 /ug=Ssc.64828 /len=376	0	2	0.001	1.78896	10.8049	0.268032	0.727137
gnl|UG|Ssc#S6001672	137334 MARC 1PIG Sus scrofa cDNA 5', mRNA sequence /clone_end=5' /gb=BE232339 /gi=9017057 /ti=448045034 /ug=Ssc.3388 /len=567	0	3	0.001	1.7795	10.7973	0.137164	0.605379
gnl|UG|Ssc#S20949344	AJ661250 CSEQRAN09 Sus scrofa cDNA clone C0000936_B18, mRNA sequence /clone=C0000936_B18 /gb=AJ661250 /gi=49345373 /ug=Ssc.62786 /len=379	0	2	0.001	1.7748	10.7934	0.268032	0.735449
gnl|UG|Ssc#S40364886	rnlu1834b_d17.y1 nlu Sus scrofa cDNA 5', mRNA sequence /clone_end=5' /gb=EW459493 /gi=182873668 /ug=Ssc.92096 /len=570	0	3	0.001	1.77013	10.7896	0.137164	0.597377
gnl|UG|Ssc#S29988187	PDUts2070C11 Porcine testis cDNA library II Sus scrofa cDNA clone PDUts2070C11 5' similar to homologue to ref|XM_042323.9| Homo sapiens calmodulin binding transcription activator 1 (CAMTA1), mRNA, mRNA sequence /clone=PDUts2070C11 /clone_end=5' /gb=CX062661 /gi=84138803 /ug=Ssc.18204 /len=571	0	3	0.001	1.76703	10.7871	0.137164	0.604569
gnl|UG|Ssc#S26723864	AJ959948 KN404_2 Sus scrofa cDNA clone C0007752m20 3', mRNA sequence /clone=C0007752m20 /clone_end=3' /gb=AJ959948 /gi=74376764 /ug=Ssc.35795 /len=572	0	3	0.001	1.76394	10.7846	0.137164	0.604937
gnl|UG|Ssc#S31120465	1543060 MARC 3PIG Sus scrofa cDNA 5', mRNA sequence /clone_end=5' /gb=DY424303 /gi=87225606 /ug=Ssc.89314 /len=572	0	3	0.001	1.76394	10.7846	0.137164	0.599177
gnl|UG|Ssc#S40450752	rsag15_o20.y1 sag Sus scrofa cDNA 5', mRNA sequence /clone_end=5' /gb=EW545358 /gi=183109002 /ug=Ssc.92371 /len=572	0	3	0.001	1.76394	10.7846	0.137164	0.597521
gnl|UG|Ssc#S39914477	rcsk14_k24.y1 csk Sus scrofa cDNA 5', mRNA sequence /clone_end=5' /gb=EW009553 /gi=181228262 /ug=Ssc.65852 /len=572	0	3	0.001	1.76394	10.7846	0.137164	0.591267
gnl|UG|Ssc#S40482449	rspc034_c8.y1 spc Sus scrofa cDNA 5', mRNA sequence /clone_end=5' /gb=EW577055 /gi=183139965 /ug=Ssc.92441 /len=573	0	3	0.001	1.76087	10.7821	0.137164	0.60208
gnl|UG|Ssc#S21554710	UMC-p6mm3-016-b02 6mm ovarian follicle p6mm Sus scrofa cDNA 3', mRNA sequence /clone_end=3' /gb=CO947175 /gi=51313934 /ug=Ssc.40433 /len=382	0	2	0.001	1.76087	10.7821	0.268032	0.734782
gnl|UG|Ssc#S55275708	FS683701 full-length enriched swine cDNA library, adult longissimus Sus scrofa cDNA clone MLTL10070H11 5', mRNA sequence /clone=MLTL10070H11 /clone_end=5' /gb=FS683701 /gi=288276922 /ug=Ssc.78077 /len=382	0	2	0.001	1.76087	10.7821	0.268032	0.72943
gnl|UG|Ssc#S6011975	352226 MARC 1PIG Sus scrofa cDNA 5', mRNA sequence /clone_end=5' /gb=BG834120 /gi=14199117 /ti=448056580 /ug=Ssc.77122 /len=574	0	3	0.001	1.7578	10.7796	0.137164	0.602591
gnl|UG|Ssc#S21577831	UMC-pd3ov3-008-c09 Oviduct gilt D3 of estrous cycle pd3ov Sus scrofa cDNA 3', mRNA sequence /clone_end=3' /gb=CO990835 /gi=51350109 /ug=Ssc.39945 /len=192	0	1	0.001	1.75169	10.7745	0.523764	0.863427
gnl|UG|Ssc#S29977686	PDUts1125G09 Porcine testis cDNA library I Sus scrofa cDNA clone PDUts1125G09 5', mRNA sequence /clone=PDUts1125G09 /clone_end=5' /gb=CV874344 /gi=84128304 /ug=Ssc.51533 /len=192	0	1	0.001	1.75169	10.7745	0.523764	0.818563
gnl|UG|Ssc#S39939308	rcte05_l8.y1 cte Sus scrofa cDNA 5', mRNA sequence /clone_end=5' /gb=EW034373 /gi=181346837 /ug=Ssc.84240 /len=192	0	1	0.001	1.75169	10.7745	0.523764	0.811356
gnl|UG|Ssc#S21579136	UMC-pd6end1-007-a04 Endometrium gilt D6 of estrous cycle pd6end Sus scrofa cDNA 3', mRNA sequence /clone_end=3' /gb=CO992096 /gi=51351370 /ug=Ssc.39862 /len=386	0	2	0.001	1.74262	10.767	0.268032	0.745667
gnl|UG|Ssc#S58307989	PREDICTED: Sus scrofa natural killer cell-specific antigen KLIP-1, transcript variant 2 (KLIP-1), mRNA /cds=p(296,763) /gb=XM_003128406 /gi=311260465 /ug=Ssc.54585 /len=772	0	4	0.001	1.74262	10.767	0.0701928	0.44314
gnl|UG|Ssc#S55305546	FS698537 full-length enriched swine cDNA library, adult prostate Sus scrofa cDNA clone PST010020C03 5', mRNA sequence /clone=PST010020C03 /clone_end=5' /gb=FS698537 /gi=288307849 /ug=Ssc.93586 /len=774	0	4	0.001	1.73812	10.7633	0.0701928	0.447663
gnl|UG|Ssc#S35335225	SusFleck_BF_0141_0144_5_pCNS_J19 SusFleck Backfat Sus scrofa cDNA clone 0141_0144_J19 5', mRNA sequence /clone=0141_0144_J19 /clone_end=5' /gb=DT333622 /gi=116350297 /ug=Ssc.2999 /len=388	0	2	0.001	1.73364	10.7596	0.268032	0.746011
gnl|UG|Ssc#S55251457	FS712380 full-length enriched swine cDNA library, adult pituitary gland Sus scrofa cDNA clone PTG010098C06 5', mRNA sequence /clone=PTG010098C06 /clone_end=5' /gb=FS712380 /gi=288247481 /ug=Ssc.77708 /len=584	0	3	0.001	1.7277	10.7546	0.137164	0.592535
gnl|UG|Ssc#S31128560	1557258 MARC 3PIG Sus scrofa cDNA 5', mRNA sequence /clone_end=5' /gb=DY432398 /gi=87233701 /ug=Ssc.32780 /len=584	0	3	0.001	1.7277	10.7546	0.137164	0.590424
gnl|UG|Ssc#S40410625	rplac_13566.y1 pla Sus scrofa cDNA 5', mRNA sequence /clone_end=5' /gb=EW505232 /gi=183115907 /ug=Ssc.78537 /len=390	0	2	0.001	1.72475	10.7522	0.268032	0.731683
gnl|UG|Ssc#S22283957	CJ026687 full-length enriched swine cDNA library, adult trachea Sus scrofa cDNA clone TCH01B060060 5', mRNA sequence /clone=TCH01B060060 /clone_end=5' /gb=CJ026687 /gi=54536971 /ug=Ssc.33586 /len=780	0	4	0.001	1.72475	10.7522	0.0701928	0.442832
gnl|UG|Ssc#S30120791	EST-AR15A5 Sus scrofa mixed tissue cDNA library Sus scrofa cDNA clone AR15A5, mRNA sequence /clone=AR15A5 /gb=DW337618 /gi=84565999 /ug=Ssc.33564 /len=195	0	1	0.001	1.72475	10.7522	0.523764	0.826259
gnl|UG|Ssc#S40098222	rpfco0113_b22.y1 fco Sus scrofa cDNA 5', mRNA sequence /clone_end=5' /gb=EW193129 /gi=182460799 /ug=Ssc.67863 /len=586	0	3	0.001	1.7218	10.7497	0.137164	0.59183
gnl|UG|Ssc#S21542437	UMC-pd12cl-015-f04 Day 12 Corpus Luteum pd12cl Sus scrofa cDNA 3', mRNA sequence /clone_end=3' /gb=CO950677 /gi=51327655 /ug=Ssc.40967 /len=391	0	2	0.001	1.72033	10.7485	0.268032	0.734504
gnl|UG|Ssc#S40055171	rese04c_l2.y1 ese Sus scrofa cDNA 5', mRNA sequence /clone_end=5' /gb=EW150078 /gi=182613041 /ug=Ssc.67387 /len=391	0	2	0.001	1.72033	10.7485	0.268032	0.721467
gnl|UG|Ssc#S26727538	AJ963622 KN404_2 Sus scrofa cDNA clone C0007756e22 3', mRNA sequence /clone=C0007756e22 /clone_end=3' /gb=AJ963622 /gi=74380438 /ug=Ssc.35270 /len=588	0	3	0.001	1.71595	10.7448	0.137164	0.594093
gnl|UG|Ssc#S26727976	AJ964060 KN404_2 Sus scrofa cDNA clone C0007749a15 3', mRNA sequence /clone=C0007749a15 /clone_end=3' /gb=AJ964060 /gi=74380876 /ug=Ssc.46588 /len=588	0	3	0.001	1.71595	10.7448	0.137164	0.593384
gnl|UG|Ssc#S40103740	rfhi4003b_a9.y1 fhi Sus scrofa cDNA 5', mRNA sequence /clone_end=5' /gb=EW198647 /gi=182547909 /ug=Ssc.43709 /len=588	0	3	0.001	1.71595	10.7448	0.137164	0.59303
gnl|UG|Ssc#S58302126	PREDICTED: Sus scrofa transcription factor Ovo-like 2-like (LOC100526083), mRNA /cds=p(357,1373) /gb=XM_003134282 /gi=311274419 /ug=Ssc.47831 /len=1373	0	7	0.001	1.7147	10.7437	0.00940698	0.139504
gnl|UG|Ssc#S26720458	AJ956542 KN404_2 Sus scrofa cDNA clone C0007750c17 5', mRNA sequence /clone=C0007750c17 /clone_end=5' /gb=AJ956542 /gi=74373358 /ug=Ssc.46063 /len=785	0	4	0.001	1.71376	10.7429	0.0701928	0.445156
gnl|UG|Ssc#S58311692	PREDICTED: Sus scrofa hypothetical protein LOC100520014 (LOC100520014), mRNA /cds=p(1,393) /gb=XM_003124670 /gi=311251739 /ug=Ssc.78827 /len=393	0	2	0.001	1.71158	10.7411	0.268032	0.741229
gnl|UG|Ssc#S31125114	1553383 MARC 3PIG Sus scrofa cDNA 5', mRNA sequence /clone_end=5' /gb=DY428952 /gi=87230255 /ug=Ssc.11634 /len=590	0	3	0.001	1.71013	10.7399	0.137164	0.601061
gnl|UG|Ssc#S26713703	AJ949787 KN404_1 Sus scrofa cDNA clone C0007742l14 3', mRNA sequence /clone=C0007742l14 /clone_end=3' /gb=AJ949787 /gi=74366603 /ug=Ssc.36780 /len=788	0	4	0.001	1.70724	10.7374	0.0701928	0.441909
gnl|UG|Ssc#S58309510	PREDICTED: Sus scrofa hypothetical protein LOC100514167 (LOC100514167), mRNA /cds=p(1,291) /gb=XM_003126895 /gi=311257060 /ug=Ssc.92928 /len=395	0	2	0.001	1.70291	10.7338	0.268032	0.726648
gnl|UG|Ssc#S55292271	FS659024 full-length enriched swine cDNA library, adult colon Sus scrofa cDNA clone CLNT10025D08 5', mRNA sequence /clone=CLNT10025D08 /clone_end=5' /gb=FS659024 /gi=288292697 /ug=Ssc.92523 /len=793	0	4	0.001	1.69647	10.7283	0.0701928	0.446406
gnl|UG|Ssc#S6079193	MI-P-CP0-nvj-f-12-0-UI.s2 MI-P-CP0 Sus scrofa cDNA clone MI-P-CP0-nvj-f-12-0-UI 3', mRNA sequence /clone=MI-P-CP0-nvj-f-12-0-UI /clone_end=3' /gb=BQ603717 /gi=21550443 /ug=Ssc.52269 /len=397	0	2	0.001	1.69433	10.7265	0.268032	0.718479
gnl|UG|Ssc#S55255417	FS642806 full-length enriched swine cDNA library, adult brain (frontal lobe) Sus scrofa cDNA clone BFLT10034G03 5', mRNA sequence /clone=BFLT10034G03 /clone_end=5' /gb=FS642806 /gi=288251479 /ug=Ssc.80927 /len=795	0	4	0.001	1.6922	10.7247	0.0701928	0.446093
gnl|UG|Ssc#S40227122	rlin07_a17r1.y1 lin Sus scrofa cDNA 5', mRNA sequence /clone_end=5' /gb=EW322029 /gi=182877625 /ug=Ssc.8921 /len=600	0	3	0.001	1.68163	10.7156	0.137164	0.587772
gnl|UG|Ssc#S26714239	AJ950323 KN404_1 Sus scrofa cDNA clone C0007740c04 5', mRNA sequence /clone=C0007740c04 /clone_end=5' /gb=AJ950323 /gi=74367139 /ug=Ssc.53291 /len=801	0	4	0.001	1.67953	10.7138	0.0701928	0.445937
gnl|UG|Ssc#S18548602	BX917253 Sus Scrofa library (scan) Sus scrofa cDNA clone scan0036.g.06 5prim, mRNA sequence /clone=scan0036.g.06 /clone_end=5' /gb=BX917253 /gi=90239323 /ug=Ssc.25987 /len=401	0	2	0.001	1.67743	10.712	0.268032	0.73506
gnl|UG|Ssc#S35323409	SusFleck_BFN_0013_0016_5_pCNS_G03 SusFleck Backfat Normalized Sus scrofa cDNA clone 0013_0016_G03 5', mRNA sequence /clone=0013_0016_G03 /clone_end=5' /gb=DT321801 /gi=116340712 /ug=Ssc.90006 /len=804	0	4	0.001	1.67326	10.7084	0.0701928	0.447899
gnl|UG|Ssc#S55275836	FS683829 full-length enriched swine cDNA library, adult longissimus Sus scrofa cDNA clone MLTL10072D01 5', mRNA sequence /clone=MLTL10072D01 /clone_end=5' /gb=FS683829 /gi=288277050 /ug=Ssc.78078 /len=402	0	2	0.001	1.67326	10.7084	0.268032	0.743385
gnl|UG|Ssc#S21558255	UMC-pd20fet-010-g10 Day 20 fetus pd20fet Sus scrofa cDNA 3', mRNA sequence /clone_end=3' /gb=CO939141 /gi=51305900 /ug=Ssc.86289 /len=402	0	2	0.001	1.67326	10.7084	0.268032	0.741286
gnl|UG|Ssc#S20451320	UMC-p4civp1-003-h06 In-Vitro-4-Cell-Embryo p4civp Sus scrofa cDNA 3', mRNA sequence /clone_end=3' /gb=CN025139 /gi=48719675 /ug=Ssc.43240 /len=403	0	2	0.001	1.66911	10.7049	0.268032	0.728336
gnl|UG|Ssc#S17511120	BX666582 Sus Scrofa library (scag) Sus scrofa cDNA clone scag0010.g.07 3prim, mRNA sequence /clone=scag0010.g.07 /clone_end=3' /gb=BX666582 /gi=90237425 /ug=Ssc.22668 /len=605	0	3	0.001	1.66773	10.7037	0.137164	0.600262
gnl|UG|Ssc#S39886734	rcmu34_i19.y1 cmu Sus scrofa cDNA 5', mRNA sequence /clone_end=5' /gb=EV981809 /gi=178541241 /ug=Ssc.65634 /len=606	0	3	0.001	1.66498	10.7013	0.137164	0.599972
gnl|UG|Ssc#S20457660	UMC-pgvo1-002-b03 pgvo Sus scrofa cDNA 3', mRNA sequence /clone_end=3' /gb=CN031417 /gi=48725953 /ug=Ssc.41835 /len=203	0	1	0.001	1.65678	10.6942	0.523764	0.867332
gnl|UG|Ssc#S40325163	rnbm12b_a11.y1 nbm Sus scrofa cDNA 5', mRNA sequence /clone_end=5' /gb=EW419770 /gi=182749070 /ug=Ssc.63032 /len=609	0	3	0.001	1.65678	10.6942	0.137164	0.597736
gnl|UG|Ssc#S6048741	386983 MARC 2PIG Sus scrofa cDNA 5', mRNA sequence /clone_end=5' /gb=BI360185 /gi=15056213 /ti=470953643 /ug=Ssc.29724 /len=610	0	3	0.001	1.65406	10.6918	0.137164	0.592394
gnl|UG|Ssc#S18315087	BP452749 full-length enriched swine cDNA library, adult liver Sus scrofa cDNA clone LVRM10127F09 5', mRNA sequence /clone=LVRM10127F09 /clone_end=5' /gb=BP452749 /gi=40442816 /ug=Ssc.84374 /len=407	0	2	0.001	1.6527	10.6906	0.268032	0.739255
gnl|UG|Ssc#S58308882	PREDICTED: Sus scrofa tumor protein p73-like (LOC100512967), mRNA /cds=p(1,1035) /gb=XM_003127517 /gi=311258336 /ug=Ssc.83651 /len=1221	0	6	0.001	1.6527	10.6906	0.0183822	0.211775
gnl|UG|Ssc#S40182904	rjca08c_o17.y1 jca Sus scrofa cDNA 5', mRNA sequence /clone_end=5' /gb=EW277811 /gi=182476359 /ug=Ssc.62793 /len=612	0	3	0.001	1.64865	10.6871	0.137164	0.5986
gnl|UG|Ssc#S21555485	UMC-p6mm3-011-c07 6mm ovarian follicle p6mm Sus scrofa cDNA 3', mRNA sequence /clone_end=3' /gb=CO946829 /gi=51313588 /ug=Ssc.86419 /len=204	0	1	0.001	1.64865	10.6871	0.523764	0.825361
gnl|UG|Ssc#S50699625	Sus scrofa lymphocyte antigen 6 complex G6D (LY6G6D) mRNA, complete cds /cds=p(48,473) /gb=EU282353 /gi=162138229 /ug=Ssc.63144 /len=614	0	3	0.001	1.64328	10.6824	0.137164	0.586939
gnl|UG|Ssc#S40285420	rmed32c_k14.y1 med Sus scrofa cDNA 5', mRNA sequence /clone_end=5' /gb=EW380327 /gi=182806744 /ug=Ssc.91884 /len=205	0	1	0.001	1.64061	10.68	0.523764	0.862172
gnl|UG|Ssc#S20458796	UMC-pgvo4-011-c05 Germinal-Vesicle-Oocyte pgvo Sus scrofa cDNA 3', mRNA sequence /clone_end=3' /gb=CN032518 /gi=48727054 /ug=Ssc.85463 /len=410	0	2	0.001	1.64061	10.68	0.268032	0.732731
gnl|UG|Ssc#S40083736	rfcc03b_b19.y1 fcc Sus scrofa cDNA 5', mRNA sequence /clone_end=5' /gb=EW178643 /gi=182475351 /ug=Ssc.67672 /len=205	0	1	0.001	1.64061	10.68	0.523764	0.825684
gnl|UG|Ssc#S29456965	POSM0605001_O13R porcine skeletal muscle cDNA library (PoSM) Sus scrofa cDNA 3', mRNA sequence /clone_end=3' /gb=DV896376 /gi=82920202 /ug=Ssc.13812 /len=410	0	2	0.001	1.64061	10.68	0.268032	0.72136
gnl|UG|Ssc#S40280489	rmcp11c_a19.y1 mcp Sus scrofa cDNA 5', mRNA sequence /clone_end=5' /gb=EW375396 /gi=182802216 /ug=Ssc.91870 /len=411	0	2	0.001	1.63662	10.6765	0.268032	0.721146
gnl|UG|Ssc#S18377454	921924 MARC 4PIG Sus scrofa cDNA 3', mRNA sequence /clone_end=3' /gb=CK457611 /gi=40828892 /ug=Ssc.24478 /len=206	0	1	0.001	1.63265	10.673	0.523764	0.816451
gnl|UG|Ssc#S40552441	rthg18_i16.y1 thg Sus scrofa cDNA 5', mRNA sequence /clone_end=5' /gb=EW639154 /gi=183156224 /ug=Ssc.91759 /len=618	0	3	0.001	1.63265	10.673	0.137164	0.587077
gnl|UG|Ssc#S16765041	830397 MARC 3PIG Sus scrofa cDNA 3', mRNA sequence /clone_end=3' /gb=CF362659 /gi=34162537 /ug=Ssc.18820 /len=619	0	3	0.001	1.63001	10.6707	0.137164	0.597808
gnl|UG|Ssc#S39953894	rpigcb_8737.y1 cty Sus scrofa cDNA 5', mRNA sequence /clone_end=5' /gb=EW048959 /gi=181212003 /ug=Ssc.90798 /len=620	0	3	0.001	1.62738	10.6683	0.137164	0.596589
gnl|UG|Ssc#S40051544	rese11c_h4.y1 ese Sus scrofa cDNA 5', mRNA sequence /clone_end=5' /gb=EW146451 /gi=182606877 /ug=Ssc.67364 /len=620	0	3	0.001	1.62738	10.6683	0.137164	0.592889
gnl|UG|Ssc#S31122750	1545665 MARC 3PIG Sus scrofa cDNA 5', mRNA sequence /clone_end=5' /gb=DY426588 /gi=87227891 /ug=Ssc.89338 /len=623	0	3	0.001	1.61954	10.6614	0.137164	0.599611
gnl|UG|Ssc#S34528816	DB802737 full-length enriched swine cDNA library, adult skin Sus scrofa cDNA clone SKNB10048B06 5', mRNA sequence /clone=SKNB10048B06 /clone_end=5' /gb=DB802737 /gi=112749630 /ug=Ssc.30164 /len=416	0	2	0.001	1.61695	10.6591	0.268032	0.745495
gnl|UG|Ssc#S18280866	BP436763 full-length enriched swine cDNA library, adult lung Sus scrofa cDNA clone LNG010019D11 5', mRNA sequence /clone=LNG010019D11 /clone_end=5' /gb=BP436763 /gi=40426830 /ug=Ssc.52594 /len=208	0	1	0.001	1.61695	10.6591	0.523764	0.845657
gnl|UG|Ssc#S15981799	PBL_22_E01 Porcine Brain Library Sus scrofa cDNA clone PBL 5', mRNA sequence /clone=PBL /clone_end=5' /gb=CD572861 /gi=31663928 /ug=Ssc.15351 /len=208	0	1	0.001	1.61695	10.6591	0.523764	0.835128
gnl|UG|Ssc#S39784366	rdbla0109_h24.y1 bla Sus scrofa cDNA 5', mRNA sequence /clone_end=5' /gb=EV879644 /gi=178613999 /ug=Ssc.64674 /len=417	0	2	0.001	1.61307	10.6556	0.268032	0.7285
gnl|UG|Ssc#S40336522	rnca02b_f16.y1 nca Sus scrofa cDNA 5', mRNA sequence /clone_end=5' /gb=EW431129 /gi=182850441 /ug=Ssc.69012 /len=209	0	1	0.001	1.60921	10.6521	0.523764	0.833808
gnl|UG|Ssc#S22288071	CJ030807 full-length enriched swine cDNA library, adult testis Sus scrofa cDNA clone TES01E030012 5', mRNA sequence /clone=TES01E030012 /clone_end=5' /gb=CJ030807 /gi=54554702 /ug=Ssc.39125 /len=418	0	2	0.001	1.60921	10.6521	0.268032	0.724156
gnl|UG|Ssc#S34516536	DB786828 full-length enriched swine cDNA library, adult adrenal gland Sus scrofa cDNA clone ADR010060B10 5', mRNA sequence /clone=ADR010060B10 /clone_end=5' /gb=DB786828 /gi=112770872 /ug=Ssc.30342 /len=421	0	2	0.001	1.59775	10.6418	0.268032	0.725833
gnl|UG|Ssc#S39775482	rpbfe0125_p20.y1 bfe Sus scrofa cDNA 5', mRNA sequence /clone_end=5' /gb=EV870760 /gi=178523833 /ug=Ssc.95440 /len=632	0	3	0.001	1.59648	10.6407	0.137164	0.592182
gnl|UG|Ssc#S17525202	BX674343 Sus Scrofa library (scac) Sus scrofa cDNA clone scac0042.m.13 5prim, mRNA sequence /clone=scac0042.m.13 /clone_end=5' /gb=BX674343 /gi=90246381 /ug=Ssc.93988 /len=843	0	4	0.001	1.59585	10.6401	0.0701928	0.444534
gnl|UG|Ssc#S26723467	AJ959551 KN404_2 Sus scrofa cDNA clone C0007758j10 5', mRNA sequence /clone=C0007758j10 /clone_end=5' /gb=AJ959551 /gi=74376367 /ug=Ssc.87740 /len=633	0	3	0.001	1.59396	10.6384	0.137164	0.60281
gnl|UG|Ssc#S18379318	929612 MARC 4PIG Sus scrofa cDNA 5', mRNA sequence /clone_end=5' /gb=CK459427 /gi=40830708 /ug=Ssc.51233 /len=211	0	1	0.001	1.59396	10.6384	0.523764	0.855412
gnl|UG|Ssc#S6071813	AR22D4 Porcine Peripheral Blood Cell cDNA library, Mini, Cot 05 Sus scrofa cDNA, mRNA sequence /gb=BI119030 /gi=15413140 /ug=Ssc.35154 /len=422	0	2	0.001	1.59396	10.6384	0.268032	0.736286
gnl|UG|Ssc#S26726599	AJ962683 KN404_2 Sus scrofa cDNA clone C0007750k15 3', mRNA sequence /clone=C0007750k15 /clone_end=3' /gb=AJ962683 /gi=74379499 /ug=Ssc.35414 /len=634	0	3	0.001	1.59145	10.6361	0.137164	0.596732
gnl|UG|Ssc#S40224502	rlin25_f7.y1 lin Sus scrofa cDNA 5', mRNA sequence /clone_end=5' /gb=EW319409 /gi=182712797 /ug=Ssc.39761 /len=634	0	3	0.001	1.59145	10.6361	0.137164	0.587147
gnl|UG|Ssc#S40298835	rmga38_c9.y1 mga Sus scrofa cDNA 5', mRNA sequence /clone_end=5' /gb=EW393442 /gi=182736437 /ug=Ssc.68838 /len=423	0	2	0.001	1.59019	10.635	0.268032	0.731573
gnl|UG|Ssc#S55291805	FS652986 full-length enriched swine cDNA library, adult back fat Sus scrofa cDNA clone BKFL10074G11 5', mRNA sequence /clone=BKFL10074G11 /clone_end=5' /gb=FS652986 /gi=288291491 /ug=Ssc.78224 /len=423	0	2	0.001	1.59019	10.635	0.268032	0.727627
gnl|UG|Ssc#S40077169	rfbs3931b_k18.y1 fbs Sus scrofa cDNA 5', mRNA sequence /clone_end=5' /gb=EW172076 /gi=182577960 /ug=Ssc.67570 /len=424	0	2	0.001	1.58644	10.6316	0.268032	0.739762
gnl|UG|Ssc#S18557827	BX926478 Sus Scrofa library (scan) Sus scrofa cDNA clone scan0021.n.04 5prim, mRNA sequence /clone=scan0021.n.04 /clone_end=5' /gb=BX926478 /gi=90229011 /ug=Ssc.94834 /len=636	0	3	0.001	1.58644	10.6316	0.137164	0.587008
gnl|UG|Ssc#S20946011	AJ657734 KN277 Sus scrofa cDNA clone C0005195_I22, mRNA sequence /clone=C0005195_I22 /gb=AJ657734 /gi=49341803 /ug=Ssc.94889 /len=637	0	3	0.001	1.58395	10.6293	0.137164	0.592959
gnl|UG|Ssc#S40324951	rnbm10b_p2.y1 nbm Sus scrofa cDNA 5', mRNA sequence /clone_end=5' /gb=EW419558 /gi=182842746 /ug=Ssc.68964 /len=426	0	2	0.001	1.57899	10.6248	0.268032	0.72254
gnl|UG|Ssc#S31121647	1544436 MARC 3PIG Sus scrofa cDNA 5', mRNA sequence /clone_end=5' /gb=DY425485 /gi=87226788 /ug=Ssc.64115 /len=639	0	3	0.001	1.57899	10.6248	0.137164	0.589584
gnl|UG|Ssc#S35164570	Sus scrofa mRNA, clone:MLN010023C09, expressed in mesenteric lymph node /gb=AK233771 /gi=115555156 /ug=Ssc.47063 /len=1067	0	5	0.001	1.57603	10.6221	0.0359208	0.316382
gnl|UG|Ssc#S46877903	PREDICTED: Sus scrofa potassium channel subfamily K member 5-like (LOC100154866), mRNA /cds=p(1,1494) /gb=XM_001928254 /gi=194040454 /ug=Ssc.95760 /len=1494	0	7	0.001	1.57582	10.6219	0.00940698	0.140655
gnl|UG|Ssc#S40057773	reye1628b_d6.y1 eye Sus scrofa cDNA 5', mRNA sequence /clone_end=5' /gb=EW152680 /gi=182553257 /ug=Ssc.66682 /len=427	0	2	0.001	1.57529	10.6214	0.268032	0.725129
gnl|UG|Ssc#S39831931	rcga09b_p11.y1 cga Sus scrofa cDNA 5', mRNA sequence /clone_end=5' /gb=EV927209 /gi=178526118 /ug=Ssc.83983 /len=428	0	2	0.001	1.57161	10.618	0.268032	0.746125
gnl|UG|Ssc#S26716774	AJ952858 KN404_1 Sus scrofa cDNA clone C0007735h18 3', mRNA sequence /clone=C0007735h18 /clone_end=3' /gb=AJ952858 /gi=74369674 /ug=Ssc.36686 /len=644	0	3	0.001	1.56673	10.6135	0.137164	0.595945
gnl|UG|Ssc#S32386195	PADT0811010_J05R porcine adipose tissue cDNA library (PADT) Sus scrofa cDNA 3', mRNA sequence /clone_end=3' /gb=EB415320 /gi=91996912 /ug=Ssc.32490 /len=215	0	1	0.001	1.5643	10.6113	0.523764	0.864725
gnl|UG|Ssc#S40153348	rhyp13c_f18.y1 hyp Sus scrofa cDNA 5', mRNA sequence /clone_end=5' /gb=EW248255 /gi=182459557 /ug=Ssc.63669 /len=430	0	2	0.001	1.5643	10.6113	0.268032	0.73948
gnl|UG|Ssc#S29983788	PDUts2022E08 Porcine testis cDNA library II Sus scrofa cDNA clone PDUts2022E08 5', mRNA sequence /clone=PDUts2022E08 /clone_end=5' /gb=CX058264 /gi=84134406 /ug=Ssc.33901 /len=215	0	1	0.001	1.5643	10.6113	0.523764	0.813059
gnl|UG|Ssc#S35328127	SusFleck_BFN_0001_0004_5_pCNS_N08 SusFleck Backfat Normalized Sus scrofa cDNA clone 0001_0004_N08 5', mRNA sequence /clone=0001_0004_N08 /clone_end=5' /gb=DT326519 /gi=116342679 /ug=Ssc.82559 /len=862	0	4	0.001	1.56067	10.608	0.0701928	0.443063
gnl|UG|Ssc#S40119752	rfty519b_h4.y1 fty Sus scrofa cDNA 5', mRNA sequence /clone_end=5' /gb=EW214659 /gi=182507434 /ug=Ssc.80676 /len=649	0	3	0.001	1.55466	10.6024	0.137164	0.592041
gnl|UG|Ssc#S26726738	AJ962822 KN404_2 Sus scrofa cDNA clone C0007759m13 5', mRNA sequence /clone=C0007759m13 /clone_end=5' /gb=AJ962822 /gi=74379638 /ug=Ssc.35541 /len=866	0	4	0.001	1.55347	10.6013	0.0701928	0.444223
gnl|UG|Ssc#S40073309	rfbs3934b_f7.y1 fbs Sus scrofa cDNA 5', mRNA sequence /clone_end=5' /gb=EW168216 /gi=182606071 /ug=Ssc.67515 /len=433	0	2	0.001	1.55347	10.6013	0.268032	0.718319
gnl|UG|Ssc#S6073384	UNL-P-FN-bl-a-12-0-UNL.s1 UNL-P-FN Sus scrofa cDNA clone UNL-P-FN-bl-a-12-0-UNL 3', mRNA sequence /clone=UNL-P-FN-bl-a-12-0-UNL /clone_end=3' /gb=BI183162 /gi=14657571 /ug=Ssc.26112 /len=650	0	3	0.001	1.55227	10.6002	0.137164	0.60479
gnl|UG|Ssc#S16761996	820854 MARC 3PIG Sus scrofa cDNA 3', mRNA sequence /clone_end=3' /gb=CF359591 /gi=34156470 /ug=Ssc.83111 /len=652	0	3	0.001	1.54751	10.5957	0.137164	0.604349
gnl|UG|Ssc#S40270853	rmas927b_e10.y1 mas Sus scrofa cDNA 5', mRNA sequence /clone_end=5' /gb=EW365760 /gi=182779590 /ug=Ssc.91844 /len=653	0	3	0.001	1.54514	10.5935	0.137164	0.595731
gnl|UG|Ssc#S29990650	PDUts2097B06 Porcine testis cDNA library II Sus scrofa cDNA clone PDUts2097B06 3' similar to homologue to emb|AL354950.8| Human DNA sequence from clone RP11-234G16 on chromosome 10, complete sequence, mRNA sequence /clone=PDUts2097B06 /clone_end=3' /gb=CX065124 /gi=84141266 /ug=Ssc.1185 /len=656	0	3	0.001	1.53807	10.5869	0.137164	0.602737
gnl|UG|Ssc#S31124556	1552780 MARC 3PIG Sus scrofa cDNA 5', mRNA sequence /clone_end=5' /gb=DY428394 /gi=87229697 /ug=Ssc.9207 /len=656	0	3	0.001	1.53807	10.5869	0.137164	0.596445
gnl|UG|Ssc#S16763796	827722 MARC 3PIG Sus scrofa cDNA 5', mRNA sequence /clone_end=5' /gb=CF361391 /gi=34160011 /ug=Ssc.1520 /len=657	0	3	0.001	1.53573	10.5847	0.137164	0.590565
gnl|UG|Ssc#S55277646	FS701362 full-length enriched swine cDNA library, adult prostate Sus scrofa cDNA clone PST010057G02 5', mRNA sequence /clone=PST010057G02 /clone_end=5' /gb=FS701362 /gi=288273088 /ug=Ssc.95842 /len=878	0	4	0.001	1.53223	10.5814	0.0701928	0.443217
gnl|UG|Ssc#S34507035	DB807549 full-length enriched swine cDNA library, adult lung Sus scrofa cDNA 3', mRNA sequence /clone=LNG010080C07 /clone_end=3' /gb=DB807549 /gi=112777991 /ug=Ssc.89740 /len=659	0	3	0.001	1.53107	10.5803	0.137164	0.5919
gnl|UG|Ssc#S40366713	rnmm39c_i11.y1 nmm Sus scrofa cDNA 5', mRNA sequence /clone_end=5' /gb=EW461320 /gi=182789396 /ug=Ssc.91094 /len=220	0	1	0.001	1.52875	10.5781	0.523764	0.846524
gnl|UG|Ssc#S26723003	AJ959087 KN404_2 Sus scrofa cDNA clone C0007753a09 3', mRNA sequence /clone=C0007753a09 /clone_end=3' /gb=AJ959087 /gi=74375903 /ug=Ssc.35874 /len=661	0	3	0.001	1.52644	10.576	0.137164	0.600045
gnl|UG|Ssc#S6077285	UNL-P-FN-cu-c-02-0-UNL.s1 UNL-P-FN Sus scrofa cDNA clone UNL-P-FN-cu-c-02-0-UNL 3', mRNA sequence /clone=UNL-P-FN-cu-c-02-0-UNL /clone_end=3' /gb=BI185324 /gi=14659733 /ug=Ssc.82036 /len=661	0	3	0.001	1.52644	10.576	0.137164	0.595873
gnl|UG|Ssc#S24610812	CR940059 Sus scrofa cDNA library (scaj) Sus scrofa cDNA clone scaj0009.c.12 5prim, mRNA sequence /clone=scaj0009.c.12 /clone_end=5' /gb=CR940059 /gi=62936408 /ug=Ssc.30916 /len=441	0	2	0.001	1.52529	10.5749	0.268032	0.724588
gnl|UG|Ssc#S15981825	NAV0014 Pig brain heat stress differential display library Sus scrofa cDNA, mRNA sequence /gb=CD576708 /gi=31742768 /ug=Ssc.52380 /len=221	0	1	0.001	1.52183	10.5716	0.523764	0.857111
gnl|UG|Ssc#S55235260	FS640116 full-length enriched swine cDNA library, adult brain (frontal lobe) Sus scrofa cDNA clone BFLT10002D01 5', mRNA sequence /clone=BFLT10002D01 /clone_end=5' /gb=FS640116 /gi=288229251 /ug=Ssc.77439 /len=665	0	3	0.001	1.51726	10.5673	0.137164	0.587216
gnl|UG|Ssc#S26712602	AJ948686 KN404_1 Sus scrofa cDNA clone C0007745f23 3', mRNA sequence /clone=C0007745f23 /clone_end=3' /gb=AJ948686 /gi=74365502 /ug=Ssc.36975 /len=887	0	4	0.001	1.51669	10.5667	0.0701928	0.444068
gnl|UG|Ssc#S40578838	rtra32_m6.y1 tra Sus scrofa cDNA 5', mRNA sequence /clone_end=5' /gb=EW665551 /gi=183118173 /ug=Ssc.92725 /len=222	0	1	0.001	1.51498	10.5651	0.523764	0.868086
gnl|UG|Ssc#S40571830	rtra05_m18r1.y1 tra Sus scrofa cDNA 5', mRNA sequence /clone_end=5' /gb=EW658543 /gi=183110226 /ug=Ssc.59621 /len=666	0	3	0.001	1.51498	10.5651	0.137164	0.603468
gnl|UG|Ssc#S17525520	BX674661 Sus Scrofa library (scac) Sus scrofa cDNA clone scac0040.p.22 5prim, mRNA sequence /clone=scac0040.p.22 /clone_end=5' /gb=BX674661 /gi=90226936 /ug=Ssc.94618 /len=666	0	3	0.001	1.51498	10.5651	0.137164	0.59666
gnl|UG|Ssc#S6087420	BJP602768604.R1 CSEQFXL38 pig thyroid and parathyroid Sus scrofa cDNA, mRNA sequence /gb=BM659868 /gi=18962852 /ug=Ssc.14056 /len=444	0	2	0.001	1.51498	10.5651	0.268032	0.716888
gnl|UG|Ssc#S20962396	AJ684154 CSEQRAN04 Sus scrofa cDNA clone C0001804_C17, mRNA sequence /clone=C0001804_C17 /gb=AJ684154 /gi=49416744 /ug=Ssc.41083 /len=445	0	2	0.001	1.51157	10.5618	0.268032	0.743499
gnl|UG|Ssc#S39983009	rebs07c_p22.y1 ebs Sus scrofa cDNA 5', mRNA sequence /clone_end=5' /gb=EW078074 /gi=181355364 /ug=Ssc.63819 /len=668	0	3	0.001	1.51044	10.5608	0.137164	0.597664
gnl|UG|Ssc#S40552181	rthg32_p14.y1 thg Sus scrofa cDNA 5', mRNA sequence /clone_end=5' /gb=EW638894 /gi=183035104 /ug=Ssc.67713 /len=446	0	2	0.001	1.50819	10.5586	0.268032	0.746871
gnl|UG|Ssc#S55273812	FS670046 full-length enriched swine cDNA library, adult hypothalamus Sus scrofa cDNA clone HTMT10083D02 5', mRNA sequence /clone=HTMT10083D02 /clone_end=5' /gb=FS670046 /gi=288272069 /ug=Ssc.78066 /len=223	0	1	0.001	1.50819	10.5586	0.523764	0.83956
gnl|UG|Ssc#S55291856	FS653037 full-length enriched swine cDNA library, adult back fat Sus scrofa cDNA clone BKFL10075D02 5', mRNA sequence /clone=BKFL10075D02 /clone_end=5' /gb=FS653037 /gi=288292282 /ug=Ssc.78227 /len=446	0	2	0.001	1.50819	10.5586	0.268032	0.721681
gnl|UG|Ssc#S40419915	rpty628b_i4.y1 pty Sus scrofa cDNA 5', mRNA sequence /clone_end=5' /gb=EW514522 /gi=183107206 /ug=Ssc.66999 /len=446	0	2	0.001	1.50819	10.5586	0.268032	0.718213
gnl|UG|Ssc#S23776811	999642 MARC 4PIG Sus scrofa cDNA 5', mRNA sequence /clone_end=5' /gb=DN134430 /gi=59828747 /ug=Ssc.48683 /len=894	0	4	0.001	1.50481	10.5554	0.0701928	0.446249
gnl|UG|Ssc#S31128732	1557447 MARC 3PIG Sus scrofa cDNA 5', mRNA sequence /clone_end=5' /gb=DY432570 /gi=87233873 /ug=Ssc.32774 /len=673	0	3	0.001	1.49922	10.55	0.137164	0.598096
gnl|UG|Ssc#S21577080	UMC-pd3ov1-003-b04 Oviduct gilt D3 of estrous cycle pd3ov Sus scrofa cDNA 3', mRNA sequence /clone_end=3' /gb=CO990040 /gi=51349314 /ug=Ssc.39999 /len=225	0	1	0.001	1.49478	10.5457	0.523764	0.850697
gnl|UG|Ssc#S6063843	MI-P-AY1-nqg-c-09-0-UI.s1 MI-P-AY1 Sus scrofa cDNA clone MI-P-AY1-nqg-c-09-0-UI 3', mRNA sequence /clone=MI-P-AY1-nqg-c-09-0-UI /clone_end=3' /gb=BI400679 /gi=15179740 /ug=Ssc.23396 /len=225	0	1	0.001	1.49478	10.5457	0.523764	0.850049
gnl|UG|Ssc#S20935324	AJ647047 CSEQRAN19 Sus scrofa cDNA clone C0003104_H23, mRNA sequence /clone=C0003104_H23 /gb=AJ647047 /gi=49323892 /ug=Ssc.85488 /len=451	0	2	0.001	1.49147	10.5425	0.268032	0.744353
gnl|UG|Ssc#S58305600	PREDICTED: Sus scrofa uncharacterized protein C10orf68 homolog (LOC100525122), partial mRNA /cds=p(1,677) /gb=XM_003130799 /gi=311265833 /ug=Ssc.88179 /len=677	0	3	0.001	1.49036	10.5414	0.137164	0.595445
gnl|UG|Ssc#S55284490	FS671197 full-length enriched swine cDNA library, adult hypothalamus Sus scrofa cDNA clone HTMT10099A05 5', mRNA sequence /clone=HTMT10099A05 /clone_end=5' /gb=FS671197 /gi=288282904 /ug=Ssc.95617 /len=678	0	3	0.001	1.48817	10.5393	0.137164	0.604496
gnl|UG|Ssc#S29988743	PDUts2076D08 Porcine testis cDNA library II Sus scrofa cDNA clone PDUts2076D08 5' similar to homologue to ref|NM_182756.1| Homo sapiens speedy (SPY1), mRNA, mRNA sequence /clone=PDUts2076D08 /clone_end=5' /gb=CX063217 /gi=84139359 /ug=Ssc.88076 /len=680	0	3	0.001	1.48379	10.5351	0.137164	0.588119
gnl|UG|Ssc#S58313414	PREDICTED: Sus scrofa neutrophil elastase-like (LOC100522182), mRNA /cds=p(12,815) /gb=XM_003122986 /gi=311248221 /ug=Ssc.27066 /len=908	0	4	0.001	1.48161	10.5329	0.0701928	0.441372
gnl|UG|Ssc#S39943859	rpigcf0_015205.y1 ctl Sus scrofa cDNA 5', mRNA sequence /clone_end=5' /gb=EW038924 /gi=181299443 /ug=Ssc.66419 /len=455	0	2	0.001	1.47835	10.5298	0.268032	0.743214
gnl|UG|Ssc#S40291636	rmed11c_n23.y1 med Sus scrofa cDNA 5', mRNA sequence /clone_end=5' /gb=EW386243 /gi=182737625 /ug=Ssc.90805 /len=683	0	3	0.001	1.47727	10.5287	0.137164	0.60077
gnl|UG|Ssc#S55321579	Sus scrofa mRNA, clone:ITT010059H07, expressed in small intestine /gb=AK345108 /gi=288783293 /ug=Ssc.37160 /len=1598	0	7	0.001	1.47327	10.5248	0.00940698	0.139446
gnl|UG|Ssc#S29980095	PDUts1155H06 Porcine testis cDNA library I Sus scrofa cDNA clone PDUts1155H06 5', mRNA sequence /clone=PDUts1155H06 /clone_end=5' /gb=CV876753 /gi=84130713 /ug=Ssc.34099 /len=457	0	2	0.001	1.47188	10.5234	0.268032	0.71763
gnl|UG|Ssc#S40480996	rspc010_m18.y1 spc Sus scrofa cDNA 5', mRNA sequence /clone_end=5' /gb=EW575602 /gi=183047613 /ug=Ssc.82841 /len=686	0	3	0.001	1.47081	10.5224	0.137164	0.587286
gnl|UG|Ssc#S58308767	PREDICTED: Sus scrofa solute carrier family 25 member 34-like (LOC100522495), mRNA /cds=p(1,915) /gb=XM_003127638 /gi=311258570 /ug=Ssc.80368 /len=915	0	4	0.001	1.47027	10.5219	0.0701928	0.443295
gnl|UG|Ssc#S58307915	PREDICTED: Sus scrofa cytochrome c oxidase subunit 7B, mitochondrial-like (LOC100157097), mRNA /cds=p(84,326) /gb=XM_003128478 /gi=311260749 /ug=Ssc.95544 /len=459	0	2	0.001	1.46547	10.5171	0.268032	0.737795
gnl|UG|Ssc#S20947056	AJ658779 KN277 Sus scrofa cDNA clone C0005213_B20, mRNA sequence /clone=C0005213_B20 /gb=AJ658779 /gi=49342848 /ug=Ssc.62763 /len=690	0	3	0.001	1.46228	10.514	0.137164	0.600552
gnl|UG|Ssc#S39840932	rche21_o4.y1 che Sus scrofa cDNA 5', mRNA sequence /clone_end=5' /gb=EV936014 /gi=178559444 /ug=Ssc.65283 /len=460	0	2	0.001	1.46228	10.514	0.268032	0.738188
gnl|UG|Ssc#S35170017	Sus scrofa mRNA, clone:TES010036H05, expressed in testis /gb=AK238482 /gi=115549822 /ug=Ssc.44664 /len=1382	0	6	0.001	1.46017	10.5119	0.0183822	0.212451
gnl|UG|Ssc#S16512517	800088 MARC 3PIG Sus scrofa cDNA 3', mRNA sequence /clone_end=3' /gb=CF176061 /gi=33287837 /ug=Ssc.70592 /len=691	0	3	0.001	1.46017	10.5119	0.137164	0.589165
gnl|UG|Ssc#S17517930	BX672499 Sus Scrofa library (scac) Sus scrofa cDNA clone scac0034.d.13 3prim, mRNA sequence /clone=scac0034.d.13 /clone_end=3' /gb=BX672499 /gi=90234842 /ug=Ssc.36317 /len=922	0	4	0.001	1.45911	10.5109	0.0701928	0.446798
gnl|UG|Ssc#S6083291	MI-P-NA-aen-a-07-1-UM.s1 MI-P-NA Sus scrofa cDNA clone MI-P-NA-aen-a-07-1-UM 3', mRNA sequence /clone=MI-P-NA-aen-a-07-1-UM /clone_end=3' /gb=BQ602526 /gi=21549252 /ug=Ssc.13501 /len=461	0	2	0.001	1.45911	10.5109	0.268032	0.720076
gnl|UG|Ssc#S35170584	Sus scrofa mRNA, clone:LNG010048E11, expressed in lung /gb=AK231931 /gi=115549255 /ug=Ssc.84054 /len=1156	0	5	0.001	1.45469	10.5065	0.0359208	0.315386
gnl|UG|Ssc#S18259317	BP137713 full-length enriched swine cDNA library, adult liver Sus scrofa cDNA clone LVRM10006A07 5', mRNA sequence /clone=LVRM10006A07 /clone_end=5' /gb=BP137713 /gi=40385122 /ug=Ssc.83880 /len=694	0	3	0.001	1.45386	10.5057	0.137164	0.594306
gnl|UG|Ssc#S21550341	UMC-p2mm1-001-e01 2mm ovarian follicle p2mm Sus scrofa cDNA 3', mRNA sequence /clone_end=3' /gb=CO942221 /gi=51308980 /ug=Ssc.40569 /len=463	0	2	0.001	1.45281	10.5046	0.268032	0.72954
gnl|UG|Ssc#S26733603	AJ944415 CSEQRAN17 Sus scrofa cDNA clone C0007308c09 5', mRNA sequence /clone=C0007308c09 /clone_end=5' /gb=AJ944415 /gi=74361327 /ug=Ssc.52321 /len=695	0	3	0.001	1.45176	10.5036	0.137164	0.604055
gnl|UG|Ssc#S18305513	BP443175 full-length enriched swine cDNA library, adult liver Sus scrofa cDNA clone LVR010017C06 5', mRNA sequence /clone=LVR010017C06 /clone_end=5' /gb=BP443175 /gi=40433242 /ug=Ssc.23695 /len=698	0	3	0.001	1.44552	10.4974	0.137164	0.598384
gnl|UG|Ssc#S16768399	836669 MARC 3PIG Sus scrofa cDNA 3', mRNA sequence /clone_end=3' /gb=CF365998 /gi=34169156 /ug=Ssc.51060 /len=700	0	3	0.001	1.44139	10.4932	0.137164	0.602372
gnl|UG|Ssc#S34533320	DB801409 full-length enriched swine cDNA library, adult skin Sus scrofa cDNA clone SKNB10027A04 5', mRNA sequence /clone=SKNB10027A04 /clone_end=5' /gb=DB801409 /gi=112778998 /ug=Ssc.89948 /len=700	0	3	0.001	1.44139	10.4932	0.137164	0.590494
gnl|UG|Ssc#S40548372	rtes24_j8.y1 tes Sus scrofa cDNA 5', mRNA sequence /clone_end=5' /gb=EW635087 /gi=183166441 /ug=Ssc.92609 /len=467	0	2	0.001	1.44037	10.4922	0.268032	0.725887
gnl|UG|Ssc#S29979683	PDUts1150G08 Porcine testis cDNA library I Sus scrofa cDNA clone PDUts1150G08 5', mRNA sequence /clone=PDUts1150G08 /clone_end=5' /gb=CV876341 /gi=84130301 /ug=Ssc.88597 /len=701	0	3	0.001	1.43934	10.4912	0.137164	0.59788
gnl|UG|Ssc#S23691145	1097137 MARC 4PIG Sus scrofa cDNA 5', mRNA sequence /clone_end=5' /gb=DN102244 /gi=59775020 /ug=Ssc.38642 /len=702	0	3	0.001	1.43729	10.4891	0.137164	0.605526
gnl|UG|Ssc#S40244682	rlnt17c_c16.y1 lnt Sus scrofa cDNA 5', mRNA sequence /clone_end=5' /gb=EW339589 /gi=182845092 /ug=Ssc.91800 /len=468	0	2	0.001	1.43729	10.4891	0.268032	0.745896
gnl|UG|Ssc#S17504671	885060 MARC 4PIG Sus scrofa cDNA 3', mRNA sequence /clone_end=3' /gb=CF792171 /gi=37796732 /ug=Ssc.22343 /len=468	0	2	0.001	1.43729	10.4891	0.268032	0.733727
gnl|UG|Ssc#S18330875	BP457941 full-length enriched swine cDNA library, adult ovary Sus scrofa cDNA clone OVRM10201D06 5', mRNA sequence /clone=OVRM10201D06 /clone_end=5' /gb=BP457941 /gi=40471504 /ug=Ssc.93918 /len=702	0	3	0.001	1.43729	10.4891	0.137164	0.595588
gnl|UG|Ssc#S39964420	rcut23_j12.y1 cut Sus scrofa cDNA 5', mRNA sequence /clone_end=5' /gb=EW059485 /gi=181287257 /ug=Ssc.71260 /len=469	0	2	0.001	1.43422	10.4861	0.268032	0.73345
gnl|UG|Ssc#S40482898	rspc006_o15.y1 spc Sus scrofa cDNA 5', mRNA sequence /clone_end=5' /gb=EW577504 /gi=183165982 /ug=Ssc.89052 /len=706	0	3	0.001	1.42914	10.4809	0.137164	0.602007
gnl|UG|Ssc#S40153097	rhyp31c_c17.y1 hyp Sus scrofa cDNA 5', mRNA sequence /clone_end=5' /gb=EW248004 /gi=182508505 /ug=Ssc.68200 /len=472	0	2	0.001	1.42511	10.4769	0.268032	0.72643
gnl|UG|Ssc#S21577240	UMC-pd3ov2-003-g10 Oviduct gilt D3 of estrous cycle pd3ov Sus scrofa cDNA 3', mRNA sequence /clone_end=3' /gb=CO990268 /gi=51349542 /ug=Ssc.39986 /len=237	0	1	0.001	1.41909	10.4708	0.523764	0.858274
gnl|UG|Ssc#S34504733	DB819502 full-length enriched swine cDNA library, adult thymus Sus scrofa cDNA 3', mRNA sequence /clone=THY010108D05 /clone_end=3' /gb=DB819502 /gi=112778355 /ug=Ssc.89707 /len=237	0	1	0.001	1.41909	10.4708	0.523764	0.836416
gnl|UG|Ssc#S16764511	828492 MARC 3PIG Sus scrofa cDNA 5', mRNA sequence /clone_end=5' /gb=CF362106 /gi=34161432 /ug=Ssc.9619 /len=711	0	3	0.001	1.41909	10.4708	0.137164	0.588676
gnl|UG|Ssc#S23774046	1148339 MARC 4PIG Sus scrofa cDNA 3', mRNA sequence /clone_end=3' /gb=DN131665 /gi=59825946 /ug=Ssc.87339 /len=475	0	2	0.001	1.41611	10.4677	0.268032	0.744524
gnl|UG|Ssc#S29977206	PDUts1119H08 Porcine testis cDNA library I Sus scrofa cDNA clone PDUts1119H08 3', mRNA sequence /clone=PDUts1119H08 /clone_end=3' /gb=CV873864 /gi=84127824 /ug=Ssc.34262 /len=475	0	2	0.001	1.41611	10.4677	0.268032	0.725075
gnl|UG|Ssc#S21550169	UMC-peov3-009-a05 Oviduct from a gilt in estrus peov Sus scrofa cDNA 3', mRNA sequence /clone_end=3' /gb=CO941740 /gi=51308503 /ug=Ssc.86340 /len=238	0	1	0.001	1.41313	10.4647	0.523764	0.84228
gnl|UG|Ssc#S55326388	Sus scrofa mRNA, clone:OVRM10111F04, expressed in ovary /gb=AK348263 /gi=288778438 /ug=Ssc.84284 /len=715	0	3	0.001	1.41116	10.4627	0.137164	0.604275
gnl|UG|Ssc#S31134221	1574299 MARC 3PIG Sus scrofa cDNA 5', mRNA sequence /clone_end=5' /gb=DY438059 /gi=87239362 /ug=Ssc.32570 /len=716	0	3	0.001	1.40918	10.4606	0.137164	0.603102
gnl|UG|Ssc#S18344746	Sus scrofa galactose 3-O-sulfotransferase-2 mRNA, complete cds /cds=p(1,1197) /gb=AY216523 /gi=37787772 /ug=Ssc.23795 /len=1197	0	5	0.001	1.40487	10.4562	0.0359208	0.314017
gnl|UG|Ssc#S18548954	BX917605 Sus Scrofa library (scan) Sus scrofa cDNA clone scan0037.e.16 5prim, mRNA sequence /clone=scan0037.e.16 /clone_end=5' /gb=BX917605 /gi=90242408 /ug=Ssc.42126 /len=719	0	3	0.001	1.4033	10.4546	0.137164	0.605232
gnl|UG|Ssc#S6062052	MI-P-AY1-npx-c-09-0-UI.s1 MI-P-AY1 Sus scrofa cDNA clone MI-P-AY1-npx-c-09-0-UI 3', mRNA sequence /clone=MI-P-AY1-npx-c-09-0-UI /clone_end=3' /gb=BI398771 /gi=15177832 /ug=Ssc.9745 /len=240	0	1	0.001	1.40136	10.4526	0.523764	0.864449
gnl|UG|Ssc#S40057490	reye1609b_a24.y1 eye Sus scrofa cDNA 5', mRNA sequence /clone_end=5' /gb=EW152397 /gi=182607773 /ug=Ssc.67423 /len=480	0	2	0.001	1.40136	10.4526	0.268032	0.727518
gnl|UG|Ssc#S40338565	rnco1905b_k14.y1 nco Sus scrofa cDNA 5', mRNA sequence /clone_end=5' /gb=EW433172 /gi=182818531 /ug=Ssc.23392 /len=241	0	1	0.001	1.39554	10.4466	0.523764	0.85418
gnl|UG|Ssc#S34498103	DB814902 full-length enriched swine cDNA library, adult ovary Sus scrofa cDNA 3', mRNA sequence /clone=OVRM10190E09 /clone_end=3' /gb=DB814902 /gi=112748895 /ug=Ssc.95316 /len=725	0	3	0.001	1.39169	10.4426	0.137164	0.596517
gnl|UG|Ssc#S55303853	FS679892 full-length enriched swine cDNA library, adult longissimus Sus scrofa cDNA clone MLTL10017G01 5', mRNA sequence /clone=MLTL10017G01 /clone_end=5' /gb=FS679892 /gi=288309874 /ug=Ssc.78312 /len=242	0	1	0.001	1.38977	10.4406	0.523764	0.858934
gnl|UG|Ssc#S40382801	rova036_k8.y1 ova Sus scrofa cDNA 5', mRNA sequence /clone_end=5' /gb=EW477408 /gi=182810736 /ug=Ssc.92161 /len=484	0	2	0.001	1.38977	10.4406	0.268032	0.72605
gnl|UG|Ssc#S58304496	PREDICTED: Sus scrofa protein INCA1-like, transcript variant 2 (LOC100511224), mRNA /cds=p(1,705) /gb=XM_003131900 /gi=311268220 /ug=Ssc.83413 /len=971	0	4	0.001	1.38548	10.4362	0.0701928	0.447584
gnl|UG|Ssc#S17507629	891266 MARC 4PIG Sus scrofa cDNA 3', mRNA sequence /clone_end=3' /gb=CF795161 /gi=37799734 /ug=Ssc.83604 /len=486	0	2	0.001	1.38406	10.4347	0.268032	0.735282
gnl|UG|Ssc#S5995800	128573 MARC 1PIG Sus scrofa cDNA 5', mRNA sequence /clone_end=5' /gb=BE030481 /gi=8325490 /ti=447574974 /ug=Ssc.29352 /len=487	0	2	0.001	1.38121	10.4317	0.268032	0.73903
gnl|UG|Ssc#S39812900	rcbl0_020236.y1 cbl Sus scrofa cDNA 5', mRNA sequence /clone_end=5' /gb=EV908178 /gi=178560606 /ug=Ssc.90353 /len=487	0	2	0.001	1.38121	10.4317	0.268032	0.718054
gnl|UG|Ssc#S40489720	rspl37_l13.y1 spl Sus scrofa cDNA 5', mRNA sequence /clone_end=5' /gb=EW584326 /gi=183150378 /ug=Ssc.41553 /len=488	0	2	0.001	1.37838	10.4288	0.268032	0.731848
gnl|UG|Ssc#S18378437	922931 MARC 4PIG Sus scrofa cDNA 5', mRNA sequence /clone_end=5' /gb=CK458546 /gi=40829827 /ug=Ssc.58097 /len=732	0	3	0.001	1.37838	10.4288	0.137164	0.593313
gnl|UG|Ssc#S18557194	BX925845 Sus Scrofa library (scan) Sus scrofa cDNA clone scan0022.b.02 5prim, mRNA sequence /clone=scan0022.b.02 /clone_end=5' /gb=BX925845 /gi=90243276 /ug=Ssc.15787 /len=734	0	3	0.001	1.37463	10.4248	0.137164	0.590214
gnl|UG|Ssc#S23756313	1113248 MARC 4PIG Sus scrofa cDNA 5', mRNA sequence /clone_end=5' /gb=DN113932 /gi=59807708 /ug=Ssc.38259 /len=245	0	1	0.001	1.37276	10.4229	0.523764	0.845506
gnl|UG|Ssc#S40428687	rrec31_p18.y1 rec Sus scrofa cDNA 5', mRNA sequence /clone_end=5' /gb=EW523294 /gi=183075695 /ug=Ssc.60775 /len=490	0	2	0.001	1.37276	10.4229	0.268032	0.732952
gnl|UG|Ssc#S6064466	MI-P-A2-aaq-h-01-1-UM.s1 MI-P-A2 Sus scrofa cDNA clone MI-P-A2-aaq-h-01-1-UM 3', mRNA sequence /clone=MI-P-A2-aaq-h-01-1-UM /clone_end=3' /gb=BF702254 /gi=11987662 /ug=Ssc.10485 /len=491	0	2	0.001	1.36996	10.4199	0.268032	0.719117
gnl|UG|Ssc#S55318515	Sus scrofa mRNA, clone:UTR010094H10, expressed in uterus /gb=AK352456 /gi=288786369 /ug=Ssc.38760 /len=2211	0	9	0.001	1.36903	10.4189	0.00246352	0.055631
gnl|UG|Ssc#S39953343	rpigcb_18087.y1 cty Sus scrofa cDNA 5', mRNA sequence /clone_end=5' /gb=EW048408 /gi=181355299 /ug=Ssc.90794 /len=492	0	2	0.001	1.36718	10.417	0.268032	0.737235
gnl|UG|Ssc#S39763389	ramn3539b_p21.y1 amn Sus scrofa cDNA 5', mRNA sequence /clone_end=5' /gb=EV858667 /gi=178601139 /ug=Ssc.64493 /len=246	0	1	0.001	1.36718	10.417	0.523764	0.810802
gnl|UG|Ssc#S40108704	rfhi4039b_o5.y1 fhi Sus scrofa cDNA 5', mRNA sequence /clone_end=5' /gb=EW203611 /gi=182608472 /ug=Ssc.67978 /len=493	0	2	0.001	1.3644	10.4141	0.268032	0.74384
gnl|UG|Ssc#S6081900	MI-P-CP1-nzc-f-14-0-UI.s1 MI-P-CP1 Sus scrofa cDNA clone MI-P-CP1-nzc-f-14-0-UI 3', mRNA sequence /clone=MI-P-CP1-nzc-f-14-0-UI /clone_end=3' /gb=BQ604584 /gi=21551310 /ug=Ssc.13159 /len=494	0	2	0.001	1.36164	10.4111	0.268032	0.741739
gnl|UG|Ssc#S40245503	rlnt35c_a20.y1 lnt Sus scrofa cDNA 5', mRNA sequence /clone_end=5' /gb=EW340410 /gi=182861303 /ug=Ssc.68633 /len=494	0	2	0.001	1.36164	10.4111	0.268032	0.717789
gnl|UG|Ssc#S17514948	BX669517 Sus Scrofa library (scac) Sus scrofa cDNA clone scac0031.i.10 5prim, mRNA sequence /clone=scac0031.i.10 /clone_end=5' /gb=BX669517 /gi=90235011 /ug=Ssc.83745 /len=742	0	3	0.001	1.35981	10.4092	0.137164	0.594519
gnl|UG|Ssc#S39981931	rebs13c_d15.y1 ebs Sus scrofa cDNA 5', mRNA sequence /clone_end=5' /gb=EW076996 /gi=181281778 /ug=Ssc.15375 /len=495	0	2	0.001	1.35889	10.4082	0.268032	0.743783
gnl|UG|Ssc#S40025678	reje27b_m17.y1 eje Sus scrofa cDNA 5', mRNA sequence /clone_end=5' /gb=EW120586 /gi=182459223 /ug=Ssc.67241 /len=495	0	2	0.001	1.35889	10.4082	0.268032	0.738974
gnl|UG|Ssc#S39923507	rcsp16b_n8.y1 csp Sus scrofa cDNA 5', mRNA sequence /clone_end=5' /gb=EW018572 /gi=181262388 /ug=Ssc.53697 /len=248	0	1	0.001	1.35615	10.4053	0.523764	0.820474
gnl|UG|Ssc#S35328757	SusFleck_BF_0017_0020_5_pCNS_E03 SusFleck Backfat Sus scrofa cDNA clone 0017_0020_E03 5', mRNA sequence /clone=0017_0020_E03 /clone_end=5' /gb=DT327149 /gi=116339462 /ug=Ssc.83969 /len=744	0	3	0.001	1.35615	10.4053	0.137164	0.58687
gnl|UG|Ssc#S55320084	Sus scrofa mRNA, clone:LVR010100A10, expressed in liver /gb=AK346006 /gi=288784788 /ug=Ssc.48393 /len=1985	0	8	0.001	1.35547	10.4046	0.00481396	0.0891554
gnl|UG|Ssc#S39937878	rcte15_b14.y1 cte Sus scrofa cDNA 5', mRNA sequence /clone_end=5' /gb=EW032943 /gi=181320625 /ug=Ssc.66012 /len=497	0	2	0.001	1.35342	10.4024	0.268032	0.735116
gnl|UG|Ssc#S19226936	857566 MARC 3PIG Sus scrofa cDNA 3', mRNA sequence /clone_end=3' /gb=CN070079 /gi=45846136 /ug=Ssc.26383 /len=497	0	2	0.001	1.35342	10.4024	0.268032	0.725021
gnl|UG|Ssc#S6018071	32606 MARC 2PIG Sus scrofa cDNA 5', mRNA sequence /clone_end=5' /gb=AW354173 /gi=6853163 /ti=470923551 /ug=Ssc.4772 /len=249	0	1	0.001	1.3507	10.3995	0.523764	0.864922
gnl|UG|Ssc#S55291344	FS646764 full-length enriched swine cDNA library, adult brain (frontal lobe) Sus scrofa cDNA clone BFLT10085H03 5', mRNA sequence /clone=BFLT10085H03 /clone_end=5' /gb=FS646764 /gi=288291030 /ug=Ssc.78209 /len=249	0	1	0.001	1.3507	10.3995	0.523764	0.861038
gnl|UG|Ssc#S58304321	PREDICTED: Sus scrofa serine/threonine-protein kinase Nek10-like (LOC100523511), mRNA /cds=p(1,318) /gb=XM_003132077 /gi=311268600 /ug=Ssc.40583 /len=498	0	2	0.001	1.3507	10.3995	0.268032	0.742022
gnl|UG|Ssc#S58306749	PREDICTED: Sus scrofa putative lipoyltransferase 2, mitochondrial-like (LOC100515269), mRNA /cds=p(1,678) /gb=XM_003129640 /gi=311263482 /ug=Ssc.73705 /len=748	0	3	0.001	1.3489	10.3976	0.137164	0.593738
gnl|UG|Ssc#S35323660	SusFleck_BF_0129_0132_5_pCNS_N11 SusFleck Backfat Sus scrofa cDNA clone 0129_0132_N11 5', mRNA sequence /clone=0129_0132_N11 /clone_end=5' /gb=DT322052 /gi=116336490 /ug=Ssc.90008 /len=499	0	2	0.001	1.348	10.3966	0.268032	0.729869
gnl|UG|Ssc#S55238518	FS653875 full-length enriched swine cDNA library, adult back fat Sus scrofa cDNA clone BKFL10084G08 5', mRNA sequence /clone=BKFL10084G08 /clone_end=5' /gb=FS653875 /gi=288232258 /ug=Ssc.77512 /len=250	0	1	0.001	1.3453	10.3937	0.523764	0.863859
gnl|UG|Ssc#S34496625	DB810262 full-length enriched swine cDNA library, adult liver Sus scrofa cDNA 3', mRNA sequence /clone=LVRM10138G02 /clone_end=3' /gb=DB810262 /gi=112757698 /ug=Ssc.32189 /len=750	0	3	0.001	1.3453	10.3937	0.137164	0.602956
gnl|UG|Ssc#S39966756	rcut36_o21.y1 cut Sus scrofa cDNA 5', mRNA sequence /clone_end=5' /gb=EW061821 /gi=181248988 /ug=Ssc.66727 /len=500	0	2	0.001	1.3453	10.3937	0.268032	0.735784
gnl|UG|Ssc#S40184476	rjca29c_c11.y1 jca Sus scrofa cDNA 5', mRNA sequence /clone_end=5' /gb=EW279383 /gi=182480058 /ug=Ssc.68373 /len=500	0	2	0.001	1.3453	10.3937	0.268032	0.733229
gnl|UG|Ssc#S40127211	rgul0127_o23.y1 gul Sus scrofa cDNA 5', mRNA sequence /clone_end=5' /gb=EW222118 /gi=182598586 /ug=Ssc.68086 /len=500	0	2	0.001	1.3453	10.3937	0.268032	0.7324
gnl|UG|Ssc#S6065357	MI-P-A2-afh-e-10-1-UM.s1 MI-P-A2 Sus scrofa cDNA clone MI-P-A2-afh-e-10-1-UM 3', mRNA sequence /clone=MI-P-A2-afh-e-10-1-UM /clone_end=3' /gb=BQ597905 /gi=21544631 /ug=Ssc.10761 /len=500	0	2	0.001	1.3453	10.3937	0.268032	0.727845
gnl|UG|Ssc#S6073653	UNL-P-FN-by-h-04-0-UNL.s1 UNL-P-FN Sus scrofa cDNA clone UNL-P-FN-by-h-04-0-UNL 3', mRNA sequence /clone=UNL-P-FN-by-h-04-0-UNL /clone_end=3' /gb=BI183554 /gi=14657963 /ug=Ssc.11551 /len=250	0	1	0.001	1.3453	10.3937	0.523764	0.823785
gnl|UG|Ssc#S34527529	DB795243 full-length enriched swine cDNA library, adult immature dendritic cell Sus scrofa cDNA clone DCI010064B05 5', mRNA sequence /clone=DCI010064B05 /clone_end=5' /gb=DB795243 /gi=112779977 /ug=Ssc.59866 /len=751	0	3	0.001	1.34351	10.3918	0.137164	0.589304
gnl|UG|Ssc#S39805178	rcbe22_k20.y1 cbe Sus scrofa cDNA 5', mRNA sequence /clone_end=5' /gb=EV900456 /gi=178612905 /ug=Ssc.64877 /len=501	0	2	0.001	1.34262	10.3908	0.268032	0.745553
gnl|UG|Ssc#S6056630	MI-P-E6-ahp-e-09-1-UM.s1 MI-P-E6 Sus scrofa cDNA clone MI-P-E6-ahp-e-09-1-UM 3', mRNA sequence /clone=MI-P-E6-ahp-e-09-1-UM /clone_end=3' /gb=BQ599915 /gi=21546641 /ug=Ssc.7977 /len=501	0	2	0.001	1.34262	10.3908	0.268032	0.729978
gnl|UG|Ssc#S17500143	855516 MARC 4PIG Sus scrofa cDNA 5', mRNA sequence /clone_end=5' /gb=CF787599 /gi=37792160 /ug=Ssc.22156 /len=752	0	3	0.001	1.34172	10.3899	0.137164	0.601788
gnl|UG|Ssc#S40333341	rnca22b_j5.y1 nca Sus scrofa cDNA 5', mRNA sequence /clone_end=5' /gb=EW427948 /gi=182719593 /ug=Ssc.62291 /len=502	0	2	0.001	1.33994	10.388	0.268032	0.743612
gnl|UG|Ssc#S20963444	AJ685202 CSEQRAN04 Sus scrofa cDNA clone C0001808_D09, mRNA sequence /clone=C0001808_D09 /gb=AJ685202 /gi=49417792 /ug=Ssc.86092 /len=502	0	2	0.001	1.33994	10.388	0.268032	0.728664
gnl|UG|Ssc#S6053273	MI-P-A3-abw-a-07-1-UM.s1 MI-P-A3 Sus scrofa cDNA clone MI-P-A3-abw-a-07-1-UM 3', mRNA sequence /clone=MI-P-A3-abw-a-07-1-UM /clone_end=3' /gb=BF704018 /gi=11989426 /ug=Ssc.23356 /len=251	0	1	0.001	1.33994	10.388	0.523764	0.829038
gnl|UG|Ssc#S19546467	952002 MARC 4PIG Sus scrofa cDNA 3', mRNA sequence /clone_end=3' /gb=CN162603 /gi=46177033 /ug=Ssc.17496 /len=753	0	3	0.001	1.33994	10.388	0.137164	0.587911
gnl|UG|Ssc#S18552816	BX921467 Sus Scrofa library (scan) Sus scrofa cDNA clone scan0002.c.22 5prim, mRNA sequence /clone=scan0002.c.22 /clone_end=5' /gb=BX921467 /gi=90229967 /ug=Ssc.62520 /len=755	0	3	0.001	1.33639	10.3841	0.137164	0.587702
gnl|UG|Ssc#S39804093	rcbe14_c13.y1 cbe Sus scrofa cDNA 5', mRNA sequence /clone_end=5' /gb=EV899371 /gi=178600710 /ug=Ssc.64874 /len=504	0	2	0.001	1.33462	10.3822	0.268032	0.725345
gnl|UG|Ssc#S40076256	rfbs3922b_n18.y1 fbs Sus scrofa cDNA 5', mRNA sequence /clone_end=5' /gb=EW171163 /gi=182496649 /ug=Ssc.67558 /len=507	0	2	0.001	1.32673	10.3737	0.268032	0.733395
gnl|UG|Ssc#S55290069	FS721386 full-length enriched swine cDNA library, adult submaxillary gland Sus scrofa cDNA clone SMG010094E02 5', mRNA sequence /clone=SMG010094E02 /clone_end=5' /gb=FS721386 /gi=288289601 /ug=Ssc.78201 /len=508	0	2	0.001	1.32412	10.3708	0.268032	0.738918
gnl|UG|Ssc#S39859483	rcli09b_a11.y1 cli Sus scrofa cDNA 5', mRNA sequence /clone_end=5' /gb=EV954565 /gi=178584404 /ug=Ssc.90469 /len=254	0	1	0.001	1.32412	10.3708	0.523764	0.842916
gnl|UG|Ssc#S29983388	PDUts2018C10 Porcine testis cDNA library II Sus scrofa cDNA clone PDUts2018C10 5', mRNA sequence /clone=PDUts2018C10 /clone_end=5' /gb=CX057864 /gi=84134006 /ug=Ssc.33921 /len=254	0	1	0.001	1.32412	10.3708	0.523764	0.840713
gnl|UG|Ssc#S58314003	PREDICTED: Sus scrofa secretin (SCT), mRNA /cds=p(1,405) /gb=XM_003122391 /gi=311247019 /ug=Ssc.710 /len=509	0	2	0.001	1.32151	10.368	0.268032	0.744981
gnl|UG|Ssc#S55237458	FS641689 full-length enriched swine cDNA library, adult brain (frontal lobe) Sus scrofa cDNA clone BFLT10021C02 5', mRNA sequence /clone=BFLT10021C02 /clone_end=5' /gb=FS641689 /gi=288228713 /ug=Ssc.95075 /len=765	0	3	0.001	1.31892	10.3651	0.137164	0.596231
gnl|UG|Ssc#S40189947	rjej08b_g14.y1 jej Sus scrofa cDNA 5', mRNA sequence /clone_end=5' /gb=EW284854 /gi=182468884 /ug=Ssc.91655 /len=255	0	1	0.001	1.31892	10.3651	0.523764	0.830743
gnl|UG|Ssc#S40183816	rjca30c_o12.y1 jca Sus scrofa cDNA 5', mRNA sequence /clone_end=5' /gb=EW278723 /gi=182516517 /ug=Ssc.68368 /len=255	0	1	0.001	1.31892	10.3651	0.523764	0.815434
gnl|UG|Ssc#S39951371	rpigcb_6342.y1 cty Sus scrofa cDNA 5', mRNA sequence /clone_end=5' /gb=EW046436 /gi=181273322 /ug=Ssc.51380 /len=511	0	2	0.001	1.31634	10.3623	0.268032	0.726865
gnl|UG|Ssc#S39998945	recc2808c_k13.y1 ecc Sus scrofa cDNA 5', mRNA sequence /clone_end=5' /gb=EW093854 /gi=181374432 /ug=Ssc.67004 /len=513	0	2	0.001	1.31121	10.3567	0.268032	0.716835
gnl|UG|Ssc#S21555164	UMC-p6mm1-003-e03 6mm ovarian follicle p6mm Sus scrofa cDNA 3', mRNA sequence /clone_end=3' /gb=CO945792 /gi=51312551 /ug=Ssc.40418 /len=257	0	1	0.001	1.30866	10.3539	0.523764	0.828423
gnl|UG|Ssc#S14766758	CMD68_D02_14 UMNMPM3 Sus scrofa cDNA clone PPSUBLIB_53D02 5', mRNA sequence /clone=PPSUBLIB_53D02 /clone_end=5' /gb=CB287847 /gi=28578801 /ug=Ssc.16479 /len=514	0	2	0.001	1.30866	10.3539	0.268032	0.72013
gnl|UG|Ssc#S40207081	ruio07_i12.y1 kid Sus scrofa cDNA 5', mRNA sequence /clone_end=5' /gb=EW301988 /gi=182593449 /ug=Ssc.66662 /len=515	0	2	0.001	1.30612	10.3511	0.268032	0.726593
gnl|UG|Ssc#S34504564	DB819133 full-length enriched swine cDNA library, adult thymus Sus scrofa cDNA 3', mRNA sequence /clone=THY010085G04 /clone_end=3' /gb=DB819133 /gi=112776996 /ug=Ssc.58368 /len=773	0	3	0.001	1.30527	10.3501	0.137164	0.588886
gnl|UG|Ssc#S55319380	Sus scrofa mRNA, clone:UTR010019H06, expressed in uterus /gb=AK352186 /gi=288785504 /ug=Ssc.71436 /len=1032	0	4	0.001	1.30359	10.3483	0.0701928	0.448057
gnl|UG|Ssc#S5989298	28151 MARC 1PIG Sus scrofa cDNA 5', mRNA sequence /clone_end=5' /gb=AW479925 /gi=7050031 /ti=447564324 /ug=Ssc.29624 /len=258	0	1	0.001	1.30359	10.3483	0.523764	0.856686
gnl|UG|Ssc#S6089107	MI-P-HO-aga-h-03-1-UM.s1 MI-P-HO Sus scrofa cDNA clone MI-P-HO-aga-h-03-1-UM 3', mRNA sequence /clone=MI-P-HO-aga-h-03-1-UM /clone_end=3' /gb=BQ601966 /gi=21548692 /ug=Ssc.82422 /len=258	0	1	0.001	1.30359	10.3483	0.523764	0.85657
gnl|UG|Ssc#S58304508	PREDICTED: Sus scrofa hypothetical protein LOC100524277 (LOC100524277), mRNA /cds=p(1,516) /gb=XM_003131891 /gi=311268196 /ug=Ssc.87314 /len=516	0	2	0.001	1.30359	10.3483	0.268032	0.733949
gnl|UG|Ssc#S40109144	rfhi4021b_f11.y1 fhi Sus scrofa cDNA 5', mRNA sequence /clone_end=5' /gb=EW204051 /gi=182622263 /ug=Ssc.71350 /len=517	0	2	0.001	1.30107	10.3455	0.268032	0.743328
gnl|UG|Ssc#S58304083	PREDICTED: Sus scrofa leiomodin 3 (fetal) (LMOD3), mRNA /cds=p(1,1701) /gb=XM_003132314 /gi=311269145 /ug=Ssc.18093 /len=2069	0	8	0.001	1.30044	10.3448	0.00481396	0.089338
gnl|UG|Ssc#S26716228	AJ952312 KN404_1 Sus scrofa cDNA clone C0007744m05 3', mRNA sequence /clone=C0007744m05 /clone_end=3' /gb=AJ952312 /gi=74369128 /ug=Ssc.41529 /len=518	0	2	0.001	1.29855	10.3427	0.268032	0.741909
gnl|UG|Ssc#S6056851	MI-P-H1-abk-h-01-1-UM.s1 MI-P-H1 Sus scrofa cDNA clone MI-P-H1-abk-h-01-1-UM 3', mRNA sequence /clone=MI-P-H1-abk-h-01-1-UM /clone_end=3' /gb=BF703481 /gi=11988889 /ug=Ssc.8059 /len=518	0	2	0.001	1.29855	10.3427	0.268032	0.723239
gnl|UG|Ssc#S29975323	PDUts1097E07 Porcine testis cDNA library I Sus scrofa cDNA clone PDUts1097E07 5' similar to homologue to gb|AC002456.2| Homo sapiens BAC clone CTB-13L3 from 7, complete sequence, mRNA sequence /clone=PDUts1097E07 /clone_end=5' /gb=CV871981 /gi=84125941 /ug=Ssc.34351 /len=259	0	1	0.001	1.29855	10.3427	0.523764	0.821219
gnl|UG|Ssc#S40409331	rplac_8985.y1 pla Sus scrofa cDNA 5', mRNA sequence /clone_end=5' /gb=EW503938 /gi=182820580 /ug=Ssc.9905 /len=520	0	2	0.001	1.29356	10.3371	0.268032	0.743442
gnl|UG|Ssc#S6012894	355260 MARC 1PIG Sus scrofa cDNA 5', mRNA sequence /clone_end=5' /gb=BG894588 /gi=14304829 /ti=448058424 /ug=Ssc.79743 /len=520	0	2	0.001	1.29356	10.3371	0.268032	0.732842
gnl|UG|Ssc#S55312060	FS687970 full-length enriched swine cDNA library, adult ovary Sus scrofa cDNA clone OVRT10019F05 5', mRNA sequence /clone=OVRT10019F05 /clone_end=5' /gb=FS687970 /gi=288242991 /ug=Ssc.78353 /len=781	0	3	0.001	1.2919	10.3353	0.137164	0.593242
gnl|UG|Ssc#S39969050	rcut37_n23.y1 cut Sus scrofa cDNA 5', mRNA sequence /clone_end=5' /gb=EW064115 /gi=181234018 /ug=Ssc.65925 /len=522	0	2	0.001	1.2886	10.3316	0.268032	0.72211
gnl|UG|Ssc#S40049910	rese14c_a6.y1 ese Sus scrofa cDNA 5', mRNA sequence /clone_end=5' /gb=EW144817 /gi=182511719 /ug=Ssc.67349 /len=523	0	2	0.001	1.28614	10.3288	0.268032	0.73334
gnl|UG|Ssc#S21578899	UMC-pd3ov4-001-c08 Oviduct gilt D3 of estrous cycle pd3ov Sus scrofa cDNA 3', mRNA sequence /clone_end=3' /gb=CO991470 /gi=51350744 /ug=Ssc.39879 /len=262	0	1	0.001	1.28368	10.3261	0.523764	0.836711
gnl|UG|Ssc#S23770907	1142601 MARC 4PIG Sus scrofa cDNA 3', mRNA sequence /clone_end=3' /gb=DN128526 /gi=59822805 /ug=Ssc.70110 /len=786	0	3	0.001	1.28368	10.3261	0.137164	0.593951
gnl|UG|Ssc#S34515974	DB786266 full-length enriched swine cDNA library, adult adrenal gland Sus scrofa cDNA clone ADR010054A02 5', mRNA sequence /clone=ADR010054A02 /clone_end=5' /gb=DB786266 /gi=112767395 /ug=Ssc.89819 /len=787	0	3	0.001	1.28205	10.3242	0.137164	0.593455
gnl|UG|Ssc#S6048530	384420 MARC 2PIG Sus scrofa cDNA 5', mRNA sequence /clone_end=5' /gb=BI359753 /gi=15055781 /ti=470953210 /ug=Ssc.81181 /len=525	0	2	0.001	1.28124	10.3233	0.268032	0.735505
gnl|UG|Ssc#S58313849	PREDICTED: Sus scrofa speedy protein C-like (LOC100518768), mRNA /cds=p(1,1314) /gb=XM_003122564 /gi=311247338 /ug=Ssc.90016 /len=1314	0	5	0.001	1.27978	10.3217	0.0359208	0.313487
gnl|UG|Ssc#S23693152	1099996 MARC 4PIG Sus scrofa cDNA 3', mRNA sequence /clone_end=3' /gb=DN104251 /gi=59778102 /ug=Ssc.38584 /len=263	0	1	0.001	1.2788	10.3206	0.523764	0.84213
gnl|UG|Ssc#S39834228	rche31_d1.y1 che Sus scrofa cDNA 5', mRNA sequence /clone_end=5' /gb=EV929506 /gi=178566316 /ug=Ssc.65178 /len=528	0	2	0.001	1.27396	10.3151	0.268032	0.716941
gnl|UG|Ssc#S55318611	Sus scrofa mRNA, clone:MLN010069F07, expressed in mesenteric lymph nodes /gb=AK346881 /gi=288786273 /ug=Ssc.73902 /len=1850	0	7	0.001	1.27258	10.3135	0.00940698	0.139732
gnl|UG|Ssc#S39867187	rpigca0_015913.y1 clu Sus scrofa cDNA 5', mRNA sequence /clone_end=5' /gb=EV962269 /gi=178597718 /ug=Ssc.65542 /len=530	0	2	0.001	1.26915	10.3096	0.268032	0.732621
gnl|UG|Ssc#S21544282	UMC-pfeto1-013-e01 Fetal ovary pfeto Sus scrofa cDNA 3', mRNA sequence /clone_end=3' /gb=CO953053 /gi=51330068 /ug=Ssc.40891 /len=265	0	1	0.001	1.26915	10.3096	0.523764	0.834394
gnl|UG|Ssc#S26713970	AJ950054 KN404_1 Sus scrofa cDNA clone C0007740f19 3', mRNA sequence /clone=C0007740f19 /clone_end=3' /gb=AJ950054 /gi=74366870 /ug=Ssc.87672 /len=796	0	3	0.001	1.26756	10.3078	0.137164	0.596159
gnl|UG|Ssc#S26728457	AJ964541 KN404_2 Sus scrofa cDNA clone C0007756p04 5', mRNA sequence /clone=C0007756p04 /clone_end=5' /gb=AJ964541 /gi=74381357 /ug=Ssc.78955 /len=796	0	3	0.001	1.26756	10.3078	0.137164	0.59176
gnl|UG|Ssc#S22290677	CJ033413 full-length enriched swine cDNA library, adult testis Sus scrofa cDNA clone TES01H120053 5', mRNA sequence /clone=TES01H120053 /clone_end=5' /gb=CJ033413 /gi=54557308 /ug=Ssc.39095 /len=266	0	1	0.001	1.26438	10.3042	0.523764	0.832747
gnl|UG|Ssc#S39836934	rche30_i19.y1 che Sus scrofa cDNA 5', mRNA sequence /clone_end=5' /gb=EV932212 /gi=178542203 /ug=Ssc.71168 /len=533	0	2	0.001	1.26201	10.3015	0.268032	0.739593
gnl|UG|Ssc#S18552037	BX920688 Sus Scrofa library (scan) Sus scrofa cDNA clone scan0007.e.11 5prim, mRNA sequence /clone=scan0007.e.11 /clone_end=5' /gb=BX920688 /gi=90244723 /ug=Ssc.81566 /len=800	0	3	0.001	1.26122	10.3006	0.137164	0.594804
gnl|UG|Ssc#S40244673	rlnt34c_i22.y1 lnt Sus scrofa cDNA 5', mRNA sequence /clone_end=5' /gb=EW339580 /gi=182842842 /ug=Ssc.68625 /len=537	0	2	0.001	1.25261	10.2907	0.268032	0.746355
gnl|UG|Ssc#S40295071	rmga10_p4.y1 mga Sus scrofa cDNA 5', mRNA sequence /clone_end=5' /gb=EW389678 /gi=182731483 /ug=Ssc.68831 /len=537	0	2	0.001	1.25261	10.2907	0.268032	0.733506
gnl|UG|Ssc#S17508391	892094 MARC 4PIG Sus scrofa cDNA 3', mRNA sequence /clone_end=3' /gb=CF795892 /gi=37800465 /ug=Ssc.51116 /len=269	0	1	0.001	1.25028	10.288	0.523764	0.865513
gnl|UG|Ssc#S40109675	rfhi4026b_h4.y1 fhi Sus scrofa cDNA 5', mRNA sequence /clone_end=5' /gb=EW204582 /gi=182520219 /ug=Ssc.67997 /len=538	0	2	0.001	1.25028	10.288	0.268032	0.740608
gnl|UG|Ssc#S55243371	FS667522 full-length enriched swine cDNA library, adult hypothalamus Sus scrofa cDNA clone HTMT10047F09 5', mRNA sequence /clone=HTMT10047F09 /clone_end=5' /gb=FS667522 /gi=288232600 /ug=Ssc.92791 /len=807	0	3	0.001	1.25028	10.288	0.137164	0.599394
gnl|UG|Ssc#S26720125	AJ956209 KN404_2 Sus scrofa cDNA clone C0007753f07 3', mRNA sequence /clone=C0007753f07 /clone_end=3' /gb=AJ956209 /gi=74373025 /ug=Ssc.36292 /len=807	0	3	0.001	1.25028	10.288	0.137164	0.591548
gnl|UG|Ssc#S18382588	933510 MARC 4PIG Sus scrofa cDNA 5', mRNA sequence /clone_end=5' /gb=CK462697 /gi=40833978 /ug=Ssc.25100 /len=808	0	3	0.001	1.24873	10.2862	0.137164	0.591126
gnl|UG|Ssc#S22279607	CJ015968 full-length enriched swine cDNA library, adult mesenteric lymph node Sus scrofa cDNA clone MLN01C110103 5', mRNA sequence /clone=MLN01C110103 /clone_end=5' /gb=CJ015968 /gi=54514433 /ug=Ssc.63150 /len=809	0	3	0.001	1.24719	10.2845	0.137164	0.590705
gnl|UG|Ssc#S26726260	AJ962344 KN404_2 Sus scrofa cDNA clone C0007750i08 3', mRNA sequence /clone=C0007750i08 /clone_end=3' /gb=AJ962344 /gi=74379160 /ug=Ssc.35514 /len=810	0	3	0.001	1.24565	10.2827	0.137164	0.602299
gnl|UG|Ssc#S40120571	rfty508b_n10r1.y1 fty Sus scrofa cDNA 5', mRNA sequence /clone_end=5' /gb=EW215478 /gi=182521701 /ug=Ssc.91472 /len=540	0	2	0.001	1.24565	10.2827	0.268032	0.73802
gnl|UG|Ssc#S58304290	PREDICTED: Sus scrofa serine/threonine-protein kinase OSR1-like (LOC100517732), mRNA /cds=p(310,1350) /gb=XM_003132115 /gi=311268668 /ug=Ssc.84755 /len=1350	0	5	0.001	1.24565	10.2827	0.0359208	0.313865
gnl|UG|Ssc#S5991477	120588 MARC 1PIG Sus scrofa cDNA 5', mRNA sequence /clone_end=5' /gb=AW786933 /gi=7843709 /ti=447571681 /ug=Ssc.78928 /len=542	0	2	0.001	1.24105	10.2773	0.268032	0.7369
gnl|UG|Ssc#S40443845	rret34_o6.y1 ret Sus scrofa cDNA 5', mRNA sequence /clone_end=5' /gb=EW538451 /gi=183093665 /ug=Ssc.69361 /len=543	0	2	0.001	1.23877	10.2747	0.268032	0.728555
gnl|UG|Ssc#S40428972	rrec10_g1.y1 rec Sus scrofa cDNA 5', mRNA sequence /clone_end=5' /gb=EW523579 /gi=183019340 /ug=Ssc.69294 /len=543	0	2	0.001	1.23877	10.2747	0.268032	0.726539
gnl|UG|Ssc#S6089106	MI-P-HO-aga-h-02-1-UM.s1 MI-P-HO Sus scrofa cDNA clone MI-P-HO-aga-h-02-1-UM 3', mRNA sequence /clone=MI-P-HO-aga-h-02-1-UM /clone_end=3' /gb=BQ601965 /gi=21548691 /ug=Ssc.14354 /len=544	0	2	0.001	1.23649	10.272	0.268032	0.742703
gnl|UG|Ssc#S6030615	244646 MARC 2PIG Sus scrofa cDNA 5', mRNA sequence /clone_end=5' /gb=BF193160 /gi=11076529 /ti=470937813 /ug=Ssc.15869 /len=544	0	2	0.001	1.23649	10.272	0.268032	0.738468
gnl|UG|Ssc#S17525287	BX674428 Sus Scrofa library (scac) Sus scrofa cDNA clone scac0042.j.10 5prim, mRNA sequence /clone=scac0042.j.10 /clone_end=5' /gb=BX674428 /gi=113721384 /ug=Ssc.83842 /len=819	0	3	0.001	1.23196	10.2667	0.137164	0.599033
gnl|UG|Ssc#S5995455	126639 MARC 1PIG Sus scrofa cDNA 5', mRNA sequence /clone_end=5' /gb=BE014789 /gi=8275814 /ti=447574357 /ug=Ssc.54885 /len=546	0	2	0.001	1.23196	10.2667	0.268032	0.725725
gnl|UG|Ssc#S18308347	BP446009 full-length enriched swine cDNA library, adult liver Sus scrofa cDNA clone LVR010103F08 5', mRNA sequence /clone=LVR010103F08 /clone_end=5' /gb=BP446009 /gi=40436076 /ug=Ssc.23697 /len=822	0	3	0.001	1.22746	10.2615	0.137164	0.603908
gnl|UG|Ssc#S15981136	PBL_16_C12 Porcine Brain Library Sus scrofa cDNA clone PBL 5', mRNA sequence /clone=PBL /clone_end=5' /gb=CD572198 /gi=31663265 /ug=Ssc.17419 /len=274	0	1	0.001	1.22746	10.2615	0.523764	0.843627
gnl|UG|Ssc#S55310892	FS693160 full-length enriched swine cDNA library, adult ovary Sus scrofa cDNA clone OVRT10083C12 5', mRNA sequence /clone=OVRT10083C12 /clone_end=5' /gb=FS693160 /gi=288239657 /ug=Ssc.93606 /len=822	0	3	0.001	1.22746	10.2615	0.137164	0.597162
gnl|UG|Ssc#S6030799	245165 MARC 2PIG Sus scrofa cDNA 5', mRNA sequence /clone_end=5' /gb=BF193539 /gi=11076908 /ti=470938196 /ug=Ssc.16121 /len=548	0	2	0.001	1.22746	10.2615	0.268032	0.720397
gnl|UG|Ssc#S40583146	rute2119b_c4.y1 ute Sus scrofa cDNA 5', mRNA sequence /clone_end=5' /gb=EW669859 /gi=183169882 /ug=Ssc.69794 /len=548	0	2	0.001	1.22746	10.2615	0.268032	0.72029
gnl|UG|Ssc#S40549728	rtes08_n1.y1 tes Sus scrofa cDNA 5', mRNA sequence /clone_end=5' /gb=EW636443 /gi=183038644 /ug=Ssc.66076 /len=549	0	2	0.001	1.22523	10.2588	0.268032	0.7273
gnl|UG|Ssc#S40277076	rmcp23c_c13.y1 mcp Sus scrofa cDNA 5', mRNA sequence /clone_end=5' /gb=EW371983 /gi=182785344 /ug=Ssc.73855 /len=275	0	1	0.001	1.223	10.2562	0.523764	0.833222
gnl|UG|Ssc#S21545204	UMC-pnatal3-002-c04 Perinatal ovary pnatal Sus scrofa cDNA 3', mRNA sequence /clone_end=3' /gb=CO953665 /gi=51330716 /ug=Ssc.40841 /len=275	0	1	0.001	1.223	10.2562	0.523764	0.818881
gnl|UG|Ssc#S40015666	reje19b_d1.y1 eje Sus scrofa cDNA 5', mRNA sequence /clone_end=5' /gb=EW110575 /gi=182506469 /ug=Ssc.41548 /len=550	0	2	0.001	1.223	10.2562	0.268032	0.721306
gnl|UG|Ssc#S31130269	1569154 MARC 3PIG Sus scrofa cDNA 5', mRNA sequence /clone_end=5' /gb=DY434107 /gi=87235410 /ug=Ssc.32716 /len=551	0	2	0.001	1.22078	10.2536	0.268032	0.719011
gnl|UG|Ssc#S26717661	AJ953745 KN404_1 Sus scrofa cDNA clone C0007735o21 5', mRNA sequence /clone=C0007735o21 /clone_end=5' /gb=AJ953745 /gi=74370561 /ug=Ssc.52062 /len=827	0	3	0.001	1.22004	10.2527	0.137164	0.600697
gnl|UG|Ssc#S6031349	234198 MARC 2PIG Sus scrofa cDNA 5', mRNA sequence /clone_end=5' /gb=BF188970 /gi=11072339 /ti=470933563 /ug=Ssc.80470 /len=552	0	2	0.001	1.21857	10.251	0.268032	0.743726
gnl|UG|Ssc#S26726486	AJ962570 KN404_2 Sus scrofa cDNA clone C0007755d24 3', mRNA sequence /clone=C0007755d24 /clone_end=3' /gb=AJ962570 /gi=74379386 /ug=Ssc.35439 /len=829	0	3	0.001	1.2171	10.2492	0.137164	0.600335
gnl|UG|Ssc#S34505373	DB820416 full-length enriched swine cDNA library, adult uterus Sus scrofa cDNA 3', mRNA sequence /clone=UTR010039C01 /clone_end=3' /gb=DB820416 /gi=112745558 /ug=Ssc.89721 /len=553	0	2	0.001	1.21637	10.2484	0.268032	0.741399
gnl|UG|Ssc#S26713198	AJ949282 KN404_1 Sus scrofa cDNA clone C0007738g20 3', mRNA sequence /clone=C0007738g20 /clone_end=3' /gb=AJ949282 /gi=74366098 /ug=Ssc.36833 /len=554	0	2	0.001	1.21417	10.2458	0.268032	0.739818
gnl|UG|Ssc#S40157870	rhyp03c_c5.y1 hyp Sus scrofa cDNA 5', mRNA sequence /clone_end=5' /gb=EW252777 /gi=182448356 /ug=Ssc.68236 /len=554	0	2	0.001	1.21417	10.2458	0.268032	0.730857
gnl|UG|Ssc#S34507726	DB815923 full-length enriched swine cDNA library, adult periphral blood mononuclear cell Sus scrofa cDNA 3', mRNA sequence /clone=PBL010031B09 /clone_end=3' /gb=DB815923 /gi=112755469 /ug=Ssc.69878 /len=831	0	3	0.001	1.21417	10.2458	0.137164	0.591971
gnl|UG|Ssc#S29968587	PDUts1015F04 Porcine testis cDNA library I Sus scrofa cDNA clone PDUts1015F04 5' similar to homologue to ref|NM_198856.1| Homo sapiens CAP-binding protein complex interacting protein 1 (FLJ23588), transcript variant 2, mRNA, mRNA sequence /clone=PDUts1015F04 /clone_end=5' /gb=CV865245 /gi=84119205 /ug=Ssc.88099 /len=556	0	2	0.001	1.2098	10.2406	0.268032	0.737964
gnl|UG|Ssc#S5989883	110762 MARC 1PIG Sus scrofa cDNA 5', mRNA sequence /clone_end=5' /gb=AW657510 /gi=7423336 /ti=447569087 /ug=Ssc.78877 /len=556	0	2	0.001	1.2098	10.2406	0.268032	0.734227
gnl|UG|Ssc#S39982413	rebs33c_n18.y1 ebs Sus scrofa cDNA 5', mRNA sequence /clone_end=5' /gb=EW077478 /gi=181298761 /ug=Ssc.66859 /len=278	0	1	0.001	1.2098	10.2406	0.523764	0.820119
gnl|UG|Ssc#S6062631	MI-P-AY1-nrf-f-12-0-UI.s1 MI-P-AY1 Sus scrofa cDNA clone MI-P-AY1-nrf-f-12-0-UI 3', mRNA sequence /clone=MI-P-AY1-nrf-f-12-0-UI /clone_end=3' /gb=BI399376 /gi=15178437 /ug=Ssc.9934 /len=556	0	2	0.001	1.2098	10.2406	0.268032	0.719223
gnl|UG|Ssc#S34507652	DB815849 full-length enriched swine cDNA library, adult periphral blood mononuclear cell Sus scrofa cDNA 3', mRNA sequence /clone=PBL010028F07 /clone_end=3' /gb=DB815849 /gi=112754009 /ug=Ssc.95394 /len=835	0	3	0.001	1.20835	10.2388	0.137164	0.602518
gnl|UG|Ssc#S18285021	BP440918 full-length enriched swine cDNA library, adult lung Sus scrofa cDNA clone LNG010085H12 5', mRNA sequence /clone=LNG010085H12 /clone_end=5' /gb=BP440918 /gi=40430985 /ug=Ssc.30443 /len=835	0	3	0.001	1.20835	10.2388	0.137164	0.590004
gnl|UG|Ssc#S40587112	rute2112b_c10.y1 ute Sus scrofa cDNA 5', mRNA sequence /clone_end=5' /gb=EW673825 /gi=183101104 /ug=Ssc.92741 /len=557	0	2	0.001	1.20763	10.238	0.268032	0.722164
gnl|UG|Ssc#S40387016	rova010_l22.y1 ova Sus scrofa cDNA 5', mRNA sequence /clone_end=5' /gb=EW481623 /gi=182855484 /ug=Ssc.40914 /len=557	0	2	0.001	1.20763	10.238	0.268032	0.722003
gnl|UG|Ssc#S18275075	BP171566 full-length enriched swine cDNA library, adult uterus Sus scrofa cDNA clone UTR010032E02 5', mRNA sequence /clone=UTR010032E02 /clone_end=5' /gb=BP171566 /gi=40421039 /ug=Ssc.23597 /len=836	0	3	0.001	1.20691	10.2371	0.137164	0.594377
gnl|UG|Ssc#S46879856	PREDICTED: Sus scrofa calsequestrin 2 (cardiac muscle) (CASQ2), mRNA /cds=p(79,1398) /gb=XM_001927918 /gi=311254522 /ug=Ssc.16147 /len=1398	0	5	0.001	1.20288	10.2323	0.0359208	0.313186
gnl|UG|Ssc#S23765248	1123124 MARC 4PIG Sus scrofa cDNA 5', mRNA sequence /clone_end=5' /gb=DN122867 /gi=59817146 /ug=Ssc.37983 /len=839	0	3	0.001	1.20259	10.2319	0.137164	0.600407
gnl|UG|Ssc#S46879880	PREDICTED: Sus scrofa novel protein similar to vertebrate phosphoglycerate dehydrogenase (PHGDH) (LOC100156167), partial mRNA /cds=p(137,840) /gb=XM_001926763 /gi=311254476 /ug=Ssc.94437 /len=840	0	3	0.001	1.20116	10.2302	0.137164	0.605453
gnl|UG|Ssc#S6032845	243732 MARC 2PIG Sus scrofa cDNA 5', mRNA sequence /clone_end=5' /gb=BF192511 /gi=11075880 /ti=470937158 /ug=Ssc.5612 /len=560	0	2	0.001	1.20116	10.2302	0.268032	0.735394
gnl|UG|Ssc#S17505092	885521 MARC 4PIG Sus scrofa cDNA 3', mRNA sequence /clone_end=3' /gb=CF792572 /gi=37797133 /ug=Ssc.52451 /len=280	0	1	0.001	1.20116	10.2302	0.523764	0.820829
gnl|UG|Ssc#S58306729	PREDICTED: Sus scrofa wingless-type MMTV integration site family, member 11 (WNT11), mRNA /cds=p(57,1121) /gb=XM_003129668 /gi=311263523 /ug=Ssc.60550 /len=1121	0	4	0.001	1.20009	10.2289	0.0701928	0.445234
gnl|UG|Ssc#S35167351	Sus scrofa mRNA, clone:OVRM10188D05, expressed in ovary /gb=AK236393 /gi=115552388 /ug=Ssc.44880 /len=841	0	3	0.001	1.19973	10.2285	0.137164	0.603688
gnl|UG|Ssc#S29969033	PDUts1021A08 Porcine testis cDNA library I Sus scrofa cDNA clone PDUts1021A08 5', mRNA sequence /clone=PDUts1021A08 /clone_end=5' /gb=CV865691 /gi=84119651 /ug=Ssc.63763 /len=561	0	2	0.001	1.19902	10.2276	0.268032	0.727954
gnl|UG|Ssc#S40369764	rnmm27c_n11.y1 nmm Sus scrofa cDNA 5', mRNA sequence /clone_end=5' /gb=EW464371 /gi=182724108 /ug=Ssc.65517 /len=561	0	2	0.001	1.19902	10.2276	0.268032	0.717842
gnl|UG|Ssc#S40547381	rtes40_p9.y1 tes Sus scrofa cDNA 5', mRNA sequence /clone_end=5' /gb=EW634096 /gi=183168683 /ug=Ssc.85056 /len=562	0	2	0.001	1.19689	10.2251	0.268032	0.724534
gnl|UG|Ssc#S58314764	PREDICTED: Sus scrofa hypothetical protein LOC100154677 (LOC100154677), mRNA /cds=p(1,279) /gb=XM_003121640 /gi=311245079 /ug=Ssc.20373 /len=844	0	3	0.001	1.19547	10.2234	0.137164	0.602664
gnl|UG|Ssc#S58305041	PREDICTED: Sus scrofa ankyrin repeat and SOCS box protein 16-like (LOC100514598), mRNA /cds=p(1,729) /gb=XM_003131366 /gi=311267100 /ug=Ssc.77272 /len=1126	0	4	0.001	1.19476	10.2225	0.0701928	0.448373
gnl|UG|Ssc#S6054373	MI-P-E3-agu-e-10-1-UM.s1 MI-P-E3 Sus scrofa cDNA clone MI-P-E3-agu-e-10-1-UM 3', mRNA sequence /clone=MI-P-E3-agu-e-10-1-UM /clone_end=3' /gb=BQ598436 /gi=21545162 /ug=Ssc.50575 /len=564	0	2	0.001	1.19264	10.2199	0.268032	0.744239
gnl|UG|Ssc#S5985444	29918 MARC 1PIG Sus scrofa cDNA 5', mRNA sequence /clone_end=5' /gb=AW346974 /gi=6844684 /ti=447565049 /ug=Ssc.29778 /len=282	0	1	0.001	1.19264	10.2199	0.523764	0.859517
gnl|UG|Ssc#S31106893	1514770 MARC 3PIG Sus scrofa cDNA 3', mRNA sequence /clone_end=3' /gb=DY410731 /gi=87212034 /ug=Ssc.89089 /len=282	0	1	0.001	1.19264	10.2199	0.523764	0.845393
gnl|UG|Ssc#S40298582	rmga25_f10.y1 mga Sus scrofa cDNA 5', mRNA sequence /clone_end=5' /gb=EW393189 /gi=182808461 /ug=Ssc.68836 /len=564	0	2	0.001	1.19264	10.2199	0.268032	0.723778
gnl|UG|Ssc#S39910706	rcsk10_n22.y1 csk Sus scrofa cDNA 5', mRNA sequence /clone_end=5' /gb=EW005782 /gi=181249480 /ug=Ssc.65812 /len=565	0	2	0.001	1.19053	10.2174	0.268032	0.730363
gnl|UG|Ssc#S18358763	911484 MARC 4PIG Sus scrofa cDNA 5', mRNA sequence /clone_end=5' /gb=CK454204 /gi=40801418 /ug=Ssc.84564 /len=848	0	3	0.001	1.18983	10.2165	0.137164	0.589025
gnl|UG|Ssc#S18558246	BX926897 Sus Scrofa library (scan) Sus scrofa cDNA clone scan0010.o.20 5prim, mRNA sequence /clone=scan0010.o.20 /clone_end=5' /gb=BX926897 /gi=90231094 /ug=Ssc.85155 /len=849	0	3	0.001	1.18843	10.2148	0.137164	0.589724
gnl|UG|Ssc#S40181895	rjca33c_h3.y1 jca Sus scrofa cDNA 5', mRNA sequence /clone_end=5' /gb=EW276802 /gi=182517878 /ug=Ssc.12172 /len=567	0	2	0.001	1.18633	10.2123	0.268032	0.746641
gnl|UG|Ssc#S40023825	reje38b_e16.y1 eje Sus scrofa cDNA 5', mRNA sequence /clone_end=5' /gb=EW118734 /gi=182568883 /ug=Ssc.65761 /len=569	0	2	0.001	1.18216	10.2072	0.268032	0.736062
gnl|UG|Ssc#S18384538	935736 MARC 4PIG Sus scrofa cDNA 3', mRNA sequence /clone_end=3' /gb=CK464707 /gi=40835988 /ug=Ssc.84753 /len=854	0	3	0.001	1.18147	10.2064	0.137164	0.601715
gnl|UG|Ssc#S5998957	136924 MARC 1PIG Sus scrofa cDNA 5', mRNA sequence /clone_end=5' /gb=BE232018 /gi=9016736 /ti=447578348 /ug=Ssc.79197 /len=570	0	2	0.001	1.18009	10.2047	0.268032	0.745152
gnl|UG|Ssc#S18550039	BX918690 Sus Scrofa library (scan) Sus scrofa cDNA clone scan0035.l.21 5prim, mRNA sequence /clone=scan0035.l.21 /clone_end=5' /gb=BX918690 /gi=90230717 /ug=Ssc.49138 /len=860	0	3	0.001	1.17323	10.1963	0.137164	0.598168
gnl|UG|Ssc#S26724327	AJ960411 KN404_2 Sus scrofa cDNA clone C0007750m02 3', mRNA sequence /clone=C0007750m02 /clone_end=3' /gb=AJ960411 /gi=74377227 /ug=Ssc.87753 /len=862	0	3	0.001	1.17051	10.1929	0.137164	0.597305
gnl|UG|Ssc#S26718498	AJ954582 KN404_1 Sus scrofa cDNA clone C0007735a23 3', mRNA sequence /clone=C0007735a23 /clone_end=3' /gb=AJ954582 /gi=74371398 /ug=Ssc.36523 /len=863	0	3	0.001	1.16915	10.1912	0.137164	0.590144
gnl|UG|Ssc#S46878014	PREDICTED: Sus scrofa hypothetical protein LOC100155975 (LOC100155975), mRNA /cds=p(1,624) /gb=XM_001929596 /gi=311260169 /ug=Ssc.71918 /len=864	0	3	0.001	1.1678	10.1896	0.137164	0.602445
gnl|UG|Ssc#S50193551	susfleck_FC_65_C05 SUSFLECK Fat Cell Sus scrofa cDNA clone 65_C05, mRNA sequence /clone=65_C05 /gb=FD625387 /gi=221029495 /ug=Ssc.93012 /len=576	0	2	0.001	1.1678	10.1896	0.268032	0.736453
gnl|UG|Ssc#S40062579	reye1628b_a15.y1 eye Sus scrofa cDNA 5', mRNA sequence /clone_end=5' /gb=EW157486 /gi=182492520 /ug=Ssc.91277 /len=288	0	1	0.001	1.1678	10.1896	0.523764	0.826907
gnl|UG|Ssc#S6007574	322625 MARC 1PIG Sus scrofa cDNA 5', mRNA sequence /clone_end=5' /gb=BG609101 /gi=13659079 /ti=448053295 /ug=Ssc.79546 /len=576	0	2	0.001	1.1678	10.1896	0.268032	0.724426
gnl|UG|Ssc#S40286389	rmed28c_h17.y1 med Sus scrofa cDNA 5', mRNA sequence /clone_end=5' /gb=EW381296 /gi=182871351 /ug=Ssc.68787 /len=288	0	1	0.001	1.1678	10.1896	0.523764	0.821539
gnl|UG|Ssc#S6013379	359053 MARC 1PIG Sus scrofa cDNA 5', mRNA sequence /clone_end=5' /gb=BG895549 /gi=14305790 /ti=448059389 /ug=Ssc.79158 /len=576	0	2	0.001	1.1678	10.1896	0.268032	0.720023
gnl|UG|Ssc#S55283517	FS658604 full-length enriched swine cDNA library, adult colon Sus scrofa cDNA clone CLNT10020A04 5', mRNA sequence /clone=CLNT10020A04 /clone_end=5' /gb=FS658604 /gi=288281180 /ug=Ssc.51764 /len=865	0	3	0.001	1.16645	10.1879	0.137164	0.58798
gnl|UG|Ssc#S31116168	1535629 MARC 3PIG Sus scrofa cDNA 5', mRNA sequence /clone_end=5' /gb=DY420006 /gi=87221309 /ug=Ssc.33166 /len=577	0	2	0.001	1.16577	10.1871	0.268032	0.746814
gnl|UG|Ssc#S6053959	MI-P-E3-aam-g-03-1-UM.s1 MI-P-E3 Sus scrofa cDNA clone MI-P-E3-aam-g-03-1-UM 3', mRNA sequence /clone=MI-P-E3-aam-g-03-1-UM /clone_end=3' /gb=BF702724 /gi=11988132 /ug=Ssc.7156 /len=577	0	2	0.001	1.16577	10.1871	0.268032	0.721092
gnl|UG|Ssc#S58314697	PREDICTED: Sus scrofa phosphatidylinositol glycan anchor biosynthesis, class N (PIGN), mRNA /cds=p(150,761) /gb=XM_003121706 /gi=311245243 /ug=Ssc.93832 /len=1155	0	4	0.001	1.16476	10.1858	0.0701928	0.446876
gnl|UG|Ssc#S55258563	FS650400 full-length enriched swine cDNA library, adult back fat Sus scrofa cDNA clone BKFL10035G11 5', mRNA sequence /clone=BKFL10035G11 /clone_end=5' /gb=FS650400 /gi=288252801 /ug=Ssc.77840 /len=289	0	1	0.001	1.16376	10.1846	0.523764	0.823642
gnl|UG|Ssc#S40476129	rspc034_n18.y1 spc Sus scrofa cDNA 5', mRNA sequence /clone_end=5' /gb=EW570735 /gi=183143952 /ug=Ssc.69468 /len=579	0	2	0.001	1.16175	10.1821	0.268032	0.745724
gnl|UG|Ssc#S29967975	PDUts1008B12 Porcine testis cDNA library I Sus scrofa cDNA clone PDUts1008B12 5' similar to homologue to emb|CR450381.1| Pig DNA sequence from clone PigE-108A11, complete sequence, mRNA sequence /clone=PDUts1008B12 /clone_end=5' /gb=CV864633 /gi=84118593 /ug=Ssc.88062 /len=579	0	2	0.001	1.16175	10.1821	0.268032	0.737347
gnl|UG|Ssc#S40555035	rthg05_l13.y1 thg Sus scrofa cDNA 5', mRNA sequence /clone_end=5' /gb=EW641748 /gi=183057748 /ug=Ssc.42020 /len=579	0	2	0.001	1.16175	10.1821	0.268032	0.723617
gnl|UG|Ssc#S26723872	AJ959956 KN404_2 Sus scrofa cDNA clone C0007758l04 3', mRNA sequence /clone=C0007758l04 /clone_end=3' /gb=AJ959956 /gi=74376772 /ug=Ssc.46054 /len=580	0	2	0.001	1.15974	10.1796	0.268032	0.746584
gnl|UG|Ssc#S35171211	Sus scrofa mRNA, clone:LNG010001H06, expressed in lung /gb=AK231612 /gi=115548628 /ug=Ssc.23636 /len=1450	0	5	0.001	1.15974	10.1796	0.0359208	0.315081
gnl|UG|Ssc#S26727567	AJ963651 KN404_2 Sus scrofa cDNA clone C0007755m19 3', mRNA sequence /clone=C0007755m19 /clone_end=3' /gb=AJ963651 /gi=74380467 /ug=Ssc.35352 /len=581	0	2	0.001	1.15775	10.1771	0.268032	0.72448
gnl|UG|Ssc#S58309181	PREDICTED: Sus scrofa carcinoembryonic antigen-related cell adhesion molecule 19-like (LOC100525169), mRNA /cds=p(1,873) /gb=XM_003127220 /gi=311257729 /ug=Ssc.82522 /len=873	0	3	0.001	1.15576	10.1746	0.137164	0.601279
gnl|UG|Ssc#S39769487	raor037_l18.y1 aor Sus scrofa cDNA 5', mRNA sequence /clone_end=5' /gb=EV864765 /gi=178632959 /ug=Ssc.64574 /len=582	0	2	0.001	1.15576	10.1746	0.268032	0.731738
gnl|UG|Ssc#S26407416	BW967458 full-length enriched swine cDNA library, adult ovary Sus scrofa cDNA clone OVR010091D05 5', mRNA sequence /clone=OVR010091D05 /clone_end=5' /gb=BW967458 /gi=71969362 /ug=Ssc.87553 /len=583	0	2	0.001	1.15377	10.1721	0.268032	0.738525
gnl|UG|Ssc#S55322036	Sus scrofa mRNA, clone:TCH010098D05, expressed in trachea /gb=AK351108 /gi=288782836 /ug=Ssc.12473 /len=1460	0	5	0.001	1.1518	10.1697	0.0359208	0.316767
gnl|UG|Ssc#S40286553	rmed09c_l18.y1 med Sus scrofa cDNA 5', mRNA sequence /clone_end=5' /gb=EW381460 /gi=182793692 /ug=Ssc.54706 /len=292	0	1	0.001	1.1518	10.1697	0.523764	0.847961
gnl|UG|Ssc#S6045178	369714 MARC 2PIG Sus scrofa cDNA 5', mRNA sequence /clone_end=5' /gb=BI342056 /gi=15035345 /ti=470947807 /ug=Ssc.81031 /len=292	0	1	0.001	1.1518	10.1697	0.523764	0.833039
gnl|UG|Ssc#S40526052	rsug14_g18.y1 sug Sus scrofa cDNA 5', mRNA sequence /clone_end=5' /gb=EW620658 /gi=183053282 /ug=Ssc.91815 /len=292	0	1	0.001	1.1518	10.1697	0.523764	0.814839
gnl|UG|Ssc#S26390881	BW958376 full-length enriched swine cDNA library, adult alveolar macrophage Sus scrofa cDNA clone AMP010048B10 5', mRNA sequence /clone=AMP010048B10 /clone_end=5' /gb=BW958376 /gi=71968283 /ug=Ssc.87436 /len=585	0	2	0.001	1.14983	10.1672	0.268032	0.72421
gnl|UG|Ssc#S19544516	949857 MARC 4PIG Sus scrofa cDNA 3', mRNA sequence /clone_end=3' /gb=CN160660 /gi=46175090 /ug=Ssc.85294 /len=587	0	2	0.001	1.14591	10.1623	0.268032	0.738749
gnl|UG|Ssc#S39913000	rcsk01_e6.y1 csk Sus scrofa cDNA 5', mRNA sequence /clone_end=5' /gb=EW008076 /gi=181287009 /ug=Ssc.65838 /len=588	0	2	0.001	1.14396	10.1598	0.268032	0.739086
gnl|UG|Ssc#S18547766	BX916417 Sus Scrofa library (scan) Sus scrofa cDNA clone scan0030.h.22 5prim, mRNA sequence /clone=scan0030.h.22 /clone_end=5' /gb=BX916417 /gi=90231736 /ug=Ssc.62445 /len=883	0	3	0.001	1.14267	10.1582	0.137164	0.598672
gnl|UG|Ssc#S18548309	BX916960 Sus Scrofa library (scan) Sus scrofa cDNA clone scan0033.b.21 5prim, mRNA sequence /clone=scan0033.b.21 /clone_end=5' /gb=BX916960 /gi=90236003 /ug=Ssc.34702 /len=883	0	3	0.001	1.14267	10.1582	0.137164	0.589864
gnl|UG|Ssc#S40001668	rece13c_c23.y1 ece Sus scrofa cDNA 5', mRNA sequence /clone_end=5' /gb=EW096577 /gi=181374749 /ug=Ssc.67096 /len=589	0	2	0.001	1.14202	10.1574	0.268032	0.739987
gnl|UG|Ssc#S26716483	AJ952567 KN404_1 Sus scrofa cDNA clone C0007743a04 3', mRNA sequence /clone=C0007743a04 /clone_end=3' /gb=AJ952567 /gi=74369383 /ug=Ssc.39513 /len=589	0	2	0.001	1.14202	10.1574	0.268032	0.728282
gnl|UG|Ssc#S18550848	BX919499 Sus Scrofa library (scan) Sus scrofa cDNA clone scan0004d.f.17 5prim, mRNA sequence /clone=scan0004.f.17 /clone_end=5' /gb=BX919499 /gi=41136318 /ug=Ssc.84980 /len=589	0	2	0.001	1.14202	10.1574	0.268032	0.726267
gnl|UG|Ssc#S35171223	Sus scrofa mRNA, clone:LNG010001A11, expressed in lung /gb=AK231600 /gi=115548616 /ug=Ssc.30253 /len=1179	0	4	0.001	1.14105	10.1562	0.0701928	0.444456
gnl|UG|Ssc#S6666868	MPL384_6_D06 MPL Sus scrofa cDNA clone pSPORT1 5', mRNA sequence /clone=pSPORT1 /clone_end=5' /gb=CA780369 /gi=26018365 /ug=Ssc.82540 /len=295	0	1	0.001	1.14009	10.1549	0.523764	0.813442
gnl|UG|Ssc#S40158717	rhyp12c_h7.y1 hyp Sus scrofa cDNA 5', mRNA sequence /clone_end=5' /gb=EW253624 /gi=182446222 /ug=Ssc.61208 /len=591	0	2	0.001	1.13816	10.1525	0.268032	0.731793
gnl|UG|Ssc#S5988949	48941 MARC 1PIG Sus scrofa cDNA 5', mRNA sequence /clone_end=5' /gb=AW482935 /gi=7053041 /ti=447566277 /ug=Ssc.60199 /len=296	0	1	0.001	1.13623	10.15	0.523764	0.847393
gnl|UG|Ssc#S6666476	MPL384_3_K08 MPL Sus scrofa cDNA clone pSPORT1 5', mRNA sequence /clone=pSPORT1 /clone_end=5' /gb=CA779977 /gi=26017957 /ug=Ssc.50937 /len=297	0	1	0.001	1.13241	10.1452	0.523764	0.869
gnl|UG|Ssc#S39890317	rcmu25_j8.y1 cmu Sus scrofa cDNA 5', mRNA sequence /clone_end=5' /gb=EV985392 /gi=178597924 /ug=Ssc.65700 /len=594	0	2	0.001	1.13241	10.1452	0.268032	0.739424
gnl|UG|Ssc#S15981459	PBL_3_H10 Porcine Brain Library Sus scrofa cDNA clone PBL 5', mRNA sequence /clone=PBL /clone_end=5' /gb=CD572521 /gi=31663588 /ug=Ssc.17484 /len=297	0	1	0.001	1.13241	10.1452	0.523764	0.830779
gnl|UG|Ssc#S39937984	rcte30_e17.y1 cte Sus scrofa cDNA 5', mRNA sequence /clone_end=5' /gb=EW033049 /gi=181345511 /ug=Ssc.90695 /len=297	0	1	0.001	1.13241	10.1452	0.523764	0.818246
gnl|UG|Ssc#S19546237	951709 MARC 4PIG Sus scrofa cDNA 5', mRNA sequence /clone_end=5' /gb=CN162333 /gi=46176763 /ug=Ssc.83539 /len=892	0	3	0.001	1.13114	10.1436	0.137164	0.592818
gnl|UG|Ssc#S18354694	893755 MARC 4PIG Sus scrofa cDNA 5', mRNA sequence /clone_end=5' /gb=CK450135 /gi=40797349 /ug=Ssc.83632 /len=892	0	3	0.001	1.13114	10.1436	0.137164	0.589794
gnl|UG|Ssc#S55246364	FS681172 full-length enriched swine cDNA library, adult longissimus Sus scrofa cDNA clone MLTL10032C04 5', mRNA sequence /clone=MLTL10032C04 /clone_end=5' /gb=FS681172 /gi=288235821 /ug=Ssc.93219 /len=595	0	2	0.001	1.13051	10.1428	0.268032	0.7279
gnl|UG|Ssc#S16768197	836443 MARC 3PIG Sus scrofa cDNA 3', mRNA sequence /clone_end=3' /gb=CF365792 /gi=34168748 /ug=Ssc.83283 /len=595	0	2	0.001	1.13051	10.1428	0.268032	0.719064
gnl|UG|Ssc#S21558440	UMC-pd20fet-016-c03 Day 20 fetus pd20fet Sus scrofa cDNA 3', mRNA sequence /clone_end=3' /gb=CO939548 /gi=51306307 /ug=Ssc.86473 /len=298	0	1	0.001	1.12861	10.1403	0.523764	0.866936
gnl|UG|Ssc#S34513861	DB784005 full-length enriched swine cDNA library, adult adrenal gland Sus scrofa cDNA clone ADR010028H08 5', mRNA sequence /clone=ADR010028H08 /clone_end=5' /gb=DB784005 /gi=112756943 /ug=Ssc.30389 /len=597	0	2	0.001	1.12672	10.1379	0.268032	0.738805
gnl|UG|Ssc#S46877729	PREDICTED: Sus scrofa deleted in lung and esophageal cancer 1 (DLEC1), mRNA /cds=p(280,1155) /gb=XM_001925777 /gi=311268658 /ug=Ssc.54843 /len=1194	0	4	0.001	1.12672	10.1379	0.0701928	0.444612
gnl|UG|Ssc#S40290870	rmed06c_f10.y1 med Sus scrofa cDNA 5', mRNA sequence /clone_end=5' /gb=EW385477 /gi=182724350 /ug=Ssc.91912 /len=597	0	2	0.001	1.12672	10.1379	0.268032	0.730472
gnl|UG|Ssc#S31131964	1571872 MARC 3PIG Sus scrofa cDNA 3', mRNA sequence /clone_end=3' /gb=DY435802 /gi=87237105 /ug=Ssc.32665 /len=597	0	2	0.001	1.12672	10.1379	0.268032	0.729923
gnl|UG|Ssc#S17511944	BX666787 Sus Scrofa library (scac) Sus scrofa cDNA clone scac0025.i.09 3prim, mRNA sequence /clone=scac0025.i.09 /clone_end=3' /gb=BX666787 /gi=116666516 /ug=Ssc.94601 /len=597	0	2	0.001	1.12672	10.1379	0.268032	0.728446
gnl|UG|Ssc#S26718821	AJ954905 KN404_1 Sus scrofa cDNA clone C0007747e05 3', mRNA sequence /clone=C0007747e05 /clone_end=3' /gb=AJ954905 /gi=74371721 /ug=Ssc.41313 /len=896	0	3	0.001	1.12609	10.1371	0.137164	0.598456
gnl|UG|Ssc#S55236134	FS647874 full-length enriched swine cDNA library, adult brain (frontal lobe) Sus scrofa cDNA clone BFLT10099B04 5', mRNA sequence /clone=BFLT10099B04 /clone_end=5' /gb=FS647874 /gi=288230786 /ug=Ssc.77457 /len=299	0	1	0.001	1.12483	10.1355	0.523764	0.834798
gnl|UG|Ssc#S26713629	AJ949713 KN404_1 Sus scrofa cDNA clone C0007738k12 3', mRNA sequence /clone=C0007738k12 /clone_end=3' /gb=AJ949713 /gi=74366529 /ug=Ssc.45820 /len=598	0	2	0.001	1.12483	10.1355	0.268032	0.727083
gnl|UG|Ssc#S29979147	PDUts1144A05 Porcine testis cDNA library I Sus scrofa cDNA clone PDUts1144A05 5' similar to homologue to gb|AC093278.2| Homo sapiens chromosome 5 clone RP11-389C8, complete sequence, mRNA sequence /clone=PDUts1144A05 /clone_end=5' /gb=CV875805 /gi=84129765 /ug=Ssc.63851 /len=599	0	2	0.001	1.12296	10.1331	0.268032	0.746928
gnl|UG|Ssc#S23699851	1110031 MARC 4PIG Sus scrofa cDNA 5', mRNA sequence /clone_end=5' /gb=DN110954 /gi=59789543 /ug=Ssc.38356 /len=899	0	3	0.001	1.12233	10.1323	0.137164	0.601497
gnl|UG|Ssc#S58304821	PREDICTED: Sus scrofa radical S-adenosyl methionine domain-containing protein 1, mitochondrial-like (LOC100513042), mRNA /cds=p(1,1329) /gb=XM_003131574 /gi=311267549 /ug=Ssc.6397 /len=1504	0	5	0.001	1.1181	10.1268	0.0359208	0.315768
gnl|UG|Ssc#S17504985	885399 MARC 4PIG Sus scrofa cDNA 3', mRNA sequence /clone_end=3' /gb=CF792465 /gi=37797026 /ug=Ssc.46376 /len=602	0	2	0.001	1.11736	10.1259	0.268032	0.73456
gnl|UG|Ssc#S26727599	AJ963683 KN404_2 Sus scrofa cDNA clone C0007756h09 3', mRNA sequence /clone=C0007756h09 /clone_end=3' /gb=AJ963683 /gi=74380499 /ug=Ssc.35259 /len=603	0	2	0.001	1.11551	10.1235	0.268032	0.728009
gnl|UG|Ssc#S26390758	BW957847 full-length enriched swine cDNA library, adult alveolar macrophage Sus scrofa cDNA clone AMP010040C10 5', mRNA sequence /clone=AMP010040C10 /clone_end=5' /gb=BW957847 /gi=71968160 /ug=Ssc.87435 /len=603	0	2	0.001	1.11551	10.1235	0.268032	0.721949
gnl|UG|Ssc#S6021913	76562 MARC 2PIG Sus scrofa cDNA 5', mRNA sequence /clone_end=5' /gb=AW436387 /gi=6971693 /ti=470928080 /ug=Ssc.80069 /len=303	0	1	0.001	1.10998	10.1163	0.523764	0.847999
gnl|UG|Ssc#S29983883	PDUts2023E10 Porcine testis cDNA library II Sus scrofa cDNA clone PDUts2023E10 5' similar to homologue to ref|XM_294997.2| Homo sapiens hypothetical LOC339541 (LOC339541), mRNA, mRNA sequence /clone=PDUts2023E10 /clone_end=5' /gb=CX058359 /gi=84134501 /ug=Ssc.88744 /len=606	0	2	0.001	1.10998	10.1163	0.268032	0.731187
gnl|UG|Ssc#S55254908	FS675882 full-length enriched swine cDNA library, adult kidney Sus scrofa cDNA clone KDN010068H06 5', mRNA sequence /clone=KDN010068H06 /clone_end=5' /gb=FS675882 /gi=288250111 /ug=Ssc.76995 /len=910	0	3	0.001	1.10877	10.1147	0.137164	0.596374
gnl|UG|Ssc#S21578248	UMC-pd3ov3-008-g05 Oviduct gilt D3 of estrous cycle pd3ov Sus scrofa cDNA 3', mRNA sequence /clone_end=3' /gb=CO990871 /gi=51350145 /ug=Ssc.39920 /len=304	0	1	0.001	1.10633	10.1116	0.523764	0.839338
gnl|UG|Ssc#S31112265	1528337 MARC 3PIG Sus scrofa cDNA 3', mRNA sequence /clone_end=3' /gb=DY416103 /gi=87217406 /ug=Ssc.56189 /len=609	0	2	0.001	1.10452	10.1092	0.268032	0.736676
gnl|UG|Ssc#S26721056	AJ957140 KN404_2 Sus scrofa cDNA clone C0007752c07 3', mRNA sequence /clone=C0007752c07 /clone_end=3' /gb=AJ957140 /gi=74373956 /ug=Ssc.46137 /len=610	0	2	0.001	1.10271	10.1068	0.268032	0.734338
gnl|UG|Ssc#S16512620	800206 MARC 3PIG Sus scrofa cDNA 3', mRNA sequence /clone_end=3' /gb=CF176173 /gi=33287949 /ug=Ssc.9479 /len=610	0	2	0.001	1.10271	10.1068	0.268032	0.730033
gnl|UG|Ssc#S50159334	susfleck_PG_76_H05 SUSFLECK Pituitary Gland Sus scrofa cDNA clone 76_H05, mRNA sequence /clone=76_H05 /gb=FD591170 /gi=221030585 /ug=Ssc.92829 /len=612	0	2	0.001	1.0991	10.1021	0.268032	0.736844
gnl|UG|Ssc#S6079569	MI-P-CP1-nwg-b-01-0-UI.s1 MI-P-CP1 Sus scrofa cDNA clone MI-P-CP1-nwg-b-01-0-UI 3', mRNA sequence /clone=MI-P-CP1-nwg-b-01-0-UI /clone_end=3' /gb=BI403044 /gi=15182105 /ug=Ssc.12625 /len=306	0	1	0.001	1.0991	10.1021	0.523764	0.837006
gnl|UG|Ssc#S39765367	raor021_b5.y1 aor Sus scrofa cDNA 5', mRNA sequence /clone_end=5' /gb=EV860645 /gi=178623925 /ug=Ssc.64515 /len=612	0	2	0.001	1.0991	10.1021	0.268032	0.727736
gnl|UG|Ssc#S55320431	Sus scrofa mRNA, clone:LVR010035D10, expressed in liver /gb=AK345857 /gi=288784441 /ug=Ssc.15980 /len=1838	0	6	0.001	1.09791	10.1005	0.0183822	0.212248
gnl|UG|Ssc#S17516763	BX671332 Sus Scrofa library (scac) Sus scrofa cDNA clone scac0032.k.12 3prim, mRNA sequence /clone=scac0032.k.12 /clone_end=3' /gb=BX671332 /gi=90246214 /ug=Ssc.62034 /len=613	0	2	0.001	1.09731	10.0998	0.268032	0.735171
gnl|UG|Ssc#S26721639	AJ957723 KN404_2 Sus scrofa cDNA clone C0007758c18 3', mRNA sequence /clone=C0007758c18 /clone_end=3' /gb=AJ957723 /gi=74374539 /ug=Ssc.36012 /len=614	0	2	0.001	1.09552	10.0974	0.268032	0.725237
gnl|UG|Ssc#S55280177	FS645003 full-length enriched swine cDNA library, adult brain (frontal lobe) Sus scrofa cDNA clone BFLT10063D08 5', mRNA sequence /clone=BFLT10063D08 /clone_end=5' /gb=FS645003 /gi=288278507 /ug=Ssc.78109 /len=615	0	2	0.001	1.09374	10.0951	0.268032	0.737012
gnl|UG|Ssc#S6078753	MI-P-CP0-nvw-a-11-0-UI.s1 MI-P-CP0 Sus scrofa cDNA clone MI-P-CP0-nvw-a-11-0-UI 3', mRNA sequence /clone=MI-P-CP0-nvw-a-11-0-UI /clone_end=3' /gb=BI402351 /gi=15181412 /ug=Ssc.54330 /len=308	0	1	0.001	1.09197	10.0927	0.523764	0.849061
gnl|UG|Ssc#S40559104	rthg26_g14.y1 thg Sus scrofa cDNA 5', mRNA sequence /clone_end=5' /gb=EW645817 /gi=183068960 /ug=Ssc.92690 /len=616	0	2	0.001	1.09197	10.0927	0.268032	0.726159
gnl|UG|Ssc#S26725324	AJ961408 KN404_2 Sus scrofa cDNA clone C0007760e09 3', mRNA sequence /clone=C0007760e09 /clone_end=3' /gb=AJ961408 /gi=74378224 /ug=Ssc.38024 /len=618	0	2	0.001	1.08843	10.088	0.268032	0.723401
gnl|UG|Ssc#S21545982	UMC-pnatal4-010-d03 Perinatal ovary pnatal Sus scrofa cDNA 3', mRNA sequence /clone_end=3' /gb=CO954478 /gi=51331541 /ug=Ssc.70857 /len=311	0	1	0.001	1.08143	10.0787	0.523764	0.860569
gnl|UG|Ssc#S39809834	rcbl_0191.y1 cbl Sus scrofa cDNA 5', mRNA sequence /clone_end=5' /gb=EV905112 /gi=178620765 /ug=Ssc.90340 /len=311	0	1	0.001	1.08143	10.0787	0.523764	0.818069
gnl|UG|Ssc#S39955388	rpigcb_0408.y1 cty Sus scrofa cDNA 5', mRNA sequence /clone_end=5' /gb=EW050453 /gi=181313671 /ug=Ssc.90810 /len=311	0	1	0.001	1.08143	10.0787	0.523764	0.810006
gnl|UG|Ssc#S26719937	AJ956021 KN404_2 Sus scrofa cDNA clone C0007750l21 3', mRNA sequence /clone=C0007750l21 /clone_end=3' /gb=AJ956021 /gi=74372837 /ug=Ssc.36319 /len=623	0	2	0.001	1.0797	10.0764	0.268032	0.743044
gnl|UG|Ssc#S6075249	UNL-P-FN-ch-a-07-0-UNL.s1 UNL-P-FN Sus scrofa cDNA clone UNL-P-FN-ch-a-07-0-UNL 3', mRNA sequence /clone=UNL-P-FN-ch-a-07-0-UNL /clone_end=3' /gb=BI185038 /gi=14659447 /ug=Ssc.94329 /len=623	0	2	0.001	1.0797	10.0764	0.268032	0.741173
gnl|UG|Ssc#S25665846	Sus scrofa RINGO mRNA for rapid inducer of G2/M progression in oocytes, complete cds /cds=p(1,936) /gb=AB196772 /gi=67906119 /ug=Ssc.59660 /len=936	0	3	0.001	1.07797	10.0741	0.137164	0.590284
gnl|UG|Ssc#S22287407	CJ030137 full-length enriched swine cDNA library, adult testis Sus scrofa cDNA clone TES01G030002 5', mRNA sequence /clone=TES01G030002 /clone_end=5' /gb=CJ030137 /gi=54543968 /ug=Ssc.39130 /len=312	0	1	0.001	1.07797	10.0741	0.523764	0.815714
gnl|UG|Ssc#S6088313	MI-P-E7-aha-a-12-1-UM.s1 MI-P-E7 Sus scrofa cDNA clone MI-P-E7-aha-a-12-1-UM 3', mRNA sequence /clone=MI-P-E7-aha-a-12-1-UM /clone_end=3' /gb=BQ600678 /gi=21547404 /ug=Ssc.14183 /len=625	0	2	0.001	1.07624	10.0718	0.268032	0.738132
gnl|UG|Ssc#S40560136	rthg26_f18.y1 thg Sus scrofa cDNA 5', mRNA sequence /clone_end=5' /gb=EW646849 /gi=183024874 /ug=Ssc.51504 /len=625	0	2	0.001	1.07624	10.0718	0.268032	0.734615
gnl|UG|Ssc#S58314343	PREDICTED: Sus scrofa protein NipSnap homolog 3A-like (LOC100519290), mRNA /cds=p(79,468) /gb=XM_003122055 /gi=311246161 /ug=Ssc.79501 /len=625	0	2	0.001	1.07624	10.0718	0.268032	0.722594
gnl|UG|Ssc#S31108788	1518426 MARC 3PIG Sus scrofa cDNA 3', mRNA sequence /clone_end=3' /gb=DY412626 /gi=87213929 /ug=Ssc.56025 /len=626	0	2	0.001	1.07452	10.0695	0.268032	0.736788
gnl|UG|Ssc#S6059572	MI-P-AY0-nad-a-10-0-UI.s1 MI-P-AY0 Sus scrofa cDNA clone MI-P-AY0-nad-a-10-0-UI 3', mRNA sequence /clone=MI-P-AY0-nad-a-10-0-UI /clone_end=3' /gb=BF708856 /gi=12008333 /ug=Ssc.8962 /len=313	0	1	0.001	1.07452	10.0695	0.523764	0.824644
gnl|UG|Ssc#S23770207	1141859 MARC 4PIG Sus scrofa cDNA 3', mRNA sequence /clone_end=3' /gb=DN127826 /gi=59822105 /ug=Ssc.45334 /len=627	0	2	0.001	1.07281	10.0672	0.268032	0.730417
gnl|UG|Ssc#S16514302	806300 MARC 3PIG Sus scrofa cDNA 5', mRNA sequence /clone_end=5' /gb=CF177786 /gi=33289562 /ug=Ssc.17944 /len=627	0	2	0.001	1.07281	10.0672	0.268032	0.721896
gnl|UG|Ssc#S39966459	rcut24_i9.y1 cut Sus scrofa cDNA 5', mRNA sequence /clone_end=5' /gb=EW061524 /gi=181332279 /ug=Ssc.66723 /len=314	0	1	0.001	1.0711	10.0649	0.523764	0.848416
gnl|UG|Ssc#S18331499	BP458565 full-length enriched swine cDNA library, adult ovary Sus scrofa cDNA clone OVRM10170E02 5', mRNA sequence /clone=OVRM10170E02 /clone_end=5' /gb=BP458565 /gi=40472778 /ug=Ssc.84422 /len=628	0	2	0.001	1.0711	10.0649	0.268032	0.735895
gnl|UG|Ssc#S40272017	rmas918b_h9.y1 mas Sus scrofa cDNA 5', mRNA sequence /clone_end=5' /gb=EW366924 /gi=182775107 /ug=Ssc.91847 /len=314	0	1	0.001	1.0711	10.0649	0.523764	0.822892
gnl|UG|Ssc#S40131519	rgul0110_o13.y1 gul Sus scrofa cDNA 5', mRNA sequence /clone_end=5' /gb=EW226426 /gi=182536001 /ug=Ssc.68105 /len=629	0	2	0.001	1.0694	10.0626	0.268032	0.731958
gnl|UG|Ssc#S40477648	rspc025_g4.y1 spc Sus scrofa cDNA 5', mRNA sequence /clone_end=5' /gb=EW572254 /gi=183134908 /ug=Ssc.69483 /len=630	0	2	0.001	1.0677	10.0603	0.268032	0.740156
gnl|UG|Ssc#S14902279	jns06_F07.r jns Sus scrofa cDNA 3', mRNA sequence /clone_end=3' /gb=CB483375 /gi=29289761 /ug=Ssc.29040 /len=630	0	2	0.001	1.0677	10.0603	0.268032	0.727573
gnl|UG|Ssc#S26722935	AJ959019 KN404_2 Sus scrofa cDNA clone C0007758i21 3', mRNA sequence /clone=C0007758i21 /clone_end=3' /gb=AJ959019 /gi=74375835 /ug=Ssc.87738 /len=315	0	1	0.001	1.0677	10.0603	0.523764	0.826403
gnl|UG|Ssc#S14896344	jns50_E08.f jns Sus scrofa cDNA 5', mRNA sequence /clone_end=5' /gb=CB479452 /gi=29285838 /ug=Ssc.46803 /len=631	0	2	0.001	1.06601	10.058	0.268032	0.742873
gnl|UG|Ssc#S58313382	PREDICTED: Sus scrofa tRNA-specific adenosine deaminase-like protein 3-like (LOC100525631), mRNA /cds=p(26,1081) /gb=XM_003123003 /gi=311248288 /ug=Ssc.24941 /len=1262	0	4	0.001	1.06601	10.058	0.0701928	0.441525
gnl|UG|Ssc#S55254683	FS675656 full-length enriched swine cDNA library, adult kidney Sus scrofa cDNA clone KDN010065H07 5', mRNA sequence /clone=KDN010065H07 /clone_end=5' /gb=FS675656 /gi=288249886 /ug=Ssc.94674 /len=947	0	3	0.001	1.06544	10.0572	0.137164	0.593668
gnl|UG|Ssc#S58311457	PREDICTED: Sus scrofa protein atonal homolog 8-like (LOC100523367), mRNA /cds=p(28,1263) /gb=XM_003124966 /gi=311252224 /ug=Ssc.94407 /len=1263	0	4	0.001	1.06516	10.0569	0.0701928	0.441602
gnl|UG|Ssc#S40074138	rfbs3933b_i20.y1 fbs Sus scrofa cDNA 5', mRNA sequence /clone_end=5' /gb=EW169045 /gi=182619180 /ug=Ssc.67526 /len=316	0	1	0.001	1.06432	10.0557	0.523764	0.856222
gnl|UG|Ssc#S6022735	46646 MARC 2PIG Sus scrofa cDNA 5', mRNA sequence /clone_end=5' /gb=AW482695 /gi=7052801 /ti=470925089 /ug=Ssc.80132 /len=316	0	1	0.001	1.06432	10.0557	0.523764	0.847469
gnl|UG|Ssc#S26723083	AJ959167 KN404_2 Sus scrofa cDNA clone C0007749l09 3', mRNA sequence /clone=C0007749l09 /clone_end=3' /gb=AJ959167 /gi=74375983 /ug=Ssc.35860 /len=632	0	2	0.001	1.06432	10.0557	0.268032	0.724102
gnl|UG|Ssc#S29984069	PDUts2025E10 Porcine testis cDNA library II Sus scrofa cDNA clone PDUts2025E10 5', mRNA sequence /clone=PDUts2025E10 /clone_end=5' /gb=CX058545 /gi=84134687 /ug=Ssc.47187 /len=632	0	2	0.001	1.06432	10.0557	0.268032	0.717736
gnl|UG|Ssc#S31110066	1519883 MARC 3PIG Sus scrofa cDNA 3', mRNA sequence /clone_end=3' /gb=DY413904 /gi=87215207 /ug=Ssc.89141 /len=633	0	2	0.001	1.06264	10.0534	0.268032	0.7401
gnl|UG|Ssc#S26721506	AJ957590 KN404_2 Sus scrofa cDNA clone C0007758b12 3', mRNA sequence /clone=C0007758b12 /clone_end=3' /gb=AJ957590 /gi=74374406 /ug=Ssc.36046 /len=633	0	2	0.001	1.06264	10.0534	0.268032	0.738637
gnl|UG|Ssc#S29978287	PDUts1133C04 Porcine testis cDNA library I Sus scrofa cDNA clone PDUts1133C04 5', mRNA sequence /clone=PDUts1133C04 /clone_end=5' /gb=CV874945 /gi=84128905 /ug=Ssc.34200 /len=317	0	1	0.001	1.06096	10.0512	0.523764	0.846675
gnl|UG|Ssc#S29980760	PDUts1164C11 Porcine testis cDNA library I Sus scrofa cDNA clone PDUts1164C11 5', mRNA sequence /clone=PDUts1164C11 /clone_end=5' /gb=CV877418 /gi=84131378 /ug=Ssc.53473 /len=317	0	1	0.001	1.06096	10.0512	0.523764	0.833332
gnl|UG|Ssc#S27599390	EST-AR195F06 Porcine Peripheral Blood Cell cDNA library Sus scrofa cDNA clone AR195F06, mRNA sequence /clone=AR195F06 /gb=DV224717 /gi=77590738 /ug=Ssc.87849 /len=634	0	2	0.001	1.06096	10.0512	0.268032	0.727246
gnl|UG|Ssc#S23766288	1124268 MARC 4PIG Sus scrofa cDNA 3', mRNA sequence /clone_end=3' /gb=DN123907 /gi=59818186 /ug=Ssc.87234 /len=317	0	1	0.001	1.06096	10.0512	0.523764	0.823892
gnl|UG|Ssc#S40412578	rplac_6224.y1 pla Sus scrofa cDNA 5', mRNA sequence /clone_end=5' /gb=EW507185 /gi=183042224 /ug=Ssc.51249 /len=635	0	2	0.001	1.05929	10.0489	0.268032	0.718851
gnl|UG|Ssc#S40284620	rmed02c_i1.y1 med Sus scrofa cDNA 5', mRNA sequence /clone_end=5' /gb=EW379527 /gi=182818883 /ug=Ssc.68767 /len=636	0	2	0.001	1.05763	10.0466	0.268032	0.730912
gnl|UG|Ssc#S29987759	PDUts2065G01 Porcine testis cDNA library II Sus scrofa cDNA clone PDUts2065G01 5', mRNA sequence /clone=PDUts2065G01 /clone_end=5' /gb=CX062233 /gi=84138375 /ug=Ssc.88884 /len=637	0	2	0.001	1.05597	10.0443	0.268032	0.737627
gnl|UG|Ssc#S21107178	AJ604692 Sus scrofa skeletal muscle, biceps femoris adult Sus scrofa cDNA clone 08B04at3, mRNA sequence /clone=08B04at3 /gb=AJ604692 /gi=50072710 /ug=Ssc.52938 /len=637	0	2	0.001	1.05597	10.0443	0.268032	0.717153
gnl|UG|Ssc#S40241041	rlnt14c_p6.y1 lnt Sus scrofa cDNA 5', mRNA sequence /clone_end=5' /gb=EW335948 /gi=182742882 /ug=Ssc.14144 /len=639	0	2	0.001	1.05266	10.0398	0.268032	0.735839
gnl|UG|Ssc#S6017496	31895 MARC 2PIG Sus scrofa cDNA 5', mRNA sequence /clone_end=5' /gb=AW347725 /gi=6845435 /ti=470923215 /ug=Ssc.79902 /len=320	0	1	0.001	1.05102	10.0376	0.523764	0.851995
gnl|UG|Ssc#S18359376	915330 MARC 4PIG Sus scrofa cDNA 5', mRNA sequence /clone_end=5' /gb=CK454817 /gi=40802031 /ug=Ssc.52770 /len=640	0	2	0.001	1.05102	10.0376	0.268032	0.737403
gnl|UG|Ssc#S34514355	DB784697 full-length enriched swine cDNA library, adult adrenal gland Sus scrofa cDNA clone ADR010036E09 5', mRNA sequence /clone=ADR010036E09 /clone_end=5' /gb=DB784697 /gi=112760474 /ug=Ssc.30370 /len=320	0	1	0.001	1.05102	10.0376	0.523764	0.844528
gnl|UG|Ssc#S6056723	MI-P-E6-ahq-g-08-1-UM.s1 MI-P-E6 Sus scrofa cDNA clone MI-P-E6-ahq-g-08-1-UM 3', mRNA sequence /clone=MI-P-E6-ahq-g-08-1-UM /clone_end=3' /gb=BQ600008 /gi=21546734 /ug=Ssc.8013 /len=641	0	2	0.001	1.04938	10.0353	0.268032	0.742589
gnl|UG|Ssc#S17506210	889091 MARC 4PIG Sus scrofa cDNA 5', mRNA sequence /clone_end=5' /gb=CF793666 /gi=37798227 /ug=Ssc.22356 /len=642	0	2	0.001	1.04774	10.0331	0.268032	0.744695
gnl|UG|Ssc#S21549539	UMC-peov1-010-a05 Oviduct from a gilt in estrus peov Sus scrofa cDNA 3', mRNA sequence /clone_end=3' /gb=CO940969 /gi=51307732 /ug=Ssc.86323 /len=321	0	1	0.001	1.04774	10.0331	0.523764	0.858779
gnl|UG|Ssc#S50176098	susfleck_LV_N_56_F02 SUSFLECK Liver Normalized Sus scrofa cDNA clone 56_F02, mRNA sequence /clone=56_F02 /gb=FD607934 /gi=221015770 /ug=Ssc.77379 /len=642	0	2	0.001	1.04774	10.0331	0.268032	0.728719
gnl|UG|Ssc#S40591668	rvin025_k24.y1 vin Sus scrofa cDNA 5', mRNA sequence /clone_end=5' /gb=EW678381 /gi=183098574 /ug=Ssc.69819 /len=642	0	2	0.001	1.04774	10.0331	0.268032	0.722755
gnl|UG|Ssc#S40085417	rfcc01b_d21.y1 fcc Sus scrofa cDNA 5', mRNA sequence /clone_end=5' /gb=EW180324 /gi=182590327 /ug=Ssc.67698 /len=321	0	1	0.001	1.04774	10.0331	0.523764	0.812224
gnl|UG|Ssc#S6082122	MI-P-CP1-nzc-p-22-0-UI.s1 MI-P-CP1 Sus scrofa cDNA clone MI-P-CP1-nzc-p-22-0-UI 3', mRNA sequence /clone=MI-P-CP1-nzc-p-22-0-UI /clone_end=3' /gb=BQ604806 /gi=21551538 /ug=Ssc.13213 /len=643	0	2	0.001	1.04611	10.0308	0.268032	0.718585
gnl|UG|Ssc#S23764583	1122390 MARC 4PIG Sus scrofa cDNA 5', mRNA sequence /clone_end=5' /gb=DN122202 /gi=59816481 /ug=Ssc.38003 /len=644	0	2	0.001	1.04449	10.0286	0.268032	0.728391
gnl|UG|Ssc#S40101654	rpfco0139_o21.y1 fco Sus scrofa cDNA 5', mRNA sequence /clone_end=5' /gb=EW196561 /gi=182609396 /ug=Ssc.8433 /len=646	0	2	0.001	1.04126	10.0241	0.268032	0.742249
gnl|UG|Ssc#S23766064	1124019 MARC 4PIG Sus scrofa cDNA 5', mRNA sequence /clone_end=5' /gb=DN123683 /gi=59817962 /ug=Ssc.25173 /len=648	0	2	0.001	1.03804	10.0196	0.268032	0.730692
gnl|UG|Ssc#S26724356	AJ960440 KN404_2 Sus scrofa cDNA clone C0007760o04 3', mRNA sequence /clone=C0007760o04 /clone_end=3' /gb=AJ960440 /gi=74377256 /ug=Ssc.46392 /len=649	0	2	0.001	1.03644	10.0174	0.268032	0.737459
gnl|UG|Ssc#S31112431	1530060 MARC 3PIG Sus scrofa cDNA 5', mRNA sequence /clone_end=5' /gb=DY416269 /gi=87217572 /ug=Ssc.89198 /len=651	0	2	0.001	1.03326	10.013	0.268032	0.729047
gnl|UG|Ssc#S23756301	1113235 MARC 4PIG Sus scrofa cDNA 5', mRNA sequence /clone_end=5' /gb=DN113920 /gi=59807684 /ug=Ssc.45122 /len=326	0	1	0.001	1.03167	10.0108	0.523764	0.851957
gnl|UG|Ssc#S16516336	814871 MARC 3PIG Sus scrofa cDNA 3', mRNA sequence /clone_end=3' /gb=CF179845 /gi=33291621 /ug=Ssc.18094 /len=652	0	2	0.001	1.03167	10.0108	0.268032	0.732787
gnl|UG|Ssc#S6062189	MI-P-AY1-nri-h-03-0-UI.s1 MI-P-AY1 Sus scrofa cDNA clone MI-P-AY1-nri-h-03-0-UI 3', mRNA sequence /clone=MI-P-AY1-nri-h-03-0-UI /clone_end=3' /gb=BI398913 /gi=15177974 /ug=Ssc.9791 /len=327	0	1	0.001	1.02852	10.0064	0.523764	0.851422
gnl|UG|Ssc#S6037877	258371 MARC 2PIG Sus scrofa cDNA 5', mRNA sequence /clone_end=5' /gb=BF441912 /gi=11502004 /ti=470941636 /ug=Ssc.5922 /len=327	0	1	0.001	1.02852	10.0064	0.523764	0.833442
gnl|UG|Ssc#S40403850	rpgl19_h8.y1 pgl Sus scrofa cDNA 5', mRNA sequence /clone_end=5' /gb=EW498457 /gi=182839105 /ug=Ssc.92119 /len=327	0	1	0.001	1.02852	10.0064	0.523764	0.809833
gnl|UG|Ssc#S50196994	susfleck_FC_N_40_F03 SUSFLECK Fat Cell Normalized Sus scrofa cDNA clone 40_F03, mRNA sequence /clone=40_F03 /gb=FD628830 /gi=221033155 /ug=Ssc.85859 /len=655	0	2	0.001	1.02695	10.0041	0.268032	0.71816
gnl|UG|Ssc#S40091031	rfce22c_i9.y1 fce Sus scrofa cDNA 5', mRNA sequence /clone_end=5' /gb=EW185938 /gi=182575371 /ug=Ssc.91385 /len=328	0	1	0.001	1.02538	10.0019	0.523764	0.839152
gnl|UG|Ssc#S40320252	rnbm05b_f22.y1 nbm Sus scrofa cDNA 5', mRNA sequence /clone_end=5' /gb=EW414859 /gi=182806253 /ug=Ssc.17100 /len=656	0	2	0.001	1.02538	10.0019	0.268032	0.726756
gnl|UG|Ssc#S40247256	rlnt02c_l1.y1 lnt Sus scrofa cDNA 5', mRNA sequence /clone_end=5' /gb=EW342163 /gi=182706105 /ug=Ssc.68657 /len=656	0	2	0.001	1.02538	10.0019	0.268032	0.724048
gnl|UG|Ssc#S55282586	FS652375 full-length enriched swine cDNA library, adult back fat Sus scrofa cDNA clone BKFL10057H01 5', mRNA sequence /clone=BKFL10057H01 /clone_end=5' /gb=FS652375 /gi=288283736 /ug=Ssc.69456 /len=656	0	2	0.001	1.02538	10.0019	0.268032	0.723886
gnl|UG|Ssc#S21559177	UMC-p8mm1-001-e10 8mm ovarian follicle p8mm Sus scrofa cDNA 3', mRNA sequence /clone_end=3' /gb=CO947648 /gi=51314407 /ug=Ssc.59208 /len=328	0	1	0.001	1.02538	10.0019	0.523764	0.817541
gnl|UG|Ssc#S55264341	FS650869 full-length enriched swine cDNA library, adult back fat Sus scrofa cDNA clone BKFL10040H10 5', mRNA sequence /clone=BKFL10040H10 /clone_end=5' /gb=FS650869 /gi=288259546 /ug=Ssc.18706 /len=658	0	2	0.001	1.02227	9.99755	0.268032	0.742135
gnl|UG|Ssc#S40330125	rnca01b_j19.y1 nca Sus scrofa cDNA 5', mRNA sequence /clone_end=5' /gb=EW424732 /gi=182804798 /ug=Ssc.68983 /len=329	0	1	0.001	1.02227	9.99755	0.523764	0.849327
gnl|UG|Ssc#S6059617	MI-P-AY0-nad-f-08-0-UI.s1 MI-P-AY0 Sus scrofa cDNA clone MI-P-AY0-nad-f-08-0-UI 3', mRNA sequence /clone=MI-P-AY0-nad-f-08-0-UI /clone_end=3' /gb=BF708901 /gi=12008378 /ug=Ssc.2751 /len=329	0	1	0.001	1.02227	9.99755	0.523764	0.834101
gnl|UG|Ssc#S29984745	PDUts2032H05 Porcine testis cDNA library II Sus scrofa cDNA clone PDUts2032H05 5', mRNA sequence /clone=PDUts2032H05 /clone_end=5' /gb=CX059221 /gi=84135363 /ug=Ssc.33855 /len=329	0	1	0.001	1.02227	9.99755	0.523764	0.831835
gnl|UG|Ssc#S55238382	FS653737 full-length enriched swine cDNA library, adult back fat Sus scrofa cDNA clone BKFL10083C05 5', mRNA sequence /clone=BKFL10083C05 /clone_end=5' /gb=FS653737 /gi=288232122 /ug=Ssc.77507 /len=329	0	1	0.001	1.02227	9.99755	0.523764	0.82998
gnl|UG|Ssc#S29974837	PDUts1092A07 Porcine testis cDNA library I Sus scrofa cDNA clone PDUts1092A07 5' similar to homologue to ref|NM_000922.2| Homo sapiens phosphodiesterase 3B, cGMP-inhibited (PDE3B), mRNA, mRNA sequence /clone=PDUts1092A07 /clone_end=5' /gb=CV871495 /gi=84125455 /ug=Ssc.88377 /len=659	0	2	0.001	1.02071	9.99536	0.268032	0.734893
gnl|UG|Ssc#S40057310	reye1624b_a2r1.y2 eye Sus scrofa cDNA 5', mRNA sequence /clone_end=5' /gb=EW152217 /gi=182545504 /ug=Ssc.67419 /len=330	0	1	0.001	1.01917	9.99318	0.523764	0.860648
gnl|UG|Ssc#S26722949	AJ959033 KN404_2 Sus scrofa cDNA clone C0007749g03 3', mRNA sequence /clone=C0007749g03 /clone_end=3' /gb=AJ959033 /gi=74375849 /ug=Ssc.35886 /len=660	0	2	0.001	1.01917	9.99318	0.268032	0.735951
gnl|UG|Ssc#S58310582	PREDICTED: Sus scrofa hypothetical protein LOC100521266 (LOC100521266), mRNA /cds=p(1,990) /gb=XM_003125818 /gi=311254474 /ug=Ssc.95168 /len=990	0	3	0.001	1.01917	9.99318	0.137164	0.594235
gnl|UG|Ssc#S6065263	MI-P-A2-afg-a-12-1-UM.s1 MI-P-A2 Sus scrofa cDNA clone MI-P-A2-afg-a-12-1-UM 3', mRNA sequence /clone=MI-P-A2-afg-a-12-1-UM /clone_end=3' /gb=BQ597811 /gi=21544537 /ug=Ssc.10731 /len=660	0	2	0.001	1.01917	9.99318	0.268032	0.717577
gnl|UG|Ssc#S6064852	MI-P-A2-aex-e-09-1-UM.s1 MI-P-A2 Sus scrofa cDNA clone MI-P-A2-aex-e-09-1-UM 3', mRNA sequence /clone=MI-P-A2-aex-e-09-1-UM /clone_end=3' /gb=BQ597400 /gi=21544126 /ug=Ssc.10616 /len=662	0	2	0.001	1.01609	9.98881	0.268032	0.744068
gnl|UG|Ssc#S35323915	SusFleck_BFN_0005_0008_5_pCNS_L11 SusFleck Backfat Normalized Sus scrofa cDNA clone 0005_0008_L11 5', mRNA sequence /clone=0005_0008_L11 /clone_end=5' /gb=DT322307 /gi=116340924 /ug=Ssc.67913 /len=662	0	2	0.001	1.01609	9.98881	0.268032	0.733783
gnl|UG|Ssc#S34505330	DB820753 full-length enriched swine cDNA library, adult uterus Sus scrofa cDNA 3', mRNA sequence /clone=UTR010066G01 /clone_end=3' /gb=DB820753 /gi=112744599 /ug=Ssc.95380 /len=663	0	2	0.001	1.01456	9.98663	0.268032	0.740382
gnl|UG|Ssc#S6082449	MI-P-CP1-nzd-o-12-0-UI.s1 MI-P-CP1 Sus scrofa cDNA clone MI-P-CP1-nzd-o-12-0-UI 3', mRNA sequence /clone=MI-P-CP1-nzd-o-12-0-UI /clone_end=3' /gb=BQ605133 /gi=21551859 /ug=Ssc.13272 /len=663	0	2	0.001	1.01456	9.98663	0.268032	0.718266
gnl|UG|Ssc#S14889459	sn44_C07.f sn Sus scrofa cDNA 5', mRNA sequence /clone_end=5' /gb=CB471742 /gi=29278127 /ug=Ssc.61659 /len=665	0	2	0.001	1.0115	9.98229	0.268032	0.733063
gnl|UG|Ssc#S16762423	821339 MARC 3PIG Sus scrofa cDNA 3', mRNA sequence /clone_end=3' /gb=CF360041 /gi=34157357 /ug=Ssc.18643 /len=665	0	2	0.001	1.0115	9.98229	0.268032	0.724642
gnl|UG|Ssc#S21577724	UMC-pd3ov3-006-f03 Oviduct gilt D3 of estrous cycle pd3ov Sus scrofa cDNA 3', mRNA sequence /clone_end=3' /gb=CO990704 /gi=51349978 /ug=Ssc.51365 /len=333	0	1	0.001	1.00999	9.98012	0.523764	0.856879
gnl|UG|Ssc#S21546227	UMC-pnatal4-013-e07 Perinatal ovary pnatal Sus scrofa cDNA 3', mRNA sequence /clone_end=3' /gb=CO954723 /gi=51331786 /ug=Ssc.40766 /len=333	0	1	0.001	1.00999	9.98012	0.523764	0.816943
gnl|UG|Ssc#S19537437	940772 MARC 4PIG Sus scrofa cDNA 3', mRNA sequence /clone_end=3' /gb=CN153637 /gi=46168067 /ug=Ssc.85205 /len=667	0	2	0.001	1.00847	9.97796	0.268032	0.746527
gnl|UG|Ssc#S29975097	PDUts1094H12 Porcine testis cDNA library I Sus scrofa cDNA clone PDUts1094H12 5' similar to homologue to ref|NM_144965.1| Homo sapiens tetratricopeptide repeat domain 16 (TTC16), mRNA, mRNA sequence /clone=PDUts1094H12 /clone_end=5' /gb=CV871755 /gi=84125715 /ug=Ssc.71684 /len=667	0	2	0.001	1.00847	9.97796	0.268032	0.731132
gnl|UG|Ssc#S26721220	AJ957304 KN404_2 Sus scrofa cDNA clone C0007750j19 3', mRNA sequence /clone=C0007750j19 /clone_end=3' /gb=AJ957304 /gi=74374120 /ug=Ssc.36117 /len=667	0	2	0.001	1.00847	9.97796	0.268032	0.721574
gnl|UG|Ssc#S40292899	rmed09c_i23.y1 med Sus scrofa cDNA 5', mRNA sequence /clone_end=5' /gb=EW387506 /gi=182765025 /ug=Ssc.68826 /len=334	0	1	0.001	1.00696	9.97579	0.523764	0.81596
gnl|UG|Ssc#S6056419	MI-P-E6-ahm-g-03-1-UM.s1 MI-P-E6 Sus scrofa cDNA clone MI-P-E6-ahm-g-03-1-UM 3', mRNA sequence /clone=MI-P-E6-ahm-g-03-1-UM /clone_end=3' /gb=BQ599704 /gi=21546430 /ug=Ssc.7888 /len=335	0	1	0.001	1.00396	9.97148	0.523764	0.86139
gnl|UG|Ssc#S23693353	1100245 MARC 4PIG Sus scrofa cDNA 5', mRNA sequence /clone_end=5' /gb=DN104452 /gi=59778518 /ug=Ssc.44980 /len=670	0	2	0.001	1.00396	9.97148	0.268032	0.736341
gnl|UG|Ssc#S6079715	MI-P-CP1-nwl-g-06-0-UI.s1 MI-P-CP1 Sus scrofa cDNA clone MI-P-CP1-nwl-g-06-0-UI 3', mRNA sequence /clone=MI-P-CP1-nwl-g-06-0-UI /clone_end=3' /gb=BI403194 /gi=15182255 /ug=Ssc.82119 /len=335	0	1	0.001	1.00396	9.97148	0.523764	0.840825
gnl|UG|Ssc#S20948546	AJ660269 KN277 Sus scrofa cDNA clone C0005218_K21, mRNA sequence /clone=C0005218_K21 /gb=AJ660269 /gi=49344414 /ug=Ssc.21685 /len=670	0	2	0.001	1.00396	9.97148	0.268032	0.729595
gnl|UG|Ssc#S55325888	Sus scrofa mRNA, clone:PBL010019G07, expressed in peripheral blood mononuclear cells /gb=AK348763 /gi=288778938 /ug=Ssc.53262 /len=1005	0	3	0.001	1.00396	9.97148	0.137164	0.591056
gnl|UG|Ssc#S21577469	UMC-pd3ov3-005-e05 Oviduct gilt D3 of estrous cycle pd3ov Sus scrofa cDNA 3', mRNA sequence /clone_end=3' /gb=CO990617 /gi=51349891 /ug=Ssc.39970 /len=335	0	1	0.001	1.00396	9.97148	0.523764	0.817365
gnl|UG|Ssc#S39767526	raor015_e2r1.y1 aor Sus scrofa cDNA 5', mRNA sequence /clone_end=5' /gb=EV862804 /gi=178486005 /ug=Ssc.90215 /len=335	0	1	0.001	1.00396	9.97148	0.523764	0.816416
gnl|UG|Ssc#S39938874	rcte22_i9.y1 cte Sus scrofa cDNA 5', mRNA sequence /clone_end=5' /gb=EW033939 /gi=181250116 /ug=Ssc.90714 /len=335	0	1	0.001	1.00396	9.97148	0.523764	0.813373
gnl|UG|Ssc#S26721421	AJ957505 KN404_2 Sus scrofa cDNA clone C0007758f04 3', mRNA sequence /clone=C0007758f04 /clone_end=3' /gb=AJ957505 /gi=74374321 /ug=Ssc.38943 /len=673	0	2	0.001	0.999481	9.96504	0.268032	0.735227
gnl|UG|Ssc#S26713699	AJ949783 KN404_1 Sus scrofa cDNA clone C0007739c24 3', mRNA sequence /clone=C0007739c24 /clone_end=3' /gb=AJ949783 /gi=74366599 /ug=Ssc.59507 /len=673	0	2	0.001	0.999481	9.96504	0.268032	0.733008
gnl|UG|Ssc#S26721199	AJ957283 KN404_2 Sus scrofa cDNA clone C0007754j17 3', mRNA sequence /clone=C0007754j17 /clone_end=3' /gb=AJ957283 /gi=74374099 /ug=Ssc.36121 /len=675	0	2	0.001	0.99652	9.96075	0.268032	0.737068
gnl|UG|Ssc#S40475460	rspc029_c5.y1 spc Sus scrofa cDNA 5', mRNA sequence /clone_end=5' /gb=EW570066 /gi=183170718 /ug=Ssc.64702 /len=676	0	2	0.001	0.995046	9.95862	0.268032	0.7383
gnl|UG|Ssc#S6078812	MI-P-CP0-nvx-a-03-0-UI.s1 MI-P-CP0 Sus scrofa cDNA clone MI-P-CP0-nvx-a-03-0-UI 3', mRNA sequence /clone=MI-P-CP0-nvx-a-03-0-UI /clone_end=3' /gb=BI402411 /gi=15181472 /ug=Ssc.82080 /len=338	0	1	0.001	0.995046	9.95862	0.523764	0.842616
gnl|UG|Ssc#S6081297	MI-P-CP1-nza-j-24-0-UI.s1 MI-P-CP1 Sus scrofa cDNA clone MI-P-CP1-nza-j-24-0-UI 3', mRNA sequence /clone=MI-P-CP1-nza-j-24-0-UI /clone_end=3' /gb=BQ603981 /gi=21550707 /ug=Ssc.13055 /len=339	0	1	0.001	0.99211	9.95436	0.523764	0.83756
gnl|UG|Ssc#S39938062	rcte09_j17.y1 cte Sus scrofa cDNA 5', mRNA sequence /clone_end=5' /gb=EW033127 /gi=181350194 /ug=Ssc.66022 /len=339	0	1	0.001	0.99211	9.95436	0.523764	0.832601
gnl|UG|Ssc#S5996688	131091 MARC 1PIG Sus scrofa cDNA 5', mRNA sequence /clone_end=5' /gb=BE032226 /gi=8327235 /ti=447576727 /ug=Ssc.2876 /len=339	0	1	0.001	0.99211	9.95436	0.523764	0.824107
gnl|UG|Ssc#S6054270	MI-P-E3-agt-b-01-1-UM.s1 MI-P-E3 Sus scrofa cDNA clone MI-P-E3-agt-b-01-1-UM 3', mRNA sequence /clone=MI-P-E3-agt-b-01-1-UM /clone_end=3' /gb=BQ598333 /gi=21545059 /ug=Ssc.7244 /len=339	0	1	0.001	0.99211	9.95436	0.523764	0.821361
gnl|UG|Ssc#S29979448	PDUts1147H07 Porcine testis cDNA library I Sus scrofa cDNA clone PDUts1147H07 5' similar to homologue to ref|NM_032878.2| Homo sapiens hypothetical protein MGC15677 (MGC15677), transcript variant 2, mRNA, mRNA sequence /clone=PDUts1147H07 /clone_end=5' /gb=CV876106 /gi=84130066 /ug=Ssc.88584 /len=679	0	2	0.001	0.990649	9.95223	0.268032	0.739537
gnl|UG|Ssc#S26722329	AJ958413 KN404_2 Sus scrofa cDNA clone C0007758g17 5', mRNA sequence /clone=C0007758g17 /clone_end=5' /gb=AJ958413 /gi=74375229 /ug=Ssc.63543 /len=679	0	2	0.001	0.990649	9.95223	0.268032	0.719596
gnl|UG|Ssc#S35168588	Sus scrofa mRNA, clone:LVR010063F07, expressed in liver /gb=AK232535 /gi=115551102 /ug=Ssc.9079 /len=1699	0	5	0.001	0.989775	9.95096	0.0359208	0.314472
gnl|UG|Ssc#S58310486	PREDICTED: Sus scrofa hypothetical protein LOC100521790 (LOC100521790), mRNA /cds=p(1,264) /gb=XM_003125915 /gi=311254806 /ug=Ssc.90645 /len=341	0	1	0.001	0.986291	9.94587	0.523764	0.855913
gnl|UG|Ssc#S18278758	BP434655 full-length enriched swine cDNA library, adult lung Sus scrofa cDNA clone LNG010036B09 5', mRNA sequence /clone=LNG010036B09 /clone_end=5' /gb=BP434655 /gi=40424722 /ug=Ssc.84098 /len=341	0	1	0.001	0.986291	9.94587	0.523764	0.841384
gnl|UG|Ssc#S58309206	PREDICTED: Sus scrofa protein ETHE1, mitochondrial-like (LOC100522441), mRNA /cds=p(345,683) /gb=XM_003127206 /gi=311257679 /ug=Ssc.95618 /len=683	0	2	0.001	0.984847	9.94376	0.268032	0.737851
gnl|UG|Ssc#S40065829	rfat0107_p7.y1 fat Sus scrofa cDNA 5', mRNA sequence /clone_end=5' /gb=EW160736 /gi=182546925 /ug=Ssc.52608 /len=683	0	2	0.001	0.984847	9.94376	0.268032	0.726485
gnl|UG|Ssc#S21550606	UMC-p2mm4-002-f01 2mm ovarian follicle p2mm Sus scrofa cDNA 3', mRNA sequence /clone_end=3' /gb=CO942716 /gi=51309475 /ug=Ssc.40560 /len=342	0	1	0.001	0.983408	9.94165	0.523764	0.846562
gnl|UG|Ssc#S21573977	UMC-pd10en3-009-g05 Endometrium gilt D10 of estrous cycle pd10en Sus scrofa cDNA 3', mRNA sequence /clone_end=3' /gb=CO986953 /gi=51346227 /ug=Ssc.53020 /len=342	0	1	0.001	0.983408	9.94165	0.523764	0.834908
gnl|UG|Ssc#S20948882	AJ660788 CSEQRAN09 Sus scrofa cDNA clone C0000934_N07, mRNA sequence /clone=C0000934_N07 /gb=AJ660788 /gi=49344750 /ug=Ssc.41323 /len=342	0	1	0.001	0.983408	9.94165	0.523764	0.830815
gnl|UG|Ssc#S35170765	Sus scrofa mRNA, clone:TCH010070E01, expressed in trachea /gb=AK238263 /gi=115549074 /ug=Ssc.86801 /len=1027	0	3	0.001	0.98245	9.94024	0.137164	0.595374
gnl|UG|Ssc#S31101250	1496498 MARC 3PIG Sus scrofa cDNA 3', mRNA sequence /clone_end=3' /gb=DY405088 /gi=87206391 /ug=Ssc.51556 /len=686	0	2	0.001	0.980541	9.93743	0.268032	0.730253
gnl|UG|Ssc#S6074720	UNL-P-FN-cj-c-08-0-UNL.s1 UNL-P-FN Sus scrofa cDNA clone UNL-P-FN-cj-c-08-0-UNL 3', mRNA sequence /clone=UNL-P-FN-cj-c-08-0-UNL /clone_end=3' /gb=BI184240 /gi=14658649 /ug=Ssc.11734 /len=687	0	2	0.001	0.979113	9.93533	0.268032	0.741852
gnl|UG|Ssc#S29456713	POSM0605001_C14R porcine skeletal muscle cDNA library (PoSM) Sus scrofa cDNA 3', mRNA sequence /clone_end=3' /gb=DV896130 /gi=82919956 /ug=Ssc.87913 /len=344	0	1	0.001	0.97769	9.93323	0.523764	0.827375
gnl|UG|Ssc#S31108937	1518593 MARC 3PIG Sus scrofa cDNA 3', mRNA sequence /clone_end=3' /gb=DY412775 /gi=87214078 /ug=Ssc.19126 /len=689	0	2	0.001	0.976271	9.93114	0.268032	0.731077
gnl|UG|Ssc#S55306525	FS709897 full-length enriched swine cDNA library, adult pituitary gland Sus scrofa cDNA clone PTG010063C03 5', mRNA sequence /clone=PTG010063C03 /clone_end=5' /gb=FS709897 /gi=288312782 /ug=Ssc.76612 /len=690	0	2	0.001	0.974856	9.92905	0.268032	0.740664
gnl|UG|Ssc#S26711174	AJ947258 KN404_1 Sus scrofa cDNA clone C0007743l21 3', mRNA sequence /clone=C0007743l21 /clone_end=3' /gb=AJ947258 /gi=74364000 /ug=Ssc.45746 /len=690	0	2	0.001	0.974856	9.92905	0.268032	0.725996
gnl|UG|Ssc#S40529168	rptbr0103_h4.y1 tbr Sus scrofa cDNA 5', mRNA sequence /clone_end=5' /gb=EW623774 /gi=183096228 /ug=Ssc.95134 /len=692	0	2	0.001	0.972039	9.92487	0.268032	0.743897
gnl|UG|Ssc#S31122178	1545036 MARC 3PIG Sus scrofa cDNA 5', mRNA sequence /clone_end=5' /gb=DY426016 /gi=87227319 /ug=Ssc.43866 /len=692	0	2	0.001	0.972039	9.92487	0.268032	0.737907
gnl|UG|Ssc#S29978563	PDUts1136F07 Porcine testis cDNA library I Sus scrofa cDNA clone PDUts1136F07 5' similar to homologue to emb|BX538261.1| Homo sapiens mRNA; cDNA DKFZp686J1844 (from clone DKFZp686J1844), mRNA sequence /clone=PDUts1136F07 /clone_end=5' /gb=CV875221 /gi=84129181 /ug=Ssc.18952 /len=692	0	2	0.001	0.972039	9.92487	0.268032	0.733672
gnl|UG|Ssc#S46880326	PREDICTED: Sus scrofa r-spondin-3-like (LOC100155208), partial mRNA /cds=p(61,694) /gb=XM_001926696 /gi=311243984 /ug=Ssc.61939 /len=694	0	2	0.001	0.969237	9.92071	0.268032	0.724696
gnl|UG|Ssc#S40060599	reye1601b_c11r1.y1 eye Sus scrofa cDNA 5', mRNA sequence /clone_end=5' /gb=EW155506 /gi=182591954 /ug=Ssc.67455 /len=347	0	1	0.001	0.969237	9.92071	0.523764	0.813512
gnl|UG|Ssc#S39769153	raor017_f15r1.y1 aor Sus scrofa cDNA 5', mRNA sequence /clone_end=5' /gb=EV864431 /gi=178494750 /ug=Ssc.64571 /len=348	0	1	0.001	0.966452	9.91655	0.523764	0.839523
gnl|UG|Ssc#S34496136	DB809773 full-length enriched swine cDNA library, adult liver Sus scrofa cDNA 3', mRNA sequence /clone=LVRM10106D02 /clone_end=3' /gb=DB809773 /gi=112753442 /ug=Ssc.89596 /len=698	0	2	0.001	0.963683	9.91241	0.268032	0.740438
gnl|UG|Ssc#S21580552	UMC-pd0fol-003-h04 D0 ovarian follicle gilt standing estrus pd0fol Sus scrofa cDNA 3', mRNA sequence /clone_end=3' /gb=CO993600 /gi=51352874 /ug=Ssc.51854 /len=349	0	1	0.001	0.963683	9.91241	0.523764	0.855296
gnl|UG|Ssc#S31107898	1516515 MARC 3PIG Sus scrofa cDNA 5', mRNA sequence /clone_end=5' /gb=DY411736 /gi=87213039 /ug=Ssc.12965 /len=699	0	2	0.001	0.962304	9.91035	0.268032	0.738356
gnl|UG|Ssc#S29990641	PDUts2097A08 Porcine testis cDNA library II Sus scrofa cDNA clone PDUts2097A08 5' similar to homologue to gb|AC110771.3| Homo sapiens BAC clone RP11-173M11 from 4, complete sequence, mRNA sequence /clone=PDUts2097A08 /clone_end=5' /gb=CX065115 /gi=84141257 /ug=Ssc.33599 /len=350	0	1	0.001	0.96093	9.90829	0.523764	0.819978
gnl|UG|Ssc#S50159639	susfleck_PG_37_F04 SUSFLECK Pituitary Gland Sus scrofa cDNA clone 37_F04, mRNA sequence /clone=37_F04 /gb=FD591475 /gi=221028092 /ug=Ssc.92832 /len=701	0	2	0.001	0.959559	9.90623	0.268032	0.736007
gnl|UG|Ssc#S40064564	rfat0104_l1.y1 fat Sus scrofa cDNA 5', mRNA sequence /clone_end=5' /gb=EW159471 /gi=182485493 /ug=Ssc.91302 /len=351	0	1	0.001	0.958192	9.90417	0.523764	0.851689
gnl|UG|Ssc#S40566992	rton1223b_e21.y1 ton Sus scrofa cDNA 5', mRNA sequence /clone_end=5' /gb=EW653705 /gi=183067509 /ug=Ssc.39091 /len=352	0	1	0.001	0.95547	9.90007	0.523764	0.855798
gnl|UG|Ssc#S55233314	UMC-pueo5-002-g10 5' Library pueo Sus scrofa cDNA 5', mRNA sequence /clone_end=5' /gb=GT640612 /gi=269802570 /ug=Ssc.39708 /len=352	0	1	0.001	0.95547	9.90007	0.523764	0.817928
gnl|UG|Ssc#S6087775	MI-P-E7-agk-f-01-1-UM.s1 MI-P-E7 Sus scrofa cDNA clone MI-P-E7-agk-f-01-1-UM 3', mRNA sequence /clone=MI-P-E7-agk-f-01-1-UM /clone_end=3' /gb=BQ600140 /gi=21546866 /ug=Ssc.52311 /len=352	0	1	0.001	0.95547	9.90007	0.523764	0.812572
gnl|UG|Ssc#S21545731	UMC-pnatal4-006-g06 Perinatal ovary pnatal Sus scrofa cDNA 3', mRNA sequence /clone_end=3' /gb=CO954197 /gi=51331260 /ug=Ssc.40807 /len=353	0	1	0.001	0.952763	9.89597	0.523764	0.831616
gnl|UG|Ssc#S26721152	AJ957236 KN404_2 Sus scrofa cDNA clone C0007756j01 3', mRNA sequence /clone=C0007756j01 /clone_end=3' /gb=AJ957236 /gi=74374052 /ug=Ssc.59547 /len=706	0	2	0.001	0.952763	9.89597	0.268032	0.72297
gnl|UG|Ssc#S46876571	PREDICTED: Sus scrofa SEC14-like 3 (S. cerevisiae) (SEC14L3), mRNA /cds=p(135,1337) /gb=XM_001929277 /gi=311270934 /ug=Ssc.44729 /len=2121	0	6	0.001	0.951416	9.89393	0.0183822	0.211843
gnl|UG|Ssc#S40549124	rtes27_f22.y1 tes Sus scrofa cDNA 5', mRNA sequence /clone_end=5' /gb=EW635839 /gi=183108946 /ug=Ssc.65990 /len=354	0	1	0.001	0.950072	9.89189	0.523764	0.859595
gnl|UG|Ssc#S55264484	FS656585 full-length enriched swine cDNA library, adult back fat Sus scrofa cDNA clone BKFL10115D08 5', mRNA sequence /clone=BKFL10115D08 /clone_end=5' /gb=FS656585 /gi=288259689 /ug=Ssc.77951 /len=354	0	1	0.001	0.950072	9.89189	0.523764	0.856261
gnl|UG|Ssc#S39763345	ramn3531b_p19.y1 amn Sus scrofa cDNA 5', mRNA sequence /clone_end=5' /gb=EV858623 /gi=178585089 /ug=Ssc.87417 /len=354	0	1	0.001	0.950072	9.89189	0.523764	0.814769
gnl|UG|Ssc#S31101735	1497049 MARC 3PIG Sus scrofa cDNA 5', mRNA sequence /clone_end=5' /gb=DY405573 /gi=87206876 /ug=Ssc.47290 /len=709	0	2	0.001	0.948732	9.88986	0.268032	0.739311
gnl|UG|Ssc#S55290396	FS720646 full-length enriched swine cDNA library, adult submaxillary gland Sus scrofa cDNA clone SMG010085G11 5', mRNA sequence /clone=SMG010085G11 /clone_end=5' /gb=FS720646 /gi=288288744 /ug=Ssc.78203 /len=710	0	2	0.001	0.947395	9.88782	0.268032	0.741456
gnl|UG|Ssc#S40022499	reje01b_l24.y1 eje Sus scrofa cDNA 5', mRNA sequence /clone_end=5' /gb=EW117408 /gi=182537376 /ug=Ssc.63726 /len=355	0	1	0.001	0.947395	9.88782	0.523764	0.849137
gnl|UG|Ssc#S20457833	UMC-pgvo2-006-d08 Germinal-Vesicle-Oocyte pgvo Sus scrofa cDNA 3', mRNA sequence /clone_end=3' /gb=CN031727 /gi=48726263 /ug=Ssc.82386 /len=355	0	1	0.001	0.947395	9.88782	0.523764	0.835092
gnl|UG|Ssc#S18379042	923621 MARC 4PIG Sus scrofa cDNA 5', mRNA sequence /clone_end=5' /gb=CK459151 /gi=40830432 /ug=Ssc.25043 /len=711	0	2	0.001	0.946063	9.88579	0.268032	0.742816
gnl|UG|Ssc#S40328532	rnca22b_n9.y1 nca Sus scrofa cDNA 5', mRNA sequence /clone_end=5' /gb=EW423139 /gi=182735336 /ug=Ssc.61396 /len=713	0	2	0.001	0.943409	9.88174	0.268032	0.742192
gnl|UG|Ssc#S18305724	BP443386 full-length enriched swine cDNA library, adult liver Sus scrofa cDNA clone LVR010013C09 5', mRNA sequence /clone=LVR010013C09 /clone_end=5' /gb=BP443386 /gi=40433453 /ug=Ssc.84323 /len=714	0	2	0.001	0.942088	9.87972	0.268032	0.737291
gnl|UG|Ssc#S23762534	1120143 MARC 4PIG Sus scrofa cDNA 5', mRNA sequence /clone_end=5' /gb=DN120153 /gi=59814423 /ug=Ssc.38059 /len=715	0	2	0.001	0.94077	9.8777	0.268032	0.735728
gnl|UG|Ssc#S6072493	UNL-P-FN-ax-h-10-0-UNL.s1 UNL-P-FN Sus scrofa cDNA clone UNL-P-FN-ax-h-10-0-UNL 3', mRNA sequence /clone=UNL-P-FN-ax-h-10-0-UNL /clone_end=3' /gb=BI181793 /gi=14656202 /ug=Ssc.57729 /len=715	0	2	0.001	0.94077	9.8777	0.268032	0.721413
gnl|UG|Ssc#S21547438	UMC-pputal6-002-b07 Peripubertal ovary pputal Sus scrofa cDNA 3', mRNA sequence /clone_end=3' /gb=CO956366 /gi=51333429 /ug=Ssc.52960 /len=358	0	1	0.001	0.939456	9.87568	0.523764	0.825146
gnl|UG|Ssc#S18259973	BP138369 full-length enriched swine cDNA library, adult liver Sus scrofa cDNA clone LVRM10025B11 5', mRNA sequence /clone=LVRM10025B11 /clone_end=5' /gb=BP138369 /gi=40385778 /ug=Ssc.83891 /len=718	0	2	0.001	0.93684	9.87166	0.268032	0.72394
gnl|UG|Ssc#S39917379	rcsk08_b11.y1 csk Sus scrofa cDNA 5', mRNA sequence /clone_end=5' /gb=EW012455 /gi=181263064 /ug=Ssc.65880 /len=359	0	1	0.001	0.93684	9.87166	0.523764	0.822144
gnl|UG|Ssc#S21553919	UMC-p6mm2-001-h05 6mm ovarian follicle p6mm Sus scrofa cDNA 3', mRNA sequence /clone_end=3' /gb=CO945889 /gi=51312648 /ug=Ssc.86401 /len=360	0	1	0.001	0.934237	9.86765	0.523764	0.857692
gnl|UG|Ssc#S55240610	FS649238 full-length enriched swine cDNA library, adult back fat Sus scrofa cDNA clone BKFL10022D12 5', mRNA sequence /clone=BKFL10022D12 /clone_end=5' /gb=FS649238 /gi=288238057 /ug=Ssc.77607 /len=360	0	1	0.001	0.934237	9.86765	0.523764	0.823356
gnl|UG|Ssc#S35165181	Sus scrofa mRNA, clone:LVRM10171C02, expressed in liver /gb=AK233555 /gi=115554545 /ug=Ssc.82583 /len=1081	0	3	0.001	0.933373	9.86631	0.137164	0.596088
gnl|UG|Ssc#S35165226	Sus scrofa mRNA, clone:LVRM10162F10, expressed in liver /gb=AK233510 /gi=115554500 /ug=Ssc.45355 /len=1442	0	4	0.001	0.932941	9.86564	0.0701928	0.445312
gnl|UG|Ssc#S31126738	1555187 MARC 3PIG Sus scrofa cDNA 3', mRNA sequence /clone_end=3' /gb=DY430576 /gi=87231879 /ug=Ssc.83782 /len=721	0	2	0.001	0.932941	9.86564	0.268032	0.717948
gnl|UG|Ssc#S16513538	800412 MARC 3PIG Sus scrofa cDNA 3', mRNA sequence /clone_end=3' /gb=CF176343 /gi=33288119 /ug=Ssc.17959 /len=722	0	2	0.001	0.931649	9.86364	0.268032	0.74441
gnl|UG|Ssc#S50199729	susfleck_FC_N_32_G09 SUSFLECK Fat Cell Normalized Sus scrofa cDNA clone 32_G09, mRNA sequence /clone=32_G09 /gb=FD631565 /gi=221035169 /ug=Ssc.73925 /len=723	0	2	0.001	0.930361	9.86165	0.268032	0.741682
gnl|UG|Ssc#S58308239	PREDICTED: Sus scrofa protein FAM50B-like (LOC100156092), mRNA /cds=p(93,1085) /gb=XM_003128159 /gi=311259655 /ug=Ssc.46911 /len=1085	0	3	0.001	0.929932	9.86098	0.137164	0.603542
gnl|UG|Ssc#S21550312	UMC-peov3-014-e06 Oviduct from a gilt in estrus peov Sus scrofa cDNA 3', mRNA sequence /clone_end=3' /gb=CO942157 /gi=51308916 /ug=Ssc.40570 /len=362	0	1	0.001	0.929076	9.85965	0.523764	0.863898
gnl|UG|Ssc#S6084066	MI-P-NA-afr-h-01-1-UM.s1 MI-P-NA Sus scrofa cDNA clone MI-P-NA-afr-h-01-1-UM 3', mRNA sequence /clone=MI-P-NA-afr-h-01-1-UM /clone_end=3' /gb=BQ603301 /gi=21550027 /ug=Ssc.23441 /len=362	0	1	0.001	0.929076	9.85965	0.523764	0.860219
gnl|UG|Ssc#S20458165	UMC-pgvo2-003-h04 Germinal-Vesicle-Oocyte pgvo Sus scrofa cDNA 3', mRNA sequence /clone_end=3' /gb=CN031688 /gi=48726224 /ug=Ssc.41798 /len=362	0	1	0.001	0.929076	9.85965	0.523764	0.82275
gnl|UG|Ssc#S29977351	PDUts1121F12 Porcine testis cDNA library I Sus scrofa cDNA clone PDUts1121F12 5', mRNA sequence /clone=PDUts1121F12 /clone_end=5' /gb=CV874009 /gi=84127969 /ug=Ssc.88482 /len=724	0	2	0.001	0.929076	9.85965	0.268032	0.723724
gnl|UG|Ssc#S26391081	BW962613 full-length enriched swine cDNA library, adult alveolar macrophage Sus scrofa cDNA clone AMP010101H10 5', mRNA sequence /clone=AMP010101H10 /clone_end=5' /gb=BW962613 /gi=71968678 /ug=Ssc.87439 /len=724	0	2	0.001	0.929076	9.85965	0.268032	0.719383
gnl|UG|Ssc#S26434842	AJ938952 CSEQRAN17 Sus scrofa cDNA clone C0007304e03 3', mRNA sequence /clone=C0007304e03 /clone_end=3' /gb=AJ938952 /gi=72285831 /ug=Ssc.87572 /len=725	0	2	0.001	0.927794	9.85766	0.268032	0.721039
gnl|UG|Ssc#S21558391	UMC-pd20fet-014-f07 Day 20 fetus pd20fet Sus scrofa cDNA 3', mRNA sequence /clone_end=3' /gb=CO939439 /gi=51306198 /ug=Ssc.40293 /len=363	0	1	0.001	0.926516	9.85567	0.523764	0.832491
gnl|UG|Ssc#S43850760	Sus scrofa breed Meishan jumping translocation breakpoint (JTB) mRNA, complete cds /cds=p(138,578) /gb=EU616815 /gi=184073658 /ug=Ssc.95656 /len=726	0	2	0.001	0.926516	9.85567	0.268032	0.725454
gnl|UG|Ssc#S58305882	PREDICTED: Sus scrofa hypothetical protein LOC100520091 (LOC100520091), mRNA /cds=p(1,726) /gb=XM_003130521 /gi=311265252 /ug=Ssc.80961 /len=726	0	2	0.001	0.926516	9.85567	0.268032	0.723132
gnl|UG|Ssc#S21545887	UMC-pnatal4-008-h09 Perinatal ovary pnatal Sus scrofa cDNA 3', mRNA sequence /clone_end=3' /gb=CO954368 /gi=51331431 /ug=Ssc.40790 /len=364	0	1	0.001	0.923971	9.8517	0.523764	0.868245
gnl|UG|Ssc#S21545933	UMC-pnatal4-009-f06 Perinatal ovary pnatal Sus scrofa cDNA 3', mRNA sequence /clone_end=3' /gb=CO954419 /gi=51331482 /ug=Ssc.40786 /len=364	0	1	0.001	0.923971	9.8517	0.523764	0.853297
gnl|UG|Ssc#S21560997	UMC-p8mm4-014-a05 8mm ovarian follicle p8mm Sus scrofa cDNA 3', mRNA sequence /clone_end=3' /gb=CO949150 /gi=51326096 /ug=Ssc.40196 /len=364	0	1	0.001	0.923971	9.8517	0.523764	0.847885
gnl|UG|Ssc#S6005737	303475 MARC 1PIG Sus scrofa cDNA 5', mRNA sequence /clone_end=5' /gb=BG384401 /gi=13308873 /ti=448051684 /ug=Ssc.28894 /len=364	0	1	0.001	0.923971	9.8517	0.523764	0.83067
gnl|UG|Ssc#S55257694	FS655700 full-length enriched swine cDNA library, adult back fat Sus scrofa cDNA clone BKFL10105D12 5', mRNA sequence /clone=BKFL10105D12 /clone_end=5' /gb=FS655700 /gi=288257227 /ug=Ssc.77776 /len=365	0	1	0.001	0.921439	9.84775	0.523764	0.861468
gnl|UG|Ssc#S40084955	rfcc03b_i3.y1 fcc Sus scrofa cDNA 5', mRNA sequence /clone_end=5' /gb=EW179862 /gi=182600727 /ug=Ssc.67692 /len=365	0	1	0.001	0.921439	9.84775	0.523764	0.848226
gnl|UG|Ssc#S26400799	BW974173 full-length enriched swine cDNA library, adult periphral blood mononuclear cell Sus scrofa cDNA clone PBL010090E06 5', mRNA sequence /clone=PBL010090E06 /clone_end=5' /gb=BW974173 /gi=71959832 /ug=Ssc.37414 /len=731	0	2	0.001	0.920179	9.84577	0.268032	0.741965
gnl|UG|Ssc#S40078745	rfbs3927b_n22.y1 fbs Sus scrofa cDNA 5', mRNA sequence /clone_end=5' /gb=EW173652 /gi=182597052 /ug=Ssc.67588 /len=367	0	1	0.001	0.916418	9.83986	0.523764	0.838596
gnl|UG|Ssc#S21579147	UMC-pd6end1-007-b04 Endometrium gilt D6 of estrous cycle pd6end Sus scrofa cDNA 3', mRNA sequence /clone_end=3' /gb=CO992107 /gi=51351381 /ug=Ssc.86640 /len=367	0	1	0.001	0.916418	9.83986	0.523764	0.8294
gnl|UG|Ssc#S55327369	Sus scrofa mRNA, clone:OVR010003A05, expressed in ovary /gb=AK347280 /gi=288576685 /ug=Ssc.31913 /len=1104	0	3	0.001	0.913928	9.83594	0.137164	0.604643
gnl|UG|Ssc#S23691762	1097851 MARC 4PIG Sus scrofa cDNA 5', mRNA sequence /clone_end=5' /gb=DN102861 /gi=59775637 /ug=Ssc.4242 /len=736	0	2	0.001	0.913928	9.83594	0.268032	0.740213
gnl|UG|Ssc#S6064325	ESTPBL186b differential display RT-PCR clones Sus scrofa cDNA clone BL186b, mRNA sequence /clone=BL186b /gb=BF713827 /gi=18002835 /ug=Ssc.10449 /len=368	0	1	0.001	0.913928	9.83594	0.523764	0.838707
gnl|UG|Ssc#S18358897	911632 MARC 4PIG Sus scrofa cDNA 5', mRNA sequence /clone_end=5' /gb=CK454338 /gi=40801552 /ug=Ssc.23896 /len=736	0	2	0.001	0.913928	9.83594	0.268032	0.729375
gnl|UG|Ssc#S40083145	rfcc32b_b22.y1 fcc Sus scrofa cDNA 5', mRNA sequence /clone_end=5' /gb=EW178052 /gi=182565632 /ug=Ssc.67657 /len=368	0	1	0.001	0.913928	9.83594	0.523764	0.825182
gnl|UG|Ssc#S6082052	MI-P-CP1-nzc-m-10-0-UI.s1 MI-P-CP1 Sus scrofa cDNA clone MI-P-CP1-nzc-m-10-0-UI 3', mRNA sequence /clone=MI-P-CP1-nzc-m-10-0-UI /clone_end=3' /gb=BQ604736 /gi=21551462 /ug=Ssc.13194 /len=736	0	2	0.001	0.913928	9.83594	0.268032	0.723024
gnl|UG|Ssc#S31131331	1570288 MARC 3PIG Sus scrofa cDNA 3', mRNA sequence /clone_end=3' /gb=DY435169 /gi=87236472 /ug=Ssc.23374 /len=368	0	1	0.001	0.913928	9.83594	0.523764	0.817823
gnl|UG|Ssc#S36126868	Sus scrofa partial VDJ heavy chain gene for immunoglobulin heavy chain variable region, clone Pig2 CD5+ B2 /cds=p(1,369) /gb=AM177102 /gi=119662928 /ug=Ssc.53575 /len=369	0	1	0.001	0.911451	9.83202	0.523764	0.857809
gnl|UG|Ssc#S58301768	PREDICTED: Sus scrofa v-type proton ATPase 116 kDa subunit a isoform 4-like (LOC100519402), mRNA /cds=p(1,1110) /gb=XM_003134630 /gi=311275308 /ug=Ssc.29730 /len=1110	0	3	0.001	0.908988	9.82812	0.137164	0.600117
gnl|UG|Ssc#S34525268	DB799544 full-length enriched swine cDNA library, adult immature dendritic cell Sus scrofa cDNA clone DCI010113A04 5', mRNA sequence /clone=DCI010113A04 /clone_end=5' /gb=DB799544 /gi=112767818 /ug=Ssc.64348 /len=740	0	2	0.001	0.908988	9.82812	0.268032	0.729102
gnl|UG|Ssc#S55256001	FS643389 full-length enriched swine cDNA library, adult brain (frontal lobe) Sus scrofa cDNA clone BFLT10043A10 5', mRNA sequence /clone=BFLT10043A10 /clone_end=5' /gb=FS643389 /gi=288252063 /ug=Ssc.76627 /len=740	0	2	0.001	0.908988	9.82812	0.268032	0.725779
gnl|UG|Ssc#S18284170	BP440067 full-length enriched swine cDNA library, adult lung Sus scrofa cDNA clone LNG010044H02 5', mRNA sequence /clone=LNG010044H02 /clone_end=5' /gb=BP440067 /gi=40430134 /ug=Ssc.23639 /len=370	0	1	0.001	0.908988	9.82812	0.523764	0.822999
gnl|UG|Ssc#S26728080	AJ964164 KN404_2 Sus scrofa cDNA clone C0007758m07 3', mRNA sequence /clone=C0007758m07 /clone_end=3' /gb=AJ964164 /gi=74380980 /ug=Ssc.46615 /len=741	0	2	0.001	0.907761	9.82617	0.268032	0.734449
gnl|UG|Ssc#S18288945	BP140677 full-length enriched swine cDNA library, adult liver Sus scrofa cDNA clone LVRM10029G11 5', mRNA sequence /clone=LVRM10029G11 /clone_end=5' /gb=BP140677 /gi=40390148 /ug=Ssc.94699 /len=741	0	2	0.001	0.907761	9.82617	0.268032	0.730143
gnl|UG|Ssc#S35167238	Sus scrofa mRNA, clone:OVRM10198E01, expressed in ovary /gb=AK236506 /gi=115552501 /ug=Ssc.37469 /len=1854	0	5	0.001	0.907026	9.825	0.0359208	0.313563
gnl|UG|Ssc#S22291686	CJ034422 full-length enriched swine cDNA library, adult testis Sus scrofa cDNA clone TES01H040068 5', mRNA sequence /clone=TES01H040068 /clone_end=5' /gb=CJ034422 /gi=54558317 /ug=Ssc.29448 /len=742	0	2	0.001	0.906537	9.82422	0.268032	0.746756
gnl|UG|Ssc#S40086919	rfcc32b_d16.y1 fcc Sus scrofa cDNA 5', mRNA sequence /clone_end=5' /gb=EW181826 /gi=182612395 /ug=Ssc.12465 /len=371	0	1	0.001	0.906537	9.82422	0.523764	0.851384
gnl|UG|Ssc#S21579172	UMC-pd6end1-007-d09 Endometrium gilt D6 of estrous cycle pd6end Sus scrofa cDNA 3', mRNA sequence /clone_end=3' /gb=CO992132 /gi=51351406 /ug=Ssc.53048 /len=371	0	1	0.001	0.906537	9.82422	0.523764	0.813582
gnl|UG|Ssc#S31102014	1497370 MARC 3PIG Sus scrofa cDNA 5', mRNA sequence /clone_end=5' /gb=DY405852 /gi=87207155 /ug=Ssc.33517 /len=743	0	2	0.001	0.905317	9.82228	0.268032	0.719916
gnl|UG|Ssc#S22283790	CJ026520 full-length enriched swine cDNA library, adult trachea Sus scrofa cDNA clone TCH01H070057 5', mRNA sequence /clone=TCH01H070057 /clone_end=5' /gb=CJ026520 /gi=54536554 /ug=Ssc.53069 /len=744	0	2	0.001	0.904101	9.82034	0.268032	0.741625
gnl|UG|Ssc#S39888897	rcmu40_k23.y1 cmu Sus scrofa cDNA 5', mRNA sequence /clone_end=5' /gb=EV983972 /gi=178486046 /ug=Ssc.65672 /len=372	0	1	0.001	0.904101	9.82034	0.523764	0.851919
gnl|UG|Ssc#S6063232	MI-P-AY1-nrx-d-07-0-UI.s1 MI-P-AY1 Sus scrofa cDNA clone MI-P-AY1-nrx-d-07-0-UI 3', mRNA sequence /clone=MI-P-AY1-nrx-d-07-0-UI /clone_end=3' /gb=BI400009 /gi=15179070 /ug=Ssc.10161 /len=372	0	1	0.001	0.904101	9.82034	0.523764	0.839858
gnl|UG|Ssc#S22286705	CJ029435 full-length enriched swine cDNA library, adult trachea Sus scrofa cDNA clone TCH01B010096 5', mRNA sequence /clone=TCH01B010096 /clone_end=5' /gb=CJ029435 /gi=54542556 /ug=Ssc.50884 /len=744	0	2	0.001	0.904101	9.82034	0.268032	0.720183
gnl|UG|Ssc#S26726419	AJ962503 KN404_2 Sus scrofa cDNA clone C0007752j24 3', mRNA sequence /clone=C0007752j24 /clone_end=3' /gb=AJ962503 /gi=74379319 /ug=Ssc.82056 /len=749	0	2	0.001	0.898065	9.81068	0.268032	0.742987
gnl|UG|Ssc#S6000223	141196 MARC 1PIG Sus scrofa cDNA 5', mRNA sequence /clone_end=5' /gb=BE234347 /gi=9019065 /ti=448047047 /ug=Ssc.29138 /len=375	0	1	0.001	0.896868	9.80875	0.523764	0.837523
gnl|UG|Ssc#S32388948	PADT0811017_D24R porcine adipose tissue cDNA library (PADT) Sus scrofa cDNA 3', mRNA sequence /clone_end=3' /gb=EB418073 /gi=91999898 /ug=Ssc.89536 /len=375	0	1	0.001	0.896868	9.80875	0.523764	0.820758
gnl|UG|Ssc#S21545869	UMC-pnatal4-008-f12 Perinatal ovary pnatal Sus scrofa cDNA 3', mRNA sequence /clone_end=3' /gb=CO954350 /gi=51331413 /ug=Ssc.40792 /len=375	0	1	0.001	0.896868	9.80875	0.523764	0.81874
gnl|UG|Ssc#S21546384	UMC-pnatal4-015-f07 Perinatal ovary pnatal Sus scrofa cDNA 3', mRNA sequence /clone_end=3' /gb=CO954885 /gi=51331948 /ug=Ssc.40758 /len=375	0	1	0.001	0.896868	9.80875	0.523764	0.81589
gnl|UG|Ssc#S55236529	FS640791 full-length enriched swine cDNA library, adult brain (frontal lobe) Sus scrofa cDNA clone BFLT10010D08 5', mRNA sequence /clone=BFLT10010D08 /clone_end=5' /gb=FS640791 /gi=288231181 /ug=Ssc.77467 /len=751	0	2	0.001	0.895673	9.80683	0.268032	0.739931
gnl|UG|Ssc#S26721039	AJ957123 KN404_2 Sus scrofa cDNA clone C0007752c24 3', mRNA sequence /clone=C0007752c24 /clone_end=3' /gb=AJ957123 /gi=74373939 /ug=Ssc.36163 /len=752	0	2	0.001	0.894482	9.80491	0.268032	0.732124
gnl|UG|Ssc#S6054031	MI-P-E3-agp-a-03-1-UM.s1 MI-P-E3 Sus scrofa cDNA clone MI-P-E3-agp-a-03-1-UM 3', mRNA sequence /clone=MI-P-E3-agp-a-03-1-UM /clone_end=3' /gb=BQ598094 /gi=21544820 /ug=Ssc.7181 /len=376	0	1	0.001	0.894482	9.80491	0.523764	0.820545
gnl|UG|Ssc#S26715911	AJ951995 KN404_1 Sus scrofa cDNA clone C0007746a12 3', mRNA sequence /clone=C0007746a12 /clone_end=3' /gb=AJ951995 /gi=74368811 /ug=Ssc.44567 /len=753	0	2	0.001	0.893295	9.80299	0.268032	0.73718
gnl|UG|Ssc#S6069354	AR079E01iTHYBE01S Infected Porcine Thymus cDNA library Sus scrofa cDNA, mRNA sequence /gb=BI327484 /gi=15417187 /ug=Ssc.61442 /len=377	0	1	0.001	0.89211	9.80108	0.523764	0.84834
gnl|UG|Ssc#S39941866	rcte09_c18.y1 cte Sus scrofa cDNA 5', mRNA sequence /clone_end=5' /gb=EW036931 /gi=181209761 /ug=Ssc.66108 /len=377	0	1	0.001	0.89211	9.80108	0.523764	0.836158
gnl|UG|Ssc#S35164300	Sus scrofa mRNA, clone:MLN010101G08, expressed in mesenteric lymph node /gb=AK234039 /gi=115555426 /ug=Ssc.89953 /len=1132	0	3	0.001	0.891322	9.7998	0.137164	0.58805
gnl|UG|Ssc#S55326841	Sus scrofa mRNA, clone:OVR010101H03, expressed in ovary /gb=AK347810 /gi=288777985 /ug=Ssc.58274 /len=1133	0	3	0.001	0.890535	9.79853	0.137164	0.598312
gnl|UG|Ssc#S21543400	UMC-pd12fol-014-e06 Day 12 ovarian follicle pd12fol Sus scrofa cDNA 3', mRNA sequence /clone_end=3' /gb=CO951856 /gi=51328865 /ug=Ssc.86204 /len=378	0	1	0.001	0.88975	9.79726	0.523764	0.832236
gnl|UG|Ssc#S21580934	UMC-pd0fol-008-d06 D0 ovarian follicle gilt standing estrus pd0fol Sus scrofa cDNA 3', mRNA sequence /clone_end=3' /gb=CO993911 /gi=51353185 /ug=Ssc.39785 /len=379	0	1	0.001	0.887402	9.79344	0.523764	0.865277
gnl|UG|Ssc#S58302169	PREDICTED: Sus scrofa hypothetical protein LOC100525315 (LOC100525315), mRNA /cds=p(1,261) /gb=XM_003134230 /gi=311274295 /ug=Ssc.84326 /len=379	0	1	0.001	0.887402	9.79344	0.523764	0.840639
gnl|UG|Ssc#S21577436	UMC-pd3ov3-004-g05 Oviduct gilt D3 of estrous cycle pd3ov Sus scrofa cDNA 3', mRNA sequence /clone_end=3' /gb=CO990560 /gi=51349834 /ug=Ssc.39974 /len=379	0	1	0.001	0.887402	9.79344	0.523764	0.811183
gnl|UG|Ssc#S21554165	UMC-p6mm3-004-d06 6mm ovarian follicle p6mm Sus scrofa cDNA 3', mRNA sequence /clone_end=3' /gb=CO946306 /gi=51313065 /ug=Ssc.40449 /len=380	0	1	0.001	0.885067	9.78964	0.523764	0.866382
gnl|UG|Ssc#S55260850	FS668610 full-length enriched swine cDNA library, adult hypothalamus Sus scrofa cDNA clone HTMT10062B12 5', mRNA sequence /clone=HTMT10062B12 /clone_end=5' /gb=FS668610 /gi=288257647 /ug=Ssc.93327 /len=760	0	2	0.001	0.885067	9.78964	0.268032	0.729704
gnl|UG|Ssc#S55265816	FS662941 full-length enriched swine cDNA library, adult colon Sus scrofa cDNA clone CLNT10074F08 5', mRNA sequence /clone=CLNT10074F08 /clone_end=5' /gb=FS662941 /gi=288268948 /ug=Ssc.71093 /len=760	0	2	0.001	0.885067	9.78964	0.268032	0.721199
gnl|UG|Ssc#S55303097	FS679533 full-length enriched swine cDNA library, adult longissimus Sus scrofa cDNA clone MLTL10013F02 5', mRNA sequence /clone=MLTL10013F02 /clone_end=5' /gb=FS679533 /gi=288309118 /ug=Ssc.78308 /len=381	0	1	0.001	0.882744	9.78585	0.523764	0.862407
gnl|UG|Ssc#S58304418	PREDICTED: Sus scrofa coiled-coil domain-containing protein 42A-like (LOC100514007), mRNA /cds=p(1,951) /gb=XM_003131980 /gi=311268380 /ug=Ssc.31987 /len=1143	0	3	0.001	0.882744	9.78585	0.137164	0.592324
gnl|UG|Ssc#S32391981	PADT0811025_K14R porcine adipose tissue cDNA library (PADT) Sus scrofa cDNA 3', mRNA sequence /clone_end=3' /gb=EB421106 /gi=92003698 /ug=Ssc.89551 /len=381	0	1	0.001	0.882744	9.78585	0.523764	0.810214
gnl|UG|Ssc#S21561253	UMC-p8mm4-008-g02 8mm ovarian follicle p8mm Sus scrofa cDNA 3', mRNA sequence /clone_end=3' /gb=CO948743 /gi=51325689 /ug=Ssc.40189 /len=381	0	1	0.001	0.882744	9.78585	0.523764	0.809626
gnl|UG|Ssc#S35170642	Sus scrofa mRNA, clone:LNG010036B01, expressed in lung /gb=AK231873 /gi=115549197 /ug=Ssc.58435 /len=1151	0	3	0.001	0.876608	9.77579	0.137164	0.599755
gnl|UG|Ssc#S21555659	UMC-p6mm3-018-d04 6mm ovarian follicle p6mm Sus scrofa cDNA 3', mRNA sequence /clone_end=3' /gb=CO947335 /gi=51314094 /ug=Ssc.40405 /len=384	0	1	0.001	0.875847	9.77454	0.523764	0.837486
gnl|UG|Ssc#S21555554	UMC-p6mm3-013-e07 6mm ovarian follicle p6mm Sus scrofa cDNA 3', mRNA sequence /clone_end=3' /gb=CO947003 /gi=51313762 /ug=Ssc.40408 /len=385	0	1	0.001	0.873572	9.77078	0.523764	0.807594
gnl|UG|Ssc#S46876880	PREDICTED: Sus scrofa translin-associated protein X-like (LOC100155642), mRNA /cds=p(155,1027) /gb=XM_001928750 /gi=311271164 /ug=Ssc.95722 /len=1541	0	4	0.001	0.873006	9.76985	0.0701928	0.440684
gnl|UG|Ssc#S19542350	947235 MARC 4PIG Sus scrofa cDNA 5', mRNA sequence /clone_end=5' /gb=CN158446 /gi=46172876 /ug=Ssc.26805 /len=771	0	2	0.001	0.872439	9.76891	0.268032	0.734171
gnl|UG|Ssc#S40138629	rhea23_b22.y1 hea Sus scrofa cDNA 5', mRNA sequence /clone_end=5' /gb=EW233536 /gi=182606918 /ug=Ssc.91517 /len=386	0	1	0.001	0.871309	9.76704	0.523764	0.856029
gnl|UG|Ssc#S6087106	CTK602768762.R1 CSEQFXL39 pig pituitary Sus scrofa cDNA, mRNA sequence /gb=BM659543 /gi=18962304 /ug=Ssc.14015 /len=386	0	1	0.001	0.871309	9.76704	0.523764	0.829146
gnl|UG|Ssc#S18547711	BX916362 Sus Scrofa library (scan) Sus scrofa cDNA clone scan0032.c.17 5prim, mRNA sequence /clone=scan0032.c.17 /clone_end=5' /gb=BX916362 /gi=90231779 /ug=Ssc.84826 /len=1158	0	3	0.001	0.871309	9.76704	0.137164	0.589934
gnl|UG|Ssc#S21560545	UMC-p8mm4-017-b04 8mm ovarian follicle p8mm Sus scrofa cDNA 3', mRNA sequence /clone_end=3' /gb=CO949397 /gi=51326343 /ug=Ssc.53014 /len=386	0	1	0.001	0.871309	9.76704	0.523764	0.81101
gnl|UG|Ssc#S21580562	UMC-pd0fol-004-b02 D0 ovarian follicle gilt standing estrus pd0fol Sus scrofa cDNA 3', mRNA sequence /clone_end=3' /gb=CO993618 /gi=51352892 /ug=Ssc.39798 /len=387	0	1	0.001	0.869058	9.76331	0.523764	0.863388
gnl|UG|Ssc#S5987795	71309 MARC 1PIG Sus scrofa cDNA 5', mRNA sequence /clone_end=5' /gb=AW431096 /gi=6962403 /ti=447568123 /ug=Ssc.5894 /len=387	0	1	0.001	0.869058	9.76331	0.523764	0.858584
gnl|UG|Ssc#S55325239	Sus scrofa mRNA, clone:PTG010066D07, expressed in pituitary gland /gb=AK349412 /gi=288779587 /ug=Ssc.76051 /len=2709	0	7	0.001	0.869058	9.76331	0.00940698	0.140365
gnl|UG|Ssc#S55282653	FS652442 full-length enriched swine cDNA library, adult back fat Sus scrofa cDNA clone BKFL10058F02 5', mRNA sequence /clone=BKFL10058F02 /clone_end=5' /gb=FS652442 /gi=288283803 /ug=Ssc.78146 /len=387	0	1	0.001	0.869058	9.76331	0.523764	0.852378
gnl|UG|Ssc#S22280958	CJ023688 full-length enriched swine cDNA library, adult trachea Sus scrofa cDNA clone TCH01D060017 5', mRNA sequence /clone=TCH01D060017 /clone_end=5' /gb=CJ023688 /gi=54530428 /ug=Ssc.93830 /len=774	0	2	0.001	0.869058	9.76331	0.268032	0.727192
gnl|UG|Ssc#S55310214	FS686918 full-length enriched swine cDNA library, adult ovary Sus scrofa cDNA clone OVRT10006H12 5', mRNA sequence /clone=OVRT10006H12 /clone_end=5' /gb=FS686918 /gi=288243724 /ug=Ssc.81799 /len=775	0	2	0.001	0.867937	9.76145	0.268032	0.728118
gnl|UG|Ssc#S40585996	rute2121b_e12.y1 ute Sus scrofa cDNA 5', mRNA sequence /clone_end=5' /gb=EW672709 /gi=183089387 /ug=Ssc.69805 /len=388	0	1	0.001	0.866818	9.75959	0.523764	0.852148
gnl|UG|Ssc#S19227463	857685 MARC 3PIG Sus scrofa cDNA 3', mRNA sequence /clone_end=3' /gb=CN070606 /gi=45846663 /ug=Ssc.26524 /len=389	0	1	0.001	0.86459	9.75587	0.523764	0.860921
gnl|UG|Ssc#S39872052	rpigca0_010223.y1 clu Sus scrofa cDNA 5', mRNA sequence /clone_end=5' /gb=EV967134 /gi=178565132 /ug=Ssc.65552 /len=390	0	1	0.001	0.862373	9.75217	0.523764	0.837043
gnl|UG|Ssc#S40345006	rnco1924b_m22.y1 nco Sus scrofa cDNA 5', mRNA sequence /clone_end=5' /gb=EW439613 /gi=182799344 /ug=Ssc.92013 /len=390	0	1	0.001	0.862373	9.75217	0.523764	0.82752
gnl|UG|Ssc#S34498883	DB810985 full-length enriched swine cDNA library, adult ovary Sus scrofa cDNA 3', mRNA sequence /clone=OVR010007B07 /clone_end=3' /gb=DB810985 /gi=112763753 /ug=Ssc.31877 /len=780	0	2	0.001	0.862373	9.75217	0.268032	0.725942
gnl|UG|Ssc#S21557606	UMC-pd20fet-011-e07 Day 20 fetus pd20fet Sus scrofa cDNA 3', mRNA sequence /clone_end=3' /gb=CO939196 /gi=51305955 /ug=Ssc.53000 /len=390	0	1	0.001	0.862373	9.75217	0.523764	0.819871
gnl|UG|Ssc#S21560162	UMC-p8mm4-009-b09 8mm ovarian follicle p8mm Sus scrofa cDNA 3', mRNA sequence /clone_end=3' /gb=CO948781 /gi=51325727 /ug=Ssc.40229 /len=391	0	1	0.001	0.860167	9.74847	0.523764	0.86053
gnl|UG|Ssc#S34506505	DB807218 full-length enriched swine cDNA library, adult lung Sus scrofa cDNA 3', mRNA sequence /clone=LNG010046D05 /clone_end=3' /gb=DB807218 /gi=112775714 /ug=Ssc.89731 /len=782	0	2	0.001	0.860167	9.74847	0.268032	0.732234
gnl|UG|Ssc#S58311062	PREDICTED: Sus scrofa profilin-4-like (LOC100521444), mRNA /cds=p(2,391) /gb=XM_003125361 /gi=311253029 /ug=Ssc.90710 /len=391	0	1	0.001	0.860167	9.74847	0.523764	0.833405
gnl|UG|Ssc#S21560717	UMC-p8mm4-021-b05 8mm ovarian follicle p8mm Sus scrofa cDNA 3', mRNA sequence /clone_end=3' /gb=CO949712 /gi=51326658 /ug=Ssc.40209 /len=391	0	1	0.001	0.860167	9.74847	0.523764	0.809453
gnl|UG|Ssc#S21578876	UMC-pd3ov3-016-d06 Oviduct gilt D3 of estrous cycle pd3ov Sus scrofa cDNA 3', mRNA sequence /clone_end=3' /gb=CO991399 /gi=51350673 /ug=Ssc.39881 /len=392	0	1	0.001	0.857973	9.74479	0.523764	0.861859
gnl|UG|Ssc#S6065653	MI-P-O2-adv-d-02-1-UM.s1 MI-P-O2 Sus scrofa cDNA clone MI-P-O2-adv-d-02-1-UM 3', mRNA sequence /clone=MI-P-O2-adv-d-02-1-UM /clone_end=3' /gb=BF713328 /gi=12012803 /ug=Ssc.50710 /len=392	0	1	0.001	0.857973	9.74479	0.523764	0.850164
gnl|UG|Ssc#S40558506	rthg34_a21.y1 thg Sus scrofa cDNA 5', mRNA sequence /clone_end=5' /gb=EW645219 /gi=183163697 /ug=Ssc.69719 /len=392	0	1	0.001	0.857973	9.74479	0.523764	0.848871
gnl|UG|Ssc#S55282791	FS652580 full-length enriched swine cDNA library, adult back fat Sus scrofa cDNA clone BKFL10070B08 5', mRNA sequence /clone=BKFL10070B08 /clone_end=5' /gb=FS652580 /gi=288283941 /ug=Ssc.78151 /len=392	0	1	0.001	0.857973	9.74479	0.523764	0.824895
gnl|UG|Ssc#S38479751	EST-AO198E01 Alveolar macrophage from PRRSV-infected pig Sus scrofa cDNA clone AO198E01, mRNA sequence /clone=AO198E01 /gb=ES444903 /gi=146286493 /ug=Ssc.78873 /len=784	0	2	0.001	0.857973	9.74479	0.268032	0.725183
gnl|UG|Ssc#S16764785	829675 MARC 3PIG Sus scrofa cDNA 3', mRNA sequence /clone_end=3' /gb=CF362398 /gi=34162021 /ug=Ssc.18727 /len=392	0	1	0.001	0.857973	9.74479	0.523764	0.819588
gnl|UG|Ssc#S55320588	Sus scrofa mRNA, clone:THY010039D12, expressed in thymus /gb=AK351574 /gi=288784284 /ug=Ssc.52517 /len=1177	0	3	0.001	0.857244	9.74356	0.137164	0.601643
gnl|UG|Ssc#S26724439	AJ960523 KN404_2 Sus scrofa cDNA clone C0007759e21 3', mRNA sequence /clone=C0007759e21 /clone_end=3' /gb=AJ960523 /gi=74377339 /ug=Ssc.35688 /len=785	0	2	0.001	0.85688	9.74295	0.268032	0.734726
gnl|UG|Ssc#S40088883	rfcc13b_d22.y1 fcc Sus scrofa cDNA 5', mRNA sequence /clone_end=5' /gb=EW183790 /gi=182507852 /ug=Ssc.64684 /len=393	0	1	0.001	0.85579	9.74111	0.523764	0.866264
gnl|UG|Ssc#S40187872	rjca29c_d22.y1 jca Sus scrofa cDNA 5', mRNA sequence /clone_end=5' /gb=EW282779 /gi=182584721 /ug=Ssc.68396 /len=393	0	1	0.001	0.85579	9.74111	0.523764	0.854411
gnl|UG|Ssc#S39938850	rcte22_l19.y1 cte Sus scrofa cDNA 5', mRNA sequence /clone_end=5' /gb=EW033915 /gi=181249740 /ug=Ssc.66040 /len=393	0	1	0.001	0.85579	9.74111	0.523764	0.812398
gnl|UG|Ssc#S55320134	Sus scrofa mRNA, clone:LVR010074E02, expressed in liver /gb=AK345956 /gi=288784738 /ug=Ssc.26324 /len=1180	0	3	0.001	0.855065	9.73989	0.137164	0.595089
gnl|UG|Ssc#S39855781	rcki31_o13.y1 cki Sus scrofa cDNA 5', mRNA sequence /clone_end=5' /gb=EV950863 /gi=178509014 /ug=Ssc.65450 /len=394	0	1	0.001	0.853618	9.73745	0.523764	0.866699
gnl|UG|Ssc#S40514080	rsto240_f20.y1 sto Sus scrofa cDNA 5', mRNA sequence /clone_end=5' /gb=EW608686 /gi=183087446 /ug=Ssc.69603 /len=394	0	1	0.001	0.853618	9.73745	0.523764	0.832455
gnl|UG|Ssc#S46879766	PREDICTED: Sus scrofa pancreatic alpha-amylase-like (LOC100154664), mRNA /cds=p(624,1184) /gb=XM_001929143 /gi=311254707 /ug=Ssc.71065 /len=1184	0	3	0.001	0.852176	9.73501	0.137164	0.599105
gnl|UG|Ssc#S58306802	PREDICTED: Sus scrofa hypothetical protein LOC100522198 (LOC100522198), mRNA /cds=p(1,2763) /gb=XM_003129600 /gi=311263376 /ug=Ssc.31225 /len=2763	0	7	0.001	0.852073	9.73483	0.00940698	0.140019
gnl|UG|Ssc#S55310070	FS692918 full-length enriched swine cDNA library, adult ovary Sus scrofa cDNA clone OVRT10080C10 5', mRNA sequence /clone=OVRT10080C10 /clone_end=5' /gb=FS692918 /gi=288243580 /ug=Ssc.88892 /len=790	0	2	0.001	0.851457	9.73379	0.268032	0.722809
gnl|UG|Ssc#S40307100	rmgm025_k13.y1 mgm Sus scrofa cDNA 5', mRNA sequence /clone_end=5' /gb=EW401707 /gi=182851950 /ug=Ssc.81460 /len=396	0	1	0.001	0.849307	9.73014	0.523764	0.842953
gnl|UG|Ssc#S23771341	1143064 MARC 4PIG Sus scrofa cDNA 3', mRNA sequence /clone_end=3' /gb=DN128960 /gi=59823239 /ug=Ssc.37836 /len=792	0	2	0.001	0.849307	9.73014	0.268032	0.720611
gnl|UG|Ssc#S39896229	rcol1017b_e14.y1 col Sus scrofa cDNA 5', mRNA sequence /clone_end=5' /gb=EV991304 /gi=178578863 /ug=Ssc.90583 /len=397	0	1	0.001	0.847167	9.7265	0.523764	0.849251
gnl|UG|Ssc#S40110383	rfhi4022b_i1.y1 fhi Sus scrofa cDNA 5', mRNA sequence /clone_end=5' /gb=EW205290 /gi=182486436 /ug=Ssc.68002 /len=398	0	1	0.001	0.845039	9.72287	0.523764	0.822643
gnl|UG|Ssc#S18290922	BP142647 full-length enriched swine cDNA library, adult ovary Sus scrofa cDNA clone OVR010031D02 5', mRNA sequence /clone=OVR010031D02 /clone_end=5' /gb=BP142647 /gi=40392118 /ug=Ssc.28670 /len=796	0	2	0.001	0.845039	9.72287	0.268032	0.71997
gnl|UG|Ssc#S5991387	120146 MARC 1PIG Sus scrofa cDNA 5', mRNA sequence /clone_end=5' /gb=AW786733 /gi=7843509 /ti=447571480 /ug=Ssc.78926 /len=398	0	1	0.001	0.845039	9.72287	0.523764	0.813861
gnl|UG|Ssc#S55322693	Sus scrofa mRNA, clone:DCI010032G10, expressed in dendritic cells (immature) /gb=AK344390 /gi=288782179 /ug=Ssc.22676 /len=1992	0	5	0.001	0.84419	9.72142	0.0359208	0.31432
gnl|UG|Ssc#S40588506	rvin033_e22.y1 vin Sus scrofa cDNA 5', mRNA sequence /clone_end=5' /gb=EW675219 /gi=183038261 /ug=Ssc.67789 /len=399	0	1	0.001	0.842921	9.71925	0.523764	0.867095
gnl|UG|Ssc#S40411303	rplac_2786.y1 pla Sus scrofa cDNA 5', mRNA sequence /clone_end=5' /gb=EW505910 /gi=183031331 /ug=Ssc.69215 /len=399	0	1	0.001	0.842921	9.71925	0.523764	0.836859
gnl|UG|Ssc#S26647187	BW978250 full-length enriched swine cDNA library, adult intestine Sus scrofa cDNA clone ITT010025C11 5', mRNA sequence /clone=ITT010025C11 /clone_end=5' /gb=BW978250 /gi=74255090 /ug=Ssc.95079 /len=798	0	2	0.001	0.842921	9.71925	0.268032	0.72045
gnl|UG|Ssc#S18385387	936668 MARC 4PIG Sus scrofa cDNA 3', mRNA sequence /clone_end=3' /gb=CK465548 /gi=40836825 /ug=Ssc.84776 /len=801	0	2	0.001	0.839764	9.71384	0.268032	0.721735
gnl|UG|Ssc#S55315319	FS690245 full-length enriched swine cDNA library, adult ovary Sus scrofa cDNA clone OVRT10047E12 5', mRNA sequence /clone=OVRT10047E12 /clone_end=5' /gb=FS690245 /gi=288274132 /ug=Ssc.75414 /len=802	0	2	0.001	0.838717	9.71204	0.268032	0.745782
gnl|UG|Ssc#S18386511	937849 MARC 4PIG Sus scrofa cDNA 5', mRNA sequence /clone_end=5' /gb=CK466624 /gi=40837901 /ug=Ssc.52800 /len=802	0	2	0.001	0.838717	9.71204	0.268032	0.720504
gnl|UG|Ssc#S23699484	1108293 MARC 4PIG Sus scrofa cDNA 5', mRNA sequence /clone_end=5' /gb=DN110587 /gi=59788795 /ug=Ssc.38261 /len=803	0	2	0.001	0.837672	9.71024	0.268032	0.739705
gnl|UG|Ssc#S23756967	1113966 MARC 4PIG Sus scrofa cDNA 5', mRNA sequence /clone_end=5' /gb=DN114586 /gi=59808562 /ug=Ssc.39406 /len=803	0	2	0.001	0.837672	9.71024	0.268032	0.720985
gnl|UG|Ssc#S21580395	UMC-pd6end2-015-d06 Endometrium gilt D6 of estrous cycle pd6end Sus scrofa cDNA 3', mRNA sequence /clone_end=3' /gb=CO993355 /gi=51352629 /ug=Ssc.86211 /len=402	0	1	0.001	0.83663	9.70845	0.523764	0.863074
gnl|UG|Ssc#S39991406	recc2829c_l23.y1 ecc Sus scrofa cDNA 5', mRNA sequence /clone_end=5' /gb=EW086315 /gi=181339223 /ug=Ssc.67006 /len=402	0	1	0.001	0.83663	9.70845	0.523764	0.818528
gnl|UG|Ssc#S21578288	UMC-pd3ov3-011-c07 Oviduct gilt D3 of estrous cycle pd3ov Sus scrofa cDNA 3', mRNA sequence /clone_end=3' /gb=CO991043 /gi=51350317 /ug=Ssc.86622 /len=402	0	1	0.001	0.83663	9.70845	0.523764	0.809039
gnl|UG|Ssc#S18270561	BP167052 full-length enriched swine cDNA library, adult thymus Sus scrofa cDNA clone THY010027G03 5', mRNA sequence /clone=THY010027G03 /clone_end=5' /gb=BP167052 /gi=40416525 /ug=Ssc.37582 /len=805	0	2	0.001	0.835591	9.70665	0.268032	0.746068
gnl|UG|Ssc#S58313721	PREDICTED: Sus scrofa t-cell differentiation antigen CD6-like (LOC100513519), mRNA /cds=p(1,669) /gb=XM_003122680 /gi=311247604 /ug=Ssc.39211 /len=1611	0	4	0.001	0.835072	9.70576	0.0701928	0.447505
gnl|UG|Ssc#S46876413	PREDICTED: Sus scrofa hypothetical protein LOC100153205 (LOC100153205), mRNA /cds=p(86,1213) /gb=XM_001928074 /gi=311270502 /ug=Ssc.80229 /len=1213	0	3	0.001	0.831802	9.7001	0.137164	0.587424
gnl|UG|Ssc#S23764699	1122519 MARC 4PIG Sus scrofa cDNA 3', mRNA sequence /clone_end=3' /gb=DN122318 /gi=59816597 /ug=Ssc.71408 /len=809	0	2	0.001	0.83146	9.6995	0.268032	0.730747
gnl|UG|Ssc#S34530610	DB804480 full-length enriched swine cDNA library, adult skin Sus scrofa cDNA clone SKNB10073G04 5', mRNA sequence /clone=SKNB10073G04 /clone_end=5' /gb=DB804480 /gi=112761587 /ug=Ssc.30084 /len=406	0	1	0.001	0.828388	9.69416	0.523764	0.82864
gnl|UG|Ssc#S22274700	CJ011061 full-length enriched swine cDNA library, adult mesenteric lymph node Sus scrofa cDNA clone MLN01F100043 5', mRNA sequence /clone=MLN01F100043 /clone_end=5' /gb=CJ011061 /gi=54504504 /ug=Ssc.4321 /len=812	0	2	0.001	0.828388	9.69416	0.268032	0.72367
gnl|UG|Ssc#S26723936	AJ960020 KN404_2 Sus scrofa cDNA clone C0007758k22 3', mRNA sequence /clone=C0007758k22 /clone_end=3' /gb=AJ960020 /gi=74376836 /ug=Ssc.46350 /len=813	0	2	0.001	0.827369	9.69239	0.268032	0.73623
gnl|UG|Ssc#S22281949	CJ024679 full-length enriched swine cDNA library, adult trachea Sus scrofa cDNA clone TCH01F060030 5', mRNA sequence /clone=TCH01F060030 /clone_end=5' /gb=CJ024679 /gi=54532532 /ug=Ssc.42287 /len=813	0	2	0.001	0.827369	9.69239	0.268032	0.734116
gnl|UG|Ssc#S22272035	CJ008396 full-length enriched swine cDNA library, adult mesenteric lymph node Sus scrofa cDNA clone MLN01E010009 5', mRNA sequence /clone=MLN01E010009 /clone_end=5' /gb=CJ008396 /gi=54499153 /ug=Ssc.86715 /len=814	0	2	0.001	0.826352	9.69061	0.268032	0.736732
gnl|UG|Ssc#S29982974	PDUts2013G08 Porcine testis cDNA library II Sus scrofa cDNA clone PDUts2013G08 5' similar to homologue to ref|NM_052817.1| Homo sapiens midline 2 (MID2), transcript variant 2, mRNA, mRNA sequence /clone=PDUts2013G08 /clone_end=5' /gb=CX057450 /gi=84133592 /ug=Ssc.88716 /len=407	0	1	0.001	0.826352	9.69061	0.523764	0.839115
gnl|UG|Ssc#S34506245	DB806760 full-length enriched swine cDNA library, adult lung Sus scrofa cDNA 3', mRNA sequence /clone=LNG010004D07 /clone_end=3' /gb=DB806760 /gi=112771275 /ug=Ssc.95387 /len=814	0	2	0.001	0.826352	9.69061	0.268032	0.73251
gnl|UG|Ssc#S39805368	rcbe08_g19.y1 cbe Sus scrofa cDNA 5', mRNA sequence /clone_end=5' /gb=EV900646 /gi=178518219 /ug=Ssc.64900 /len=407	0	1	0.001	0.826352	9.69061	0.523764	0.823606
gnl|UG|Ssc#S17525433	BX674574 Sus Scrofa library (scac) Sus scrofa cDNA clone scac0044.f.20 5prim, mRNA sequence /clone=scac0044.f.20 /clone_end=5' /gb=BX674574 /gi=113721255 /ug=Ssc.5895 /len=815	0	2	0.001	0.825338	9.68884	0.268032	0.745038
gnl|UG|Ssc#S40573691	rtra19_n18r1.y1 tra Sus scrofa cDNA 5', mRNA sequence /clone_end=5' /gb=EW660404 /gi=183059231 /ug=Ssc.69772 /len=408	0	1	0.001	0.824327	9.68707	0.523764	0.821717
gnl|UG|Ssc#S21561098	UMC-p8mm4-018-a01 8mm ovarian follicle p8mm Sus scrofa cDNA 3', mRNA sequence /clone_end=3' /gb=CO949468 /gi=51326414 /ug=Ssc.40194 /len=409	0	1	0.001	0.822311	9.68354	0.523764	0.80811
gnl|UG|Ssc#S34532054	DB800558 full-length enriched swine cDNA library, adult skin Sus scrofa cDNA clone SKNB10009D12 5', mRNA sequence /clone=SKNB10009D12 /clone_end=5' /gb=DB800558 /gi=112771744 /ug=Ssc.30018 /len=410	0	1	0.001	0.820306	9.68002	0.523764	0.823714
gnl|UG|Ssc#S46879806	PREDICTED: Sus scrofa chymosin (CYM), mRNA /cds=p(1,1146) /gb=XM_001927061 /gi=311254617 /ug=Ssc.16208 /len=1231	0	3	0.001	0.819639	9.67885	0.137164	0.595802
gnl|UG|Ssc#S58312123	PREDICTED: Sus scrofa monocyte to macrophage differentiation factor 2-like (LOC100511922), mRNA /cds=p(350,808) /gb=XM_003124273 /gi=311250854 /ug=Ssc.37238 /len=1231	0	3	0.001	0.819639	9.67885	0.137164	0.593172
gnl|UG|Ssc#S35166736	Sus scrofa mRNA, clone:THY010114E02, expressed in thymus /gb=AK239589 /gi=115553003 /ug=Ssc.69877 /len=1232	0	3	0.001	0.818974	9.67767	0.137164	0.588955
gnl|UG|Ssc#S55324598	Sus scrofa mRNA, clone:ADR010071F12, expressed in adrenal gland /gb=AK343458 /gi=288780274 /ug=Ssc.77011 /len=1233	0	3	0.001	0.81831	9.6765	0.137164	0.594164
gnl|UG|Ssc#S22282970	CJ025700 full-length enriched swine cDNA library, adult trachea Sus scrofa cDNA clone TCH01H100043 5', mRNA sequence /clone=TCH01H100043 /clone_end=5' /gb=CJ025700 /gi=54534761 /ug=Ssc.51747 /len=824	0	2	0.001	0.816324	9.673	0.268032	0.737515
gnl|UG|Ssc#S23697691	1106329 MARC 4PIG Sus scrofa cDNA 3', mRNA sequence /clone_end=3' /gb=DN108794 /gi=59785174 /ug=Ssc.38410 /len=825	0	2	0.001	0.815334	9.67125	0.268032	0.733894
gnl|UG|Ssc#S6079756	MI-P-CP1-nwn-c-05-0-UI.s1 MI-P-CP1 Sus scrofa cDNA clone MI-P-CP1-nwn-c-05-0-UI 3', mRNA sequence /clone=MI-P-CP1-nwn-c-05-0-UI /clone_end=3' /gb=BI403235 /gi=15182296 /ug=Ssc.2738 /len=413	0	1	0.001	0.814347	9.6695	0.523764	0.846751
gnl|UG|Ssc#S55323784	Sus scrofa mRNA, clone:SPL010016H01, expressed in spleen /gb=AK350227 /gi=288781088 /ug=Ssc.24432 /len=1239	0	3	0.001	0.814347	9.6695	0.137164	0.59516
gnl|UG|Ssc#S39763826	ramn3539b_n13.y1 amn Sus scrofa cDNA 5', mRNA sequence /clone_end=5' /gb=EV859104 /gi=178630835 /ug=Ssc.94483 /len=413	0	1	0.001	0.814347	9.6695	0.523764	0.834578
gnl|UG|Ssc#S6076822	UNL-P-FN-dg-e-03-0-UNL.s4 UNL-P-FN Sus scrofa cDNA clone UNL-P-FN-dg-e-03-0-UNL 3', mRNA sequence /clone=UNL-P-FN-dg-e-03-0-UNL /clone_end=3' /gb=BI186447 /gi=14660856 /ug=Ssc.12046 /len=413	0	1	0.001	0.814347	9.6695	0.523764	0.826799
gnl|UG|Ssc#S34530410	DB804680 full-length enriched swine cDNA library, adult skin Sus scrofa cDNA clone SKNB10077B11 5', mRNA sequence /clone=SKNB10077B11 /clone_end=5' /gb=DB804680 /gi=112760098 /ug=Ssc.30094 /len=413	0	1	0.001	0.814347	9.6695	0.523764	0.811252
gnl|UG|Ssc#S40317395	rnbm26b_f9.y1 nbm Sus scrofa cDNA 5', mRNA sequence /clone_end=5' /gb=EW412002 /gi=182849498 /ug=Ssc.68901 /len=414	0	1	0.001	0.81238	9.66601	0.523764	0.861077
gnl|UG|Ssc#S18358940	911679 MARC 4PIG Sus scrofa cDNA 5', mRNA sequence /clone_end=5' /gb=CK454381 /gi=40801595 /ug=Ssc.24191 /len=828	0	2	0.001	0.81238	9.66601	0.268032	0.71965
gnl|UG|Ssc#S55305803	FS704577 full-length enriched swine cDNA library, adult prostate Sus scrofa cDNA clone PST010098G06 5', mRNA sequence /clone=PST010098G06 /clone_end=5' /gb=FS704577 /gi=288311045 /ug=Ssc.92986 /len=830	0	2	0.001	0.810423	9.66253	0.268032	0.74106
gnl|UG|Ssc#S40248614	rlnt17c_o22.y1 lnt Sus scrofa cDNA 5', mRNA sequence /clone_end=5' /gb=EW343521 /gi=182751517 /ug=Ssc.68673 /len=415	0	1	0.001	0.810423	9.66253	0.523764	0.832309
gnl|UG|Ssc#S40239098	rpliv0131_e23.y1 liv Sus scrofa cDNA 5', mRNA sequence /clone_end=5' /gb=EW334005 /gi=182708338 /ug=Ssc.68583 /len=415	0	1	0.001	0.810423	9.66253	0.523764	0.822857
gnl|UG|Ssc#S23768441	1139962 MARC 4PIG Sus scrofa cDNA 3', mRNA sequence /clone_end=3' /gb=DN126060 /gi=59820339 /ug=Ssc.83046 /len=830	0	2	0.001	0.810423	9.66253	0.268032	0.723186
gnl|UG|Ssc#S40152314	rhyp14c_m17.y1 hyp Sus scrofa cDNA 5', mRNA sequence /clone_end=5' /gb=EW247221 /gi=182544230 /ug=Ssc.68187 /len=416	0	1	0.001	0.808475	9.65906	0.523764	0.837856
gnl|UG|Ssc#S34532271	DB800350 full-length enriched swine cDNA library, adult skin Sus scrofa cDNA clone SKNB10005B09 5', mRNA sequence /clone=SKNB10005B09 /clone_end=5' /gb=DB800350 /gi=112772209 /ug=Ssc.53564 /len=416	0	1	0.001	0.808475	9.65906	0.523764	0.821859
gnl|UG|Ssc#S22277478	CJ013839 full-length enriched swine cDNA library, adult mesenteric lymph node Sus scrofa cDNA clone MLN01E040078 5', mRNA sequence /clone=MLN01E040078 /clone_end=5' /gb=CJ013839 /gi=54510074 /ug=Ssc.42945 /len=833	0	2	0.001	0.807504	9.65733	0.268032	0.744125
gnl|UG|Ssc#S58315233	PREDICTED: Sus scrofa beta-taxilin-like (LOC100511845), mRNA /cds=p(1,1362) /gb=XM_003121175 /gi=311243860 /ug=Ssc.35626 /len=1667	0	4	0.001	0.80702	9.65646	0.0701928	0.443372
gnl|UG|Ssc#S26727197	AJ963281 KN404_2 Sus scrofa cDNA clone C0007759h21 5', mRNA sequence /clone=C0007759h21 /clone_end=5' /gb=AJ963281 /gi=74380097 /ug=Ssc.35407 /len=834	0	2	0.001	0.806536	9.65559	0.268032	0.741342
gnl|UG|Ssc#S17527479	BX676437 Sus Scrofa library (scac) Sus scrofa cDNA clone scac0031.f.14 3prim, mRNA sequence /clone=scac0031.f.14 /clone_end=3' /gb=BX676437 /gi=90238305 /ug=Ssc.20970 /len=835	0	2	0.001	0.80557	9.65387	0.268032	0.742362
gnl|UG|Ssc#S18354492	893538 MARC 4PIG Sus scrofa cDNA 5', mRNA sequence /clone_end=5' /gb=CK449933 /gi=40797147 /ug=Ssc.22566 /len=835	0	2	0.001	0.80557	9.65387	0.268032	0.722863
gnl|UG|Ssc#S29970258	PDUts1036E07 Porcine testis cDNA library I Sus scrofa cDNA clone PDUts1036E07 3', mRNA sequence /clone=PDUts1036E07 /clone_end=3' /gb=CV866916 /gi=84120876 /ug=Ssc.34644 /len=418	0	1	0.001	0.804606	9.65214	0.523764	0.840267
gnl|UG|Ssc#S23692831	1099176 MARC 4PIG Sus scrofa cDNA 3', mRNA sequence /clone_end=3' /gb=DN103930 /gi=59777337 /ug=Ssc.52834 /len=836	0	2	0.001	0.804606	9.65214	0.268032	0.725671
gnl|UG|Ssc#S58304759	PREDICTED: Sus scrofa Meckel syndrome type 1 protein-like (LOC100513432), mRNA /cds=p(58,240) /gb=XM_003131638 /gi=311267682 /ug=Ssc.94109 /len=838	0	2	0.001	0.802686	9.64869	0.268032	0.727028
gnl|UG|Ssc#S18354056	893075 MARC 4PIG Sus scrofa cDNA 5', mRNA sequence /clone_end=5' /gb=CK449501 /gi=40796715 /ug=Ssc.22503 /len=838	0	2	0.001	0.802686	9.64869	0.268032	0.722701
gnl|UG|Ssc#S55301130	FS659762 full-length enriched swine cDNA library, adult colon Sus scrofa cDNA clone CLNT10035A06 5', mRNA sequence /clone=CLNT10035A06 /clone_end=5' /gb=FS659762 /gi=288308580 /ug=Ssc.93563 /len=839	0	2	0.001	0.801729	9.64697	0.268032	0.746986
gnl|UG|Ssc#S55243137	FS667286 full-length enriched swine cDNA library, adult hypothalamus Sus scrofa cDNA clone HTMT10044E08 5', mRNA sequence /clone=HTMT10044E08 /clone_end=5' /gb=FS667286 /gi=288232366 /ug=Ssc.8075 /len=839	0	2	0.001	0.801729	9.64697	0.268032	0.729759
gnl|UG|Ssc#S26728652	AJ964736 KN404_2 Sus scrofa cDNA clone C0007754e01 5', mRNA sequence /clone=C0007754e01 /clone_end=5' /gb=AJ964736 /gi=74381552 /ug=Ssc.35198 /len=839	0	2	0.001	0.801729	9.64697	0.268032	0.724804
gnl|UG|Ssc#S26721010	AJ957094 KN404_2 Sus scrofa cDNA clone C0007750h18 3', mRNA sequence /clone=C0007750h18 /clone_end=3' /gb=AJ957094 /gi=74373910 /ug=Ssc.53375 /len=839	0	2	0.001	0.801729	9.64697	0.268032	0.722379
gnl|UG|Ssc#S39978091	rduo411b_m2.y1 duo Sus scrofa cDNA 5', mRNA sequence /clone_end=5' /gb=EW073156 /gi=181310010 /ug=Ssc.94087 /len=420	0	1	0.001	0.800775	9.64525	0.523764	0.865119
gnl|UG|Ssc#S40216403	rpldo0108_h4.y1 ldo Sus scrofa cDNA 5', mRNA sequence /clone_end=5' /gb=EW311310 /gi=182836977 /ug=Ssc.95640 /len=420	0	1	0.001	0.800775	9.64525	0.523764	0.862368
gnl|UG|Ssc#S55288042	FS702439 full-length enriched swine cDNA library, adult prostate Sus scrofa cDNA clone PST010071E03 5', mRNA sequence /clone=PST010071E03 /clone_end=5' /gb=FS702439 /gi=288288214 /ug=Ssc.94890 /len=840	0	2	0.001	0.800775	9.64525	0.268032	0.723347
gnl|UG|Ssc#S26719699	AJ955783 KN404_2 Sus scrofa cDNA clone C0007756c03 3', mRNA sequence /clone=C0007756c03 /clone_end=3' /gb=AJ955783 /gi=74372599 /ug=Ssc.36413 /len=840	0	2	0.001	0.800775	9.64525	0.268032	0.719437
gnl|UG|Ssc#S6077540	MI-P-CP0-nvi-b-12-0-UI.s1 MI-P-CP0 Sus scrofa cDNA clone MI-P-CP0-nvi-b-12-0-UI 3', mRNA sequence /clone=MI-P-CP0-nvi-b-12-0-UI /clone_end=3' /gb=BI401109 /gi=15180170 /ug=Ssc.12139 /len=420	0	1	0.001	0.800775	9.64525	0.523764	0.807388
gnl|UG|Ssc#S17514641	BX669210 Sus Scrofa library (scac) Sus scrofa cDNA clone scac0028.m.07 3prim, mRNA sequence /clone=scac0028.m.07 /clone_end=3' /gb=BX669210 /gi=117784196 /ug=Ssc.56753 /len=843	0	2	0.001	0.797925	9.64011	0.268032	0.742646
gnl|UG|Ssc#S55318313	Sus scrofa mRNA, clone:MLN010098C10, expressed in mesenteric lymph nodes /gb=AK347053 /gi=288786571 /ug=Ssc.76529 /len=843	0	2	0.001	0.797925	9.64011	0.268032	0.726811
gnl|UG|Ssc#S26715587	AJ951671 KN404_1 Sus scrofa cDNA clone C0007736f04 5', mRNA sequence /clone=C0007736f04 /clone_end=5' /gb=AJ951671 /gi=74368487 /ug=Ssc.36755 /len=843	0	2	0.001	0.797925	9.64011	0.268032	0.721253
gnl|UG|Ssc#S18336304	BP463551 full-length enriched swine cDNA library, adult uterus Sus scrofa cDNA clone UTR010066D01 5', mRNA sequence /clone=UTR010066D01 /clone_end=5' /gb=BP463551 /gi=40482392 /ug=Ssc.94754 /len=844	0	2	0.001	0.79698	9.6384	0.268032	0.74521
gnl|UG|Ssc#S39886085	rcmu32_n15.y1 cmu Sus scrofa cDNA 5', mRNA sequence /clone_end=5' /gb=EV981160 /gi=178505380 /ug=Ssc.65616 /len=422	0	1	0.001	0.79698	9.6384	0.523764	0.830706
gnl|UG|Ssc#S40245157	rlnt17c_o16.y1 lnt Sus scrofa cDNA 5', mRNA sequence /clone_end=5' /gb=EW340064 /gi=182707244 /ug=Ssc.68628 /len=422	0	1	0.001	0.79698	9.6384	0.523764	0.824071
gnl|UG|Ssc#S39893507	rcol1019b_c19.y1 col Sus scrofa cDNA 5', mRNA sequence /clone_end=5' /gb=EV988582 /gi=178581839 /ug=Ssc.90577 /len=423	0	1	0.001	0.795095	9.63498	0.523764	0.865079
gnl|UG|Ssc#S21578693	UMC-pd6end1-001-e06 Endometrium gilt D6 of estrous cycle pd6end Sus scrofa cDNA 3', mRNA sequence /clone_end=3' /gb=CO991761 /gi=51351035 /ug=Ssc.53045 /len=423	0	1	0.001	0.795095	9.63498	0.523764	0.841794
gnl|UG|Ssc#S17518232	BX672802 Sus Scrofa library (scac) Sus scrofa cDNA clone scac0043.c.06 5prim, mRNA sequence /clone=scac0043.c.06 /clone_end=5' /gb=BX672802 /gi=90236720 /ug=Ssc.19374 /len=846	0	2	0.001	0.795095	9.63498	0.268032	0.7171
gnl|UG|Ssc#S18387474	938901 MARC 4PIG Sus scrofa cDNA 5', mRNA sequence /clone_end=5' /gb=CK467587 /gi=40838864 /ug=Ssc.37354 /len=847	0	2	0.001	0.794157	9.63328	0.268032	0.740947
gnl|UG|Ssc#S40526412	rsug01_h9.y1 sug Sus scrofa cDNA 5', mRNA sequence /clone_end=5' /gb=EW621018 /gi=183052966 /ug=Ssc.92530 /len=424	0	1	0.001	0.79322	9.63158	0.523764	0.858818
gnl|UG|Ssc#S6005196	301587 MARC 1PIG Sus scrofa cDNA 5', mRNA sequence /clone_end=5' /gb=BG383492 /gi=13307964 /ti=448050772 /ug=Ssc.28915 /len=424	0	1	0.001	0.79322	9.63158	0.523764	0.858313
gnl|UG|Ssc#S23774836	1149565 MARC 4PIG Sus scrofa cDNA 3', mRNA sequence /clone_end=3' /gb=DN132455 /gi=59826736 /ug=Ssc.37723 /len=425	0	1	0.001	0.791354	9.62818	0.523764	0.824859
gnl|UG|Ssc#S23694898	1102346 MARC 4PIG Sus scrofa cDNA 3', mRNA sequence /clone_end=3' /gb=DN106001 /gi=59781264 /ug=Ssc.45380 /len=851	0	2	0.001	0.790424	9.62648	0.268032	0.730088
gnl|UG|Ssc#S19547414	953064 MARC 4PIG Sus scrofa cDNA 3', mRNA sequence /clone_end=3' /gb=CN163549 /gi=46177979 /ug=Ssc.85334 /len=854	0	2	0.001	0.787647	9.62141	0.268032	0.746469
gnl|UG|Ssc#S39998904	recc2810c_c13.y1 ecc Sus scrofa cDNA 5', mRNA sequence /clone_end=5' /gb=EW093813 /gi=181373137 /ug=Ssc.67078 /len=427	0	1	0.001	0.787647	9.62141	0.523764	0.858429
gnl|UG|Ssc#S26723075	AJ959159 KN404_2 Sus scrofa cDNA clone C0007752j18 3', mRNA sequence /clone=C0007752j18 /clone_end=3' /gb=AJ959159 /gi=74375975 /ug=Ssc.35862 /len=854	0	2	0.001	0.787647	9.62141	0.268032	0.732345
gnl|UG|Ssc#S55307339	FS709907 full-length enriched swine cDNA library, adult pituitary gland Sus scrofa cDNA clone PTG010063D04 5', mRNA sequence /clone=PTG010063D04 /clone_end=5' /gb=FS709907 /gi=288313596 /ug=Ssc.93592 /len=427	0	1	0.001	0.787647	9.62141	0.523764	0.83293
gnl|UG|Ssc#S20946191	AJ657914 KN277 Sus scrofa cDNA clone C0005211_D02, mRNA sequence /clone=C0005211_D02 /gb=AJ657914 /gi=49341983 /ug=Ssc.85811 /len=427	0	1	0.001	0.787647	9.62141	0.523764	0.826943
gnl|UG|Ssc#S29983977	PDUts2024E10 Porcine testis cDNA library II Sus scrofa cDNA clone PDUts2024E10 5', mRNA sequence /clone=PDUts2024E10 /clone_end=5' /gb=CX058453 /gi=84134595 /ug=Ssc.33888 /len=427	0	1	0.001	0.787647	9.62141	0.523764	0.825648
gnl|UG|Ssc#S40452118	rsag032_o20.y1 sag Sus scrofa cDNA 5', mRNA sequence /clone_end=5' /gb=EW546724 /gi=183113496 /ug=Ssc.92372 /len=428	0	1	0.001	0.785807	9.61803	0.523764	0.84389
gnl|UG|Ssc#S26720940	AJ957024 KN404_2 Sus scrofa cDNA clone C0007753e12 3', mRNA sequence /clone=C0007753e12 /clone_end=3' /gb=AJ957024 /gi=74373840 /ug=Ssc.46131 /len=856	0	2	0.001	0.785807	9.61803	0.268032	0.73406
gnl|UG|Ssc#S18553137	BX921788 Sus Scrofa library (scan) Sus scrofa cDNA clone scan0019.j.17 5prim, mRNA sequence /clone=scan0019.j.17 /clone_end=5' /gb=BX921788 /gi=90232259 /ug=Ssc.81567 /len=856	0	2	0.001	0.785807	9.61803	0.268032	0.726322
gnl|UG|Ssc#S40434469	rrec28_p19.y1 rec Sus scrofa cDNA 5', mRNA sequence /clone_end=5' /gb=EW529075 /gi=183054316 /ug=Ssc.92349 /len=428	0	1	0.001	0.785807	9.61803	0.523764	0.826547
gnl|UG|Ssc#S26725722	AJ961806 KN404_2 Sus scrofa cDNA clone C0007753b05 5', mRNA sequence /clone=C0007753b05 /clone_end=5' /gb=AJ961806 /gi=74378622 /ug=Ssc.35675 /len=857	0	2	0.001	0.78489	9.61635	0.268032	0.732289
gnl|UG|Ssc#S17515082	BX669651 Sus Scrofa library (scac) Sus scrofa cDNA clone scac0030.c.20 5prim, mRNA sequence /clone=scac0030.c.20 /clone_end=5' /gb=BX669651 /gi=117784256 /ug=Ssc.51134 /len=857	0	2	0.001	0.78489	9.61635	0.268032	0.726974
gnl|UG|Ssc#S40400203	rpgl22_l20.y1 pgl Sus scrofa cDNA 5', mRNA sequence /clone_end=5' /gb=EW494810 /gi=182833006 /ug=Ssc.92210 /len=429	0	1	0.001	0.783975	9.61466	0.523764	0.849935
gnl|UG|Ssc#S23762655	1120278 MARC 4PIG Sus scrofa cDNA 3', mRNA sequence /clone_end=3' /gb=DN120274 /gi=59814546 /ug=Ssc.45225 /len=858	0	2	0.001	0.783975	9.61466	0.268032	0.731628
gnl|UG|Ssc#S18380955	931399 MARC 4PIG Sus scrofa cDNA 3', mRNA sequence /clone_end=3' /gb=CK461064 /gi=40832345 /ug=Ssc.84686 /len=859	0	2	0.001	0.783063	9.61298	0.268032	0.718957
gnl|UG|Ssc#S40576905	rtra01_m7r1.y1 tra Sus scrofa cDNA 5', mRNA sequence /clone_end=5' /gb=EW663618 /gi=183109709 /ug=Ssc.90129 /len=430	0	1	0.001	0.782152	9.61131	0.523764	0.856106
gnl|UG|Ssc#S17526017	BX675217 Sus Scrofa library (scac) Sus scrofa cDNA clone scac0030.e.23 3prim, mRNA sequence /clone=scac0030.e.23 /clone_end=3' /gb=BX675217 /gi=90233427 /ug=Ssc.23232 /len=860	0	2	0.001	0.782152	9.61131	0.268032	0.740834
gnl|UG|Ssc#S26726037	AJ962121 KN404_2 Sus scrofa cDNA clone C0007759l22 5', mRNA sequence /clone=C0007759l22 /clone_end=5' /gb=AJ962121 /gi=74378937 /ug=Ssc.35651 /len=860	0	2	0.001	0.782152	9.61131	0.268032	0.739649
gnl|UG|Ssc#S55233309	UMC-pueo5-002-g04 5' Library pueo Sus scrofa cDNA 5', mRNA sequence /clone_end=5' /gb=GT640607 /gi=269802565 /ug=Ssc.39716 /len=430	0	1	0.001	0.782152	9.61131	0.523764	0.820155
gnl|UG|Ssc#S18557176	BX925827 Sus Scrofa library (scan) Sus scrofa cDNA clone scan0022.a.07 5prim, mRNA sequence /clone=scan0022.a.07 /clone_end=5' /gb=BX925827 /gi=90243260 /ug=Ssc.85138 /len=861	0	2	0.001	0.781244	9.60963	0.268032	0.728774
gnl|UG|Ssc#S18282146	BP438043 full-length enriched swine cDNA library, adult lung Sus scrofa cDNA clone LNG010007F02 5', mRNA sequence /clone=LNG010007F02 /clone_end=5' /gb=BP438043 /gi=40428110 /ug=Ssc.42220 /len=861	0	2	0.001	0.781244	9.60963	0.268032	0.717365
gnl|UG|Ssc#S35164010	Sus scrofa mRNA, clone:SPL010027B06, expressed in spleen /gb=AK237349 /gi=115555716 /ug=Ssc.89952 /len=1293	0	3	0.001	0.780337	9.60795	0.137164	0.597449
gnl|UG|Ssc#S19227486	857641 MARC 3PIG Sus scrofa cDNA 3', mRNA sequence /clone_end=3' /gb=CN070629 /gi=45846686 /ug=Ssc.26526 /len=431	0	1	0.001	0.780337	9.60795	0.523764	0.841981
gnl|UG|Ssc#S26720633	AJ956717 KN404_2 Sus scrofa cDNA clone C0007749m22 5', mRNA sequence /clone=C0007749m22 /clone_end=5' /gb=AJ956717 /gi=74373533 /ug=Ssc.46110 /len=863	0	2	0.001	0.779433	9.60628	0.268032	0.747158
gnl|UG|Ssc#S35169336	Sus scrofa mRNA, clone:LVR010020G06, expressed in liver /gb=AK232333 /gi=115550503 /ug=Ssc.32199 /len=1726	0	4	0.001	0.779433	9.60628	0.0701928	0.441449
gnl|UG|Ssc#S18307776	BP445438 full-length enriched swine cDNA library, adult liver Sus scrofa cDNA clone LVR010019F01 5', mRNA sequence /clone=LVR010019F01 /clone_end=5' /gb=BP445438 /gi=40435505 /ug=Ssc.24989 /len=865	0	2	0.001	0.777631	9.60294	0.268032	0.730198
gnl|UG|Ssc#S26724064	AJ960148 KN404_2 Sus scrofa cDNA clone C0007758p01 3', mRNA sequence /clone=C0007758p01 /clone_end=3' /gb=AJ960148 /gi=74376964 /ug=Ssc.35755 /len=865	0	2	0.001	0.777631	9.60294	0.268032	0.725562
gnl|UG|Ssc#S22273791	CJ010152 full-length enriched swine cDNA library, adult mesenteric lymph node Sus scrofa cDNA clone MLN01F120032 5', mRNA sequence /clone=MLN01F120032 /clone_end=5' /gb=CJ010152 /gi=54502675 /ug=Ssc.72684 /len=433	0	1	0.001	0.776733	9.60127	0.523764	0.84513
gnl|UG|Ssc#S55266570	FS663444 full-length enriched swine cDNA library, adult colon Sus scrofa cDNA clone CLNT10088H11 5', mRNA sequence /clone=CLNT10088H11 /clone_end=5' /gb=FS663444 /gi=288264867 /ug=Ssc.95832 /len=868	0	2	0.001	0.774943	9.59795	0.268032	0.738244
gnl|UG|Ssc#S40001142	rece17c_n23.y1 ece Sus scrofa cDNA 5', mRNA sequence /clone_end=5' /gb=EW096051 /gi=181354848 /ug=Ssc.67105 /len=434	0	1	0.001	0.774943	9.59795	0.523764	0.832345
gnl|UG|Ssc#S55234557	UMC-pmpIIs_0-004-a07 Pig Metaphase II Sow/BoMed pmpIIs Sus scrofa cDNA 3', mRNA sequence /clone_end=3' /gb=GT641855 /gi=269804735 /ug=Ssc.77430 /len=434	0	1	0.001	0.774943	9.59795	0.523764	0.810352
gnl|UG|Ssc#S22285750	CJ028480 full-length enriched swine cDNA library, adult trachea Sus scrofa cDNA clone TCH01G050083 5', mRNA sequence /clone=TCH01G050083 /clone_end=5' /gb=CJ028480 /gi=54540620 /ug=Ssc.94996 /len=869	0	2	0.001	0.774052	9.59629	0.268032	0.728883
gnl|UG|Ssc#S16951299	Sus scrofa clone OBI 5-19 mRNA sequence /gb=AY368627 /gi=34854055 /ug=Ssc.19695 /len=435	0	1	0.001	0.773162	9.59463	0.523764	0.829545
gnl|UG|Ssc#S19546641	952199 MARC 4PIG Sus scrofa cDNA 3', mRNA sequence /clone_end=3' /gb=CN162781 /gi=46177211 /ug=Ssc.18474 /len=871	0	2	0.001	0.772274	9.59297	0.268032	0.729266
gnl|UG|Ssc#S18289312	BP141044 full-length enriched swine cDNA library, adult liver Sus scrofa cDNA clone LVRM10024H08 5', mRNA sequence /clone=LVRM10024H08 /clone_end=5' /gb=BP141044 /gi=40390515 /ug=Ssc.76060 /len=436	0	1	0.001	0.771389	9.59131	0.523764	0.868007
gnl|UG|Ssc#S18277650	BP433547 full-length enriched swine cDNA library, adult lung Sus scrofa cDNA clone LNG010068A07 5', mRNA sequence /clone=LNG010068A07 /clone_end=5' /gb=BP433547 /gi=40423614 /ug=Ssc.69575 /len=872	0	2	0.001	0.771389	9.59131	0.268032	0.742532
gnl|UG|Ssc#S40006784	reep33c_m17.y1 eep Sus scrofa cDNA 5', mRNA sequence /clone_end=5' /gb=EW101693 /gi=181299776 /ug=Ssc.91066 /len=436	0	1	0.001	0.771389	9.59131	0.523764	0.822108
gnl|UG|Ssc#S29458298	POSM0605005_F19R porcine skeletal muscle cDNA library (PoSM) Sus scrofa cDNA 3', mRNA sequence /clone_end=3' /gb=DV897062 /gi=82921512 /ug=Ssc.34909 /len=436	0	1	0.001	0.771389	9.59131	0.523764	0.811079
gnl|UG|Ssc#S58305757	PREDICTED: Sus scrofa Golgi membrane protein 1-like (LOC100518143), mRNA /cds=p(1,762) /gb=XM_003130642 /gi=311265508 /ug=Ssc.83210 /len=1310	0	3	0.001	0.770211	9.58911	0.137164	0.592747
gnl|UG|Ssc#S55321131	Sus scrofa mRNA, clone:LNG010009E01, expressed in lung /gb=AK345356 /gi=288783741 /ug=Ssc.73905 /len=1315	0	3	0.001	0.767282	9.58361	0.137164	0.599828
gnl|UG|Ssc#S34533069	DB800763 full-length enriched swine cDNA library, adult skin Sus scrofa cDNA clone SKNB10014E10 5', mRNA sequence /clone=SKNB10014E10 /clone_end=5' /gb=DB800763 /gi=112776366 /ug=Ssc.29990 /len=439	0	1	0.001	0.766117	9.58142	0.523764	0.843477
gnl|UG|Ssc#S26651370	BW982433 full-length enriched swine cDNA library, adult intestine Sus scrofa cDNA clone ITT010072F08 5', mRNA sequence /clone=ITT010072F08 /clone_end=5' /gb=BW982433 /gi=74259273 /ug=Ssc.70406 /len=878	0	2	0.001	0.766117	9.58142	0.268032	0.733561
gnl|UG|Ssc#S40246048	rlnt12c_d10.y1 lnt Sus scrofa cDNA 5', mRNA sequence /clone_end=5' /gb=EW340955 /gi=182723843 /ug=Ssc.68643 /len=439	0	1	0.001	0.766117	9.58142	0.523764	0.811634
gnl|UG|Ssc#S40070033	rfat0105_n7.y1 fat Sus scrofa cDNA 5', mRNA sequence /clone_end=5' /gb=EW164940 /gi=182452790 /ug=Ssc.91316 /len=439	0	1	0.001	0.766117	9.58142	0.523764	0.8078
gnl|UG|Ssc#S35166963	Sus scrofa mRNA, clone:THY010097B11, expressed in thymus /gb=AK239369 /gi=115552776 /ug=Ssc.31113 /len=1318	0	3	0.001	0.765536	9.58033	0.137164	0.605011
gnl|UG|Ssc#S6063875	MI-P-AY1-nqg-h-06-0-UI.s1 MI-P-AY1 Sus scrofa cDNA clone MI-P-AY1-nqg-h-06-0-UI 3', mRNA sequence /clone=MI-P-AY1-nqg-h-06-0-UI /clone_end=3' /gb=BI400725 /gi=15179786 /ug=Ssc.52209 /len=440	0	1	0.001	0.764376	9.57814	0.523764	0.855952
gnl|UG|Ssc#S40105276	rfhi4032b_b21.y1 fhi Sus scrofa cDNA 5', mRNA sequence /clone_end=5' /gb=EW200183 /gi=182606502 /ug=Ssc.67946 /len=440	0	1	0.001	0.764376	9.57814	0.523764	0.810248
gnl|UG|Ssc#S26722792	AJ958876 KN404_2 Sus scrofa cDNA clone C0007751c04 3', mRNA sequence /clone=C0007751c04 /clone_end=3' /gb=AJ958876 /gi=74375692 /ug=Ssc.51489 /len=881	0	2	0.001	0.763508	9.5765	0.268032	0.717683
gnl|UG|Ssc#S21577983	UMC-pd3ov3-011-a11 Oviduct gilt D3 of estrous cycle pd3ov Sus scrofa cDNA 3', mRNA sequence /clone_end=3' /gb=CO991027 /gi=51350301 /ug=Ssc.86618 /len=441	0	1	0.001	0.762643	9.57486	0.523764	0.845318
gnl|UG|Ssc#S29971123	PDUts1047A09 Porcine testis cDNA library I Sus scrofa cDNA clone PDUts1047A09 5' similar to homologue to emb|AL445649.15| Human DNA sequence from clone RP11-381O6 on chromosome 13, complete sequence, mRNA sequence /clone=PDUts1047A09 /clone_end=5' /gb=CV867781 /gi=84121741 /ug=Ssc.34615 /len=441	0	1	0.001	0.762643	9.57486	0.523764	0.840304
gnl|UG|Ssc#S55256948	FS649580 full-length enriched swine cDNA library, adult back fat Sus scrofa cDNA clone BKFL10026F04 5', mRNA sequence /clone=BKFL10026F04 /clone_end=5' /gb=FS649580 /gi=288255516 /ug=Ssc.77748 /len=441	0	1	0.001	0.762643	9.57486	0.523764	0.836969
gnl|UG|Ssc#S6058756	MI-P-O3-aay-g-05-1-UM.s1 MI-P-O3 Sus scrofa cDNA clone MI-P-O3-aay-g-05-1-UM 3', mRNA sequence /clone=MI-P-O3-aay-g-05-1-UM /clone_end=3' /gb=BF704262 /gi=11989670 /ug=Ssc.8722 /len=441	0	1	0.001	0.762643	9.57486	0.523764	0.836011
gnl|UG|Ssc#S6087103	CTK602768759.R1 CSEQFXL39 pig pituitary Sus scrofa cDNA, mRNA sequence /gb=BM659540 /gi=18962299 /ug=Ssc.14014 /len=441	0	1	0.001	0.762643	9.57486	0.523764	0.820226
gnl|UG|Ssc#S18270045	BP166536 full-length enriched swine cDNA library, adult thymus Sus scrofa cDNA clone THY010031F10 5', mRNA sequence /clone=THY010031F10 /clone_end=5' /gb=BP166536 /gi=40416009 /ug=Ssc.24246 /len=883	0	2	0.001	0.761779	9.57323	0.268032	0.745324
gnl|UG|Ssc#S55299816	FS696793 full-length enriched swine cDNA library, adult placenta Sus scrofa cDNA clone PCT010033B10 5', mRNA sequence /clone=PCT010033B10 /clone_end=5' /gb=FS696793 /gi=288299859 /ug=Ssc.78283 /len=442	0	1	0.001	0.760917	9.5716	0.523764	0.817893
gnl|UG|Ssc#S19541099	945876 MARC 4PIG Sus scrofa cDNA 5', mRNA sequence /clone_end=5' /gb=CN157195 /gi=46171625 /ug=Ssc.22473 /len=885	0	2	0.001	0.760057	9.56996	0.268032	0.736565
gnl|UG|Ssc#S39962347	rpigcb_15854.y1 cty Sus scrofa cDNA 5', mRNA sequence /clone_end=5' /gb=EW057412 /gi=181354689 /ug=Ssc.66687 /len=443	0	1	0.001	0.7592	9.56834	0.523764	0.868364
gnl|UG|Ssc#S18384654	935826 MARC 4PIG Sus scrofa cDNA 3', mRNA sequence /clone_end=3' /gb=CK464783 /gi=40836064 /ug=Ssc.24769 /len=443	0	1	0.001	0.7592	9.56834	0.523764	0.821148
gnl|UG|Ssc#S35170059	Sus scrofa mRNA, clone:LNG010072H02, expressed in lung /gb=AK232060 /gi=115549780 /ug=Ssc.84086 /len=1332	0	3	0.001	0.75749	9.56508	0.137164	0.603249
gnl|UG|Ssc#S55233597	UMC-pmpIIg_0-002-c08 Pig Metaphase II Gilt/MU pmpIIg Sus scrofa cDNA 3', mRNA sequence /clone_end=3' /gb=GT640895 /gi=269803747 /ug=Ssc.77406 /len=444	0	1	0.001	0.75749	9.56508	0.523764	0.859128
gnl|UG|Ssc#S18309820	BP447482 full-length enriched swine cDNA library, adult liver Sus scrofa cDNA clone LVR010045H04 5', mRNA sequence /clone=LVR010045H04 /clone_end=5' /gb=BP447482 /gi=40437549 /ug=Ssc.22951 /len=888	0	2	0.001	0.75749	9.56508	0.268032	0.732069
gnl|UG|Ssc#S55300579	FS653443 full-length enriched swine cDNA library, adult back fat Sus scrofa cDNA clone BKFL10080A01 5', mRNA sequence /clone=BKFL10080A01 /clone_end=5' /gb=FS653443 /gi=288308029 /ug=Ssc.78230 /len=444	0	1	0.001	0.75749	9.56508	0.523764	0.831908
gnl|UG|Ssc#S39891479	rcmu27_h5.y1 cmu Sus scrofa cDNA 5', mRNA sequence /clone_end=5' /gb=EV986554 /gi=178517568 /ug=Ssc.90572 /len=445	0	1	0.001	0.755787	9.56184	0.523764	0.862525
gnl|UG|Ssc#S40324265	rnbm21b_i2.y1 nbm Sus scrofa cDNA 5', mRNA sequence /clone_end=5' /gb=EW418872 /gi=182760367 /ug=Ssc.68953 /len=445	0	1	0.001	0.755787	9.56184	0.523764	0.814175
gnl|UG|Ssc#S58301170	PREDICTED: Sus scrofa transcription elongation factor B polypeptide 1-like (LOC100513836), mRNA /cds=p(69,407) /gb=XM_003135228 /gi=311276600 /ug=Ssc.95441 /len=446	0	1	0.001	0.754093	9.5586	0.523764	0.840155
gnl|UG|Ssc#S26720590	AJ956674 KN404_2 Sus scrofa cDNA clone C0007758b14 5', mRNA sequence /clone=C0007758b14 /clone_end=5' /gb=AJ956674 /gi=74373490 /ug=Ssc.51145 /len=892	0	2	0.001	0.754093	9.5586	0.268032	0.719277
gnl|UG|Ssc#S24624021	Sus scrofa 2'-5' oligoadenylate synthetase-like (Oasl) mRNA, complete cds /cds=p(226,1272) /gb=AY594645 /gi=48479245 /ug=Ssc.42731 /len=1340	0	3	0.001	0.752967	9.55644	0.137164	0.600915
gnl|UG|Ssc#S6088915	MI-P-HO-afx-a-06-1-UM.s1 MI-P-HO Sus scrofa cDNA clone MI-P-HO-afx-a-06-1-UM 3', mRNA sequence /clone=MI-P-HO-afx-a-06-1-UM /clone_end=3' /gb=BQ601774 /gi=21548500 /ug=Ssc.82413 /len=447	0	1	0.001	0.752406	9.55537	0.523764	0.853527
gnl|UG|Ssc#S6083701	MI-P-NA-aes-c-04-1-UM.s1 MI-P-NA Sus scrofa cDNA clone MI-P-NA-aes-c-04-1-UM 3', mRNA sequence /clone=MI-P-NA-aes-c-04-1-UM /clone_end=3' /gb=BQ602936 /gi=21549662 /ug=Ssc.13624 /len=447	0	1	0.001	0.752406	9.55537	0.523764	0.821468
gnl|UG|Ssc#S40409224	rplac_1452.y1 pla Sus scrofa cDNA 5', mRNA sequence /clone_end=5' /gb=EW503831 /gi=182790407 /ug=Ssc.92253 /len=448	0	1	0.001	0.750726	9.55214	0.523764	0.865632
gnl|UG|Ssc#S40587907	rute2125b_l21.y1 ute Sus scrofa cDNA 5', mRNA sequence /clone_end=5' /gb=EW674620 /gi=183104597 /ug=Ssc.69812 /len=448	0	1	0.001	0.750726	9.55214	0.523764	0.852799
gnl|UG|Ssc#S55307338	FS709906 full-length enriched swine cDNA library, adult pituitary gland Sus scrofa cDNA clone PTG010063D03 5', mRNA sequence /clone=PTG010063D03 /clone_end=5' /gb=FS709906 /gi=288313595 /ug=Ssc.93591 /len=448	0	1	0.001	0.750726	9.55214	0.523764	0.827772
gnl|UG|Ssc#S40198554	rjej15b_b9.y1 jej Sus scrofa cDNA 5', mRNA sequence /clone_end=5' /gb=EW293461 /gi=182593354 /ug=Ssc.68466 /len=448	0	1	0.001	0.750726	9.55214	0.523764	0.825756
gnl|UG|Ssc#S46880143	PREDICTED: Sus scrofa natural killer cell receptor 2B4-like (LOC100153635), mRNA /cds=p(168,1277) /gb=XM_001928325 /gi=311253987 /ug=Ssc.32642 /len=2241	0	5	0.001	0.750391	9.5515	0.0359208	0.316152
gnl|UG|Ssc#S18382679	933607 MARC 4PIG Sus scrofa cDNA 5', mRNA sequence /clone_end=5' /gb=CK462788 /gi=40834069 /ug=Ssc.24663 /len=897	0	2	0.001	0.749889	9.55053	0.268032	0.746297
gnl|UG|Ssc#S19538557	941987 MARC 4PIG Sus scrofa cDNA 3', mRNA sequence /clone_end=3' /gb=CN154749 /gi=46169179 /ug=Ssc.26681 /len=898	0	2	0.001	0.749054	9.54893	0.268032	0.74481
gnl|UG|Ssc#S6078700	MI-P-CP0-nwd-d-04-0-UI.s1 MI-P-CP0 Sus scrofa cDNA clone MI-P-CP0-nwd-d-04-0-UI 3', mRNA sequence /clone=MI-P-CP0-nwd-d-04-0-UI /clone_end=3' /gb=BI402298 /gi=15181359 /ug=Ssc.12437 /len=451	0	1	0.001	0.745733	9.54251	0.523764	0.853489
gnl|UG|Ssc#S40425536	rpty617b_n4.y1 pty Sus scrofa cDNA 5', mRNA sequence /clone_end=5' /gb=EW520143 /gi=183048376 /ug=Ssc.92322 /len=452	0	1	0.001	0.744083	9.53932	0.523764	0.864016
gnl|UG|Ssc#S35164121	Sus scrofa mRNA, clone:SPL010015E10, expressed in spleen /gb=AK237237 /gi=115555605 /ug=Ssc.51190 /len=1808	0	4	0.001	0.744083	9.53932	0.0701928	0.44237
gnl|UG|Ssc#S39914631	rcsk01_j12.y1 csk Sus scrofa cDNA 5', mRNA sequence /clone_end=5' /gb=EW009707 /gi=181276804 /ug=Ssc.95501 /len=452	0	1	0.001	0.744083	9.53932	0.523764	0.819907
gnl|UG|Ssc#S6083979	MI-P-NA-afq-h-02-1-UM.s1 MI-P-NA Sus scrofa cDNA clone MI-P-NA-afq-h-02-1-UM 3', mRNA sequence /clone=MI-P-NA-afq-h-02-1-UM /clone_end=3' /gb=BQ603214 /gi=21549940 /ug=Ssc.13695 /len=453	0	1	0.001	0.74244	9.53613	0.523764	0.85495
gnl|UG|Ssc#S40087334	rfcc33b_h19.y1 fcc Sus scrofa cDNA 5', mRNA sequence /clone_end=5' /gb=EW182241 /gi=182600730 /ug=Ssc.67730 /len=453	0	1	0.001	0.74244	9.53613	0.523764	0.849517
gnl|UG|Ssc#S6049820	534587 MARC 2PIG Sus scrofa cDNA 5', mRNA sequence /clone_end=5' /gb=BM481937 /gi=18532265 /ti=470955054 /ug=Ssc.81234 /len=453	0	1	0.001	0.74244	9.53613	0.523764	0.808144
gnl|UG|Ssc#S29984985	PDUts2035E06 Porcine testis cDNA library II Sus scrofa cDNA clone PDUts2035E06 5', mRNA sequence /clone=PDUts2035E06 /clone_end=5' /gb=CX059461 /gi=84135603 /ug=Ssc.33842 /len=454	0	1	0.001	0.740805	9.53295	0.523764	0.868046
gnl|UG|Ssc#S40478275	rspc032_h1.y1 spc Sus scrofa cDNA 5', mRNA sequence /clone_end=5' /gb=EW572881 /gi=183117637 /ug=Ssc.9087 /len=454	0	1	0.001	0.740805	9.53295	0.523764	0.850621
gnl|UG|Ssc#S26721144	AJ957228 KN404_2 Sus scrofa cDNA clone C0007751c15 3', mRNA sequence /clone=C0007751c15 /clone_end=3' /gb=AJ957228 /gi=74374044 /ug=Ssc.36134 /len=909	0	2	0.001	0.73999	9.53136	0.268032	0.717312
gnl|UG|Ssc#S39873421	pigca_0613.z1 clu Sus scrofa cDNA 5', mRNA sequence /clone_end=5' /gb=EV968503 /gi=178591334 /ug=Ssc.65516 /len=455	0	1	0.001	0.739177	9.52978	0.523764	0.862721
gnl|UG|Ssc#S40151692	rhyp25c_p21.y1 hyp Sus scrofa cDNA 5', mRNA sequence /clone_end=5' /gb=EW246599 /gi=182620149 /ug=Ssc.68182 /len=455	0	1	0.001	0.739177	9.52978	0.523764	0.828061
gnl|UG|Ssc#S17507311	890834 MARC 4PIG Sus scrofa cDNA 3', mRNA sequence /clone_end=3' /gb=CF794779 /gi=37799352 /ug=Ssc.22457 /len=455	0	1	0.001	0.739177	9.52978	0.523764	0.826583
gnl|UG|Ssc#S6061928	MI-P-AY1-npv-c-03-0-UI.s1 MI-P-AY1 Sus scrofa cDNA clone MI-P-AY1-npv-c-03-0-UI 3', mRNA sequence /clone=MI-P-AY1-npv-c-03-0-UI /clone_end=3' /gb=BI398644 /gi=15177705 /ug=Ssc.9709 /len=456	0	1	0.001	0.737556	9.52661	0.523764	0.835974
gnl|UG|Ssc#S19542169	947049 MARC 4PIG Sus scrofa cDNA 5', mRNA sequence /clone_end=5' /gb=CN158265 /gi=46172695 /ug=Ssc.85268 /len=912	0	2	0.001	0.737556	9.52661	0.268032	0.727409
gnl|UG|Ssc#S22280562	CJ023292 full-length enriched swine cDNA library, adult trachea Sus scrofa cDNA clone TCH01G070011 5', mRNA sequence /clone=TCH01G070011 /clone_end=5' /gb=CJ023292 /gi=54529592 /ug=Ssc.51746 /len=913	0	2	0.001	0.736748	9.52503	0.268032	0.71917
gnl|UG|Ssc#S40547497	rtes27_c23.y1 tes Sus scrofa cDNA 5', mRNA sequence /clone_end=5' /gb=EW634212 /gi=183052520 /ug=Ssc.92586 /len=457	0	1	0.001	0.735942	9.52345	0.523764	0.85211
gnl|UG|Ssc#S40328457	rnca22b_l20.y1 nca Sus scrofa cDNA 5', mRNA sequence /clone_end=5' /gb=EW423064 /gi=182862084 /ug=Ssc.91970 /len=457	0	1	0.001	0.735942	9.52345	0.523764	0.840788
gnl|UG|Ssc#S58302702	PREDICTED: Sus scrofa transmembrane 4 L6 family member 20-like (LOC100513630), mRNA /cds=p(40,723) /gb=XM_003133694 /gi=311273159 /ug=Ssc.42631 /len=914	0	2	0.001	0.735942	9.52345	0.268032	0.727682
gnl|UG|Ssc#S29986301	PDUts2049G08 Porcine testis cDNA library II Sus scrofa cDNA clone PDUts2049G08 5' similar to homologue to gb|AC104442.2| Homo sapiens chromosome 3 clone RP11-905F6, complete sequence, mRNA sequence /clone=PDUts2049G08 /clone_end=5' /gb=CX060777 /gi=84136919 /ug=Ssc.33799 /len=457	0	1	0.001	0.735942	9.52345	0.523764	0.827159
gnl|UG|Ssc#S40104387	rfhi4002b_p22.y1 fhi Sus scrofa cDNA 5', mRNA sequence /clone_end=5' /gb=EW199294 /gi=182499465 /ug=Ssc.67938 /len=457	0	1	0.001	0.735942	9.52345	0.523764	0.814804
gnl|UG|Ssc#S29989656	PDUts2086C09 Porcine testis cDNA library II Sus scrofa cDNA clone PDUts2086C09 5', mRNA sequence /clone=PDUts2086C09 /clone_end=5' /gb=CX064130 /gi=84140272 /ug=Ssc.33650 /len=458	0	1	0.001	0.734335	9.52029	0.523764	0.86761
gnl|UG|Ssc#S40360858	rnlu1813b_m3.y1 nlu Sus scrofa cDNA 5', mRNA sequence /clone_end=5' /gb=EW455465 /gi=182848967 /ug=Ssc.92084 /len=458	0	1	0.001	0.734335	9.52029	0.523764	0.866857
gnl|UG|Ssc#S40433106	rrec30_p8.y1 rec Sus scrofa cDNA 5', mRNA sequence /clone_end=5' /gb=EW527712 /gi=183048406 /ug=Ssc.69325 /len=458	0	1	0.001	0.734335	9.52029	0.523764	0.857266
gnl|UG|Ssc#S58307125	PREDICTED: Sus scrofa hypothetical protein LOC100520395 (LOC100520395), partial mRNA /cds=p(1,858) /gb=XM_003129272 /gi=311262716 /ug=Ssc.95833 /len=916	0	2	0.001	0.734335	9.52029	0.268032	0.735617
gnl|UG|Ssc#S6666298	MPL384_1_P09 MPL Sus scrofa cDNA clone pSPORT1 5', mRNA sequence /clone=pSPORT1 /clone_end=5' /gb=CA779799 /gi=26017772 /ug=Ssc.15450 /len=458	0	1	0.001	0.734335	9.52029	0.523764	0.834468
gnl|UG|Ssc#S55245243	FS674762 full-length enriched swine cDNA library, adult kidney Sus scrofa cDNA clone KDN010054G02 5', mRNA sequence /clone=KDN010054G02 /clone_end=5' /gb=FS674762 /gi=288233846 /ug=Ssc.31942 /len=917	0	2	0.001	0.733534	9.51872	0.268032	0.744638
gnl|UG|Ssc#S50208636	susfleck_AF_N_07_F10 SUSFLECK Abdominal Fat Normalized Sus scrofa cDNA clone 07_F10, mRNA sequence /clone=07_F10 /gb=FD640472 /gi=220986231 /ug=Ssc.79541 /len=917	0	2	0.001	0.733534	9.51872	0.268032	0.736956
gnl|UG|Ssc#S26718851	AJ954935 KN404_1 Sus scrofa cDNA clone C0007747b11 3', mRNA sequence /clone=C0007747b11 /clone_end=3' /gb=AJ954935 /gi=74371751 /ug=Ssc.36437 /len=918	0	2	0.001	0.732735	9.51715	0.268032	0.72475
gnl|UG|Ssc#S6090297	Pig T-cell receptor gamma15 chain mRNA C-region, 3' end of cds /cds=p(1,449) /gb=L21162 /gi=309804 /ug=Ssc.30648 /len=918	0	2	0.001	0.732735	9.51715	0.268032	0.722272
gnl|UG|Ssc#S6069931	AR031B08LN05GB08S Porcine Lymph node cDNA library, Cot 5 Sus scrofa cDNA, mRNA sequence /gb=BI132504 /gi=15413790 /ug=Ssc.81847 /len=459	0	1	0.001	0.732735	9.51715	0.523764	0.813721
gnl|UG|Ssc#S39861633	rcli08b_p14.y1 cli Sus scrofa cDNA 5', mRNA sequence /clone_end=5' /gb=EV956715 /gi=178623077 /ug=Ssc.90473 /len=459	0	1	0.001	0.732735	9.51715	0.523764	0.808523
gnl|UG|Ssc#S46880267	PREDICTED: Sus scrofa potassium voltage-gated channel subfamily KQT member 3-like (LOC100157152), mRNA /cds=p(1,2910) /gb=XM_001924207 /gi=311253359 /ug=Ssc.94124 /len=3216	0	7	0.001	0.732052	9.5158	0.00940698	0.139561
gnl|UG|Ssc#S6076300	UNL-P-FN-cj-a-03-0-UNL.s1 UNL-P-FN Sus scrofa cDNA clone UNL-P-FN-cj-a-03-0-UNL 3', mRNA sequence /clone=UNL-P-FN-cj-a-03-0-UNL /clone_end=3' /gb=BI184155 /gi=14658564 /ug=Ssc.11980 /len=460	0	1	0.001	0.731142	9.51401	0.523764	0.865395
gnl|UG|Ssc#S40153649	rhyp11c_f20.y1 hyp Sus scrofa cDNA 5', mRNA sequence /clone_end=5' /gb=EW248556 /gi=182569374 /ug=Ssc.68205 /len=460	0	1	0.001	0.731142	9.51401	0.523764	0.850278
gnl|UG|Ssc#S29469953	Sus scrofa matrix metalloproteinase 9 mRNA, complete cds /cds=p(1,2127) /gb=DQ132879 /gi=73745269 /ug=Ssc.4086 /len=2302	0	5	0.001	0.730507	9.51275	0.0359208	0.314396
gnl|UG|Ssc#S58310401	PREDICTED: Sus scrofa dnaJ homolog subfamily B member 7-like (LOC100516609), partial mRNA /cds=p(1,922) /gb=XM_003126001 /gi=311255016 /ug=Ssc.94148 /len=922	0	2	0.001	0.729556	9.51088	0.268032	0.74293
gnl|UG|Ssc#S6079513	MI-P-CP1-nwf-e-01-0-UI.s1 MI-P-CP1 Sus scrofa cDNA clone MI-P-CP1-nwf-e-01-0-UI 3', mRNA sequence /clone=MI-P-CP1-nwf-e-01-0-UI /clone_end=3' /gb=BI402988 /gi=15182049 /ug=Ssc.12608 /len=461	0	1	0.001	0.729556	9.51088	0.523764	0.841645
gnl|UG|Ssc#S40478878	rspc021_b17.y1 spc Sus scrofa cDNA 5', mRNA sequence /clone_end=5' /gb=EW573484 /gi=183059634 /ug=Ssc.69499 /len=461	0	1	0.001	0.729556	9.51088	0.523764	0.810594
gnl|UG|Ssc#S39865188	rpigca_1654.y1 clu Sus scrofa cDNA 5', mRNA sequence /clone_end=5' /gb=EV960270 /gi=178634457 /ug=Ssc.65505 /len=462	0	1	0.001	0.727977	9.50775	0.523764	0.853566
gnl|UG|Ssc#S39939396	rcte24_f5.y1 cte Sus scrofa cDNA 5', mRNA sequence /clone_end=5' /gb=EW034461 /gi=181351218 /ug=Ssc.90723 /len=462	0	1	0.001	0.727977	9.50775	0.523764	0.837265
gnl|UG|Ssc#S55327702	Sus scrofa interferon-delta-7 (IFN-delta-7) mRNA, complete cds /cds=p(1,462) /gb=GQ415080 /gi=257127813 /ug=Ssc.78525 /len=462	0	1	0.001	0.727977	9.50775	0.523764	0.816732
gnl|UG|Ssc#S40178292	rjca21c_k6.y1 jca Sus scrofa cDNA 5', mRNA sequence /clone_end=5' /gb=EW273199 /gi=182447348 /ug=Ssc.91617 /len=463	0	1	0.001	0.726405	9.50463	0.523764	0.853029
gnl|UG|Ssc#S20938105	AJ649828 CSEQRAN19 Sus scrofa cDNA clone C0003273_J18, mRNA sequence /clone=C0003273_J18 /gb=AJ649828 /gi=49326673 /ug=Ssc.85629 /len=463	0	1	0.001	0.726405	9.50463	0.523764	0.84762
gnl|UG|Ssc#S29985317	PDUts2039A07 Porcine testis cDNA library II Sus scrofa cDNA clone PDUts2039A07 5' similar to homologue to ref|XM_218487.2| Rattus norvegicus similar to testis expressed protein 14 (LOC292786), mRNA, mRNA sequence /clone=PDUts2039A07 /clone_end=5' /gb=CX059793 /gi=84135935 /ug=Ssc.88806 /len=463	0	1	0.001	0.726405	9.50463	0.523764	0.841309
gnl|UG|Ssc#S35172052	Sus scrofa mRNA, clone:OVRM10013H04, expressed in ovary /gb=AK234759 /gi=115547783 /ug=Ssc.89979 /len=926	0	2	0.001	0.726405	9.50463	0.268032	0.723509
gnl|UG|Ssc#S39982778	rebs32c_k8.y1 ebs Sus scrofa cDNA 5', mRNA sequence /clone_end=5' /gb=EW077843 /gi=181277907 /ug=Ssc.66866 /len=463	0	1	0.001	0.726405	9.50463	0.523764	0.820509
gnl|UG|Ssc#S40084369	rfcc21b_o4.y1 fcc Sus scrofa cDNA 5', mRNA sequence /clone_end=5' /gb=EW179276 /gi=182491567 /ug=Ssc.67680 /len=464	0	1	0.001	0.724839	9.50152	0.523764	0.811391
gnl|UG|Ssc#S6018472	43933 MARC 2PIG Sus scrofa cDNA 5', mRNA sequence /clone_end=5' /gb=AW358928 /gi=6863578 /ti=470924463 /ug=Ssc.79939 /len=465	0	1	0.001	0.72328	9.49841	0.523764	0.847923
gnl|UG|Ssc#S39854447	rcki020_o12.y1 cki Sus scrofa cDNA 5', mRNA sequence /clone_end=5' /gb=EV949529 /gi=178573039 /ug=Ssc.65436 /len=465	0	1	0.001	0.72328	9.49841	0.523764	0.830634
gnl|UG|Ssc#S39948660	rpigcf0_020257.y1 ctl Sus scrofa cDNA 5', mRNA sequence /clone_end=5' /gb=EW043725 /gi=181233860 /ug=Ssc.66179 /len=465	0	1	0.001	0.72328	9.49841	0.523764	0.821575
gnl|UG|Ssc#S58309187	PREDICTED: Sus scrofa interferon-inducible GTPase 5-like (LOC100523557), mRNA /cds=p(130,1395) /gb=XM_003127212 /gi=311257717 /ug=Ssc.34619 /len=1395	0	3	0.001	0.72328	9.49841	0.137164	0.590915
gnl|UG|Ssc#S58308423	PREDICTED: Sus scrofa GLIS family zinc finger 1 (GLIS1), mRNA /cds=p(1,1863) /gb=XM_003127998 /gi=311259280 /ug=Ssc.95672 /len=1863	0	4	0.001	0.722116	9.49609	0.0701928	0.444146
gnl|UG|Ssc#S26723972	AJ960056 KN404_2 Sus scrofa cDNA clone C0007749k21 3', mRNA sequence /clone=C0007749k21 /clone_end=3' /gb=AJ960056 /gi=74376872 /ug=Ssc.46403 /len=932	0	2	0.001	0.721728	9.49531	0.268032	0.740044
gnl|UG|Ssc#S34501716	DB814015 full-length enriched swine cDNA library, adult ovary Sus scrofa cDNA 3', mRNA sequence /clone=OVRM10127A02 /clone_end=3' /gb=DB814015 /gi=112780695 /ug=Ssc.95346 /len=466	0	1	0.001	0.721728	9.49531	0.523764	0.850773
gnl|UG|Ssc#S26726341	AJ962425 KN404_2 Sus scrofa cDNA clone C0007754b11 3', mRNA sequence /clone=C0007754b11 /clone_end=3' /gb=AJ962425 /gi=74379241 /ug=Ssc.35462 /len=933	0	2	0.001	0.720955	9.49376	0.268032	0.730967
gnl|UG|Ssc#S58303116	PREDICTED: Sus scrofa hypothetical protein LOC100513689 (LOC100513689), mRNA /cds=p(1,828) /gb=XM_003133280 /gi=311272160 /ug=Ssc.95265 /len=934	0	2	0.001	0.720183	9.49222	0.268032	0.743157
gnl|UG|Ssc#S20937028	AJ648751 CSEQRAN19 Sus scrofa cDNA clone C0003265_I17, mRNA sequence /clone=C0003265_I17 /gb=AJ648751 /gi=49325596 /ug=Ssc.85495 /len=467	0	1	0.001	0.720183	9.49222	0.523764	0.84577
gnl|UG|Ssc#S34528672	DB802943 full-length enriched swine cDNA library, adult skin Sus scrofa cDNA clone SKNB10051A03 5', mRNA sequence /clone=SKNB10051A03 /clone_end=5' /gb=DB802943 /gi=112749324 /ug=Ssc.30169 /len=468	0	1	0.001	0.718644	9.48913	0.523764	0.810317
gnl|UG|Ssc#S6080521	MI-P-CP1-nwv-c-09-0-UI.s1 MI-P-CP1 Sus scrofa cDNA clone MI-P-CP1-nwv-c-09-0-UI 3', mRNA sequence /clone=MI-P-CP1-nwv-c-09-0-UI /clone_end=3' /gb=BI404007 /gi=15183167 /ug=Ssc.82162 /len=470	0	1	0.001	0.715586	9.48298	0.523764	0.864685
gnl|UG|Ssc#S55319059	Sus scrofa mRNA, clone:MLN010024H04, expressed in mesenteric lymph nodes /gb=AK346632 /gi=288785825 /ug=Ssc.39645 /len=940	0	2	0.001	0.715586	9.48298	0.268032	0.744011
gnl|UG|Ssc#S40107889	rfhi4012b_f3.y1 fhi Sus scrofa cDNA 5', mRNA sequence /clone_end=5' /gb=EW202796 /gi=182546538 /ug=Ssc.91438 /len=470	0	1	0.001	0.715586	9.48298	0.523764	0.856299
gnl|UG|Ssc#S39791622	rcad05b_p24.y1 cag Sus scrofa cDNA 5', mRNA sequence /clone_end=5' /gb=EV886900 /gi=178565482 /ug=Ssc.64722 /len=470	0	1	0.001	0.715586	9.48298	0.523764	0.847734
gnl|UG|Ssc#S55300070	FS697047 full-length enriched swine cDNA library, adult placenta Sus scrofa cDNA clone PCT010036F03 5', mRNA sequence /clone=PCT010036F03 /clone_end=5' /gb=FS697047 /gi=288300113 /ug=Ssc.78288 /len=470	0	1	0.001	0.715586	9.48298	0.523764	0.842579
gnl|UG|Ssc#S35173707	Sus scrofa mRNA, clone:UTR010098A05, expressed in uterus /gb=AK240554 /gi=115546128 /ug=Ssc.30933 /len=1410	0	3	0.001	0.715586	9.48298	0.137164	0.591478
gnl|UG|Ssc#S16768320	836579 MARC 3PIG Sus scrofa cDNA 3', mRNA sequence /clone_end=3' /gb=CF365919 /gi=34169000 /ug=Ssc.10692 /len=470	0	1	0.001	0.715586	9.48298	0.523764	0.815399
gnl|UG|Ssc#S40158855	rhyp25c_p19.y1 hyp Sus scrofa cDNA 5', mRNA sequence /clone_end=5' /gb=EW253762 /gi=182506191 /ug=Ssc.29100 /len=470	0	1	0.001	0.715586	9.48298	0.523764	0.808971
gnl|UG|Ssc#S55269200	FS700906 full-length enriched swine cDNA library, adult prostate Sus scrofa cDNA clone PST010052A01 5', mRNA sequence /clone=PST010052A01 /clone_end=5' /gb=FS700906 /gi=288262420 /ug=Ssc.27918 /len=941	0	2	0.001	0.714825	9.48145	0.268032	0.734671
gnl|UG|Ssc#S40199621	rjej13b_e16.y1 jej Sus scrofa cDNA 5', mRNA sequence /clone_end=5' /gb=EW294528 /gi=182476124 /ug=Ssc.91697 /len=471	0	1	0.001	0.714067	9.47991	0.523764	0.862995
gnl|UG|Ssc#S39886414	rcmu24_i22.y1 cmu Sus scrofa cDNA 5', mRNA sequence /clone_end=5' /gb=EV981489 /gi=178616620 /ug=Ssc.65625 /len=471	0	1	0.001	0.714067	9.47991	0.523764	0.839078
gnl|UG|Ssc#S40078456	rfbs3933b_a6.y1 fbs Sus scrofa cDNA 5', mRNA sequence /clone_end=5' /gb=EW173363 /gi=182456357 /ug=Ssc.85707 /len=471	0	1	0.001	0.714067	9.47991	0.523764	0.826151
gnl|UG|Ssc#S16766577	834097 MARC 3PIG Sus scrofa cDNA 5', mRNA sequence /clone_end=5' /gb=CF364172 /gi=34165525 /ug=Ssc.18903 /len=471	0	1	0.001	0.714067	9.47991	0.523764	0.815049
gnl|UG|Ssc#S50177977	susfleck_LV_N_62_A01 SUSFLECK Liver Normalized Sus scrofa cDNA clone 62_A01, mRNA sequence /clone=62_A01 /gb=FD609813 /gi=221030135 /ug=Ssc.92979 /len=473	0	1	0.001	0.711047	9.4738	0.523764	0.864252
gnl|UG|Ssc#S6053758	MI-P-E3-aag-e-04-1-UM.s1 MI-P-E3 Sus scrofa cDNA clone MI-P-E3-aag-e-04-1-UM 3', mRNA sequence /clone=MI-P-E3-aag-e-04-1-UM /clone_end=3' /gb=BF701954 /gi=11987362 /ug=Ssc.7104 /len=473	0	1	0.001	0.711047	9.4738	0.523764	0.822571
gnl|UG|Ssc#S6077414	UNL-P-FN-al-e-10-0-UNL.s1 UNL-P-FN Sus scrofa cDNA clone UNL-P-FN-al-e-10-0-UNL 3', mRNA sequence /clone=UNL-P-FN-al-e-10-0-UNL /clone_end=3' /gb=BI233993 /gi=14702436 /ug=Ssc.82040 /len=474	0	1	0.001	0.709547	9.47075	0.523764	0.845205
gnl|UG|Ssc#S55235650	FS647784 full-length enriched swine cDNA library, adult brain (frontal lobe) Sus scrofa cDNA clone BFLT10098A10 5', mRNA sequence /clone=BFLT10098A10 /clone_end=5' /gb=FS647784 /gi=288229641 /ug=Ssc.77449 /len=474	0	1	0.001	0.709547	9.47075	0.523764	0.816591
gnl|UG|Ssc#S40367520	rnmm22c_j8.y1 nmm Sus scrofa cDNA 5', mRNA sequence /clone_end=5' /gb=EW462127 /gi=182778024 /ug=Ssc.69078 /len=474	0	1	0.001	0.709547	9.47075	0.523764	0.814559
gnl|UG|Ssc#S55318723	Sus scrofa mRNA, clone:MLN010051F06, expressed in mesenteric lymph nodes /gb=AK346769 /gi=288786161 /ug=Ssc.54122 /len=949	0	2	0.001	0.7088	9.46923	0.268032	0.71949
gnl|UG|Ssc#S55254382	FS675356 full-length enriched swine cDNA library, adult kidney Sus scrofa cDNA clone KDN010062B12 5', mRNA sequence /clone=KDN010062B12 /clone_end=5' /gb=FS675356 /gi=288249585 /ug=Ssc.28856 /len=949	0	2	0.001	0.7088	9.46923	0.268032	0.71933
gnl|UG|Ssc#S40278565	rmcp17c_k12.y1 mcp Sus scrofa cDNA 5', mRNA sequence /clone_end=5' /gb=EW373472 /gi=182729644 /ug=Ssc.68744 /len=475	0	1	0.001	0.708053	9.46771	0.523764	0.831325
gnl|UG|Ssc#S20936275	AJ647998 CSEQRAN19 Sus scrofa cDNA clone C0003263_E20, mRNA sequence /clone=C0003263_E20 /gb=AJ647998 /gi=49324843 /ug=Ssc.85543 /len=475	0	1	0.001	0.708053	9.46771	0.523764	0.81094
gnl|UG|Ssc#S29984932	PDUts2034H06 Porcine testis cDNA library II Sus scrofa cDNA clone PDUts2034H06 5' similar to homologue to ref|NM_213856.1| Sus scrofa tear lipocalin (LCN1), mRNA, mRNA sequence /clone=PDUts2034H06 /clone_end=5' /gb=CX059408 /gi=84135550 /ug=Ssc.33845 /len=475	0	1	0.001	0.708053	9.46771	0.523764	0.810767
gnl|UG|Ssc#S29456718	POSM0605001_C20R porcine skeletal muscle cDNA library (PoSM) Sus scrofa cDNA 3', mRNA sequence /clone_end=3' /gb=DV896135 /gi=82919961 /ug=Ssc.87914 /len=476	0	1	0.001	0.706566	9.46468	0.523764	0.80835
gnl|UG|Ssc#S35173361	Sus scrofa mRNA, clone:AMP010077F01, expressed in alveolar macrophage /gb=AK230993 /gi=115546474 /ug=Ssc.51621 /len=2381	0	5	0.001	0.706269	9.46407	0.0359208	0.315539
gnl|UG|Ssc#S39768095	raor033_b24.y1 aor Sus scrofa cDNA 5', mRNA sequence /clone_end=5' /gb=EV863373 /gi=178514144 /ug=Ssc.62870 /len=477	0	1	0.001	0.705085	9.46165	0.523764	0.867293
gnl|UG|Ssc#S18555413	BX924064 Sus Scrofa library (scan) Sus scrofa cDNA clone scan0018d.i.20 5prim, mRNA sequence /clone=scan0018.i.20 /clone_end=5' /gb=BX924064 /gi=41140912 /ug=Ssc.94826 /len=477	0	1	0.001	0.705085	9.46165	0.523764	0.835165
gnl|UG|Ssc#S50177733	susfleck_LV_N_38_D12 SUSFLECK Liver Normalized Sus scrofa cDNA clone 38_D12, mRNA sequence /clone=38_D12 /gb=FD609569 /gi=221003849 /ug=Ssc.95781 /len=478	0	1	0.001	0.70361	9.45863	0.523764	0.846864
gnl|UG|Ssc#S55259342	FS661729 full-length enriched swine cDNA library, adult colon Sus scrofa cDNA clone CLNT10059F07 5', mRNA sequence /clone=CLNT10059F07 /clone_end=5' /gb=FS661729 /gi=288256086 /ug=Ssc.77872 /len=478	0	1	0.001	0.70361	9.45863	0.523764	0.828676
gnl|UG|Ssc#S6061900	MI-P-AY1-npu-g-09-0-UI.s1 MI-P-AY1 Sus scrofa cDNA clone MI-P-AY1-npu-g-09-0-UI 3', mRNA sequence /clone=MI-P-AY1-npu-g-09-0-UI /clone_end=3' /gb=BI398614 /gi=15177675 /ug=Ssc.9706 /len=478	0	1	0.001	0.70361	9.45863	0.523764	0.812746
gnl|UG|Ssc#S55323392	Sus scrofa mRNA, clone:BKFL10036D07, expressed in back fat /gb=AK344089 /gi=288781480 /ug=Ssc.44612 /len=1435	0	3	0.001	0.703119	9.45763	0.137164	0.593101
gnl|UG|Ssc#S40468510	rski0136_c2.y1 ski Sus scrofa cDNA 5', mRNA sequence /clone_end=5' /gb=EW563116 /gi=183123977 /ug=Ssc.71482 /len=479	0	1	0.001	0.702141	9.45562	0.523764	0.867372
gnl|UG|Ssc#S39930381	rcst10_d21.y1 cst Sus scrofa cDNA 5', mRNA sequence /clone_end=5' /gb=EW025446 /gi=181364719 /ug=Ssc.65933 /len=479	0	1	0.001	0.702141	9.45562	0.523764	0.85715
gnl|UG|Ssc#S6071866	AR19E2 Porcine Spleen cDNA library, Cot 30 Sus scrofa cDNA, mRNA sequence /gb=BI118909 /gi=15413020 /ug=Ssc.81808 /len=479	0	1	0.001	0.702141	9.45562	0.523764	0.855836
gnl|UG|Ssc#S6080250	MI-P-CP1-nwq-b-03-0-UI.s1 MI-P-CP1 Sus scrofa cDNA clone MI-P-CP1-nwq-b-03-0-UI 3', mRNA sequence /clone=MI-P-CP1-nwq-b-03-0-UI /clone_end=3' /gb=BI403733 /gi=15182794 /ug=Ssc.51993 /len=479	0	1	0.001	0.702141	9.45562	0.523764	0.853604
gnl|UG|Ssc#S39801015	rcbe08_j24.y1 cbe Sus scrofa cDNA 5', mRNA sequence /clone_end=5' /gb=EV896293 /gi=178535348 /ug=Ssc.64814 /len=479	0	1	0.001	0.702141	9.45562	0.523764	0.852569
gnl|UG|Ssc#S29980227	PDUts1157E07 Porcine testis cDNA library I Sus scrofa cDNA clone PDUts1157E07 3', mRNA sequence /clone=PDUts1157E07 /clone_end=3' /gb=CV876885 /gi=84130845 /ug=Ssc.34091 /len=479	0	1	0.001	0.702141	9.45562	0.523764	0.811322
gnl|UG|Ssc#S39916085	rcsk10_f10.y1 csk Sus scrofa cDNA 5', mRNA sequence /clone_end=5' /gb=EW011161 /gi=181218684 /ug=Ssc.65866 /len=479	0	1	0.001	0.702141	9.45562	0.523764	0.810421
gnl|UG|Ssc#S20116288	Sus scrofa folate receptor 1 (adult) (FOLR1), mRNA /cds=p(76,825) /gb=NM_214311 /gi=47523687 /ug=Ssc.94055 /len=959	0	2	0.001	0.701409	9.45411	0.268032	0.744867
gnl|UG|Ssc#S55322579	Sus scrofa mRNA, clone:DCI010065F04, expressed in dendritic cells (immature) /gb=AK344504 /gi=288782293 /ug=Ssc.48455 /len=1439	0	3	0.001	0.701165	9.45361	0.137164	0.597593
gnl|UG|Ssc#S40322926	rnbm07b_h20.y1 nbm Sus scrofa cDNA 5', mRNA sequence /clone_end=5' /gb=EW417533 /gi=182730490 /ug=Ssc.6637 /len=480	0	1	0.001	0.700678	9.45261	0.523764	0.8383
gnl|UG|Ssc#S20116645	Sus scrofa N-acetylneuraminate pyruvate lyase (dihydrodipicolinate synthase) (NPL), mRNA /cds=p(1,960) /gb=NM_214071 /gi=47522955 /ug=Ssc.82453 /len=960	0	2	0.001	0.700678	9.45261	0.268032	0.728992
gnl|UG|Ssc#S6048416	388944 MARC 2PIG Sus scrofa cDNA 5', mRNA sequence /clone_end=5' /gb=BI360868 /gi=15056896 /ti=470954327 /ug=Ssc.81176 /len=480	0	1	0.001	0.700678	9.45261	0.523764	0.823035
gnl|UG|Ssc#S40324900	rnbm40b_m23.y1 nbm Sus scrofa cDNA 5', mRNA sequence /clone_end=5' /gb=EW419507 /gi=182839447 /ug=Ssc.68963 /len=481	0	1	0.001	0.699221	9.44961	0.523764	0.838004
gnl|UG|Ssc#S40473108	rsme36_b10.y1 sme Sus scrofa cDNA 5', mRNA sequence /clone_end=5' /gb=EW567714 /gi=183115723 /ug=Ssc.92420 /len=481	0	1	0.001	0.699221	9.44961	0.523764	0.823499
gnl|UG|Ssc#S39873775	rpigca0_008509.y1 clu Sus scrofa cDNA 5', mRNA sequence /clone_end=5' /gb=EV968857 /gi=178579445 /ug=Ssc.90515 /len=481	0	1	0.001	0.699221	9.44961	0.523764	0.810733
gnl|UG|Ssc#S6009227	324888 MARC 1PIG Sus scrofa cDNA 5', mRNA sequence /clone_end=5' /gb=BG610295 /gi=13660274 /ti=448054491 /ug=Ssc.28744 /len=482	0	1	0.001	0.697771	9.44661	0.523764	0.823142
gnl|UG|Ssc#S20937762	AJ649485 CSEQRAN19 Sus scrofa cDNA clone C0003272_J23, mRNA sequence /clone=C0003272_J23 /gb=AJ649485 /gi=49326330 /ug=Ssc.85603 /len=483	0	1	0.001	0.696326	9.44362	0.523764	0.854873
gnl|UG|Ssc#S40247650	rlnt21c_i22.y1 lnt Sus scrofa cDNA 5', mRNA sequence /clone_end=5' /gb=EW342557 /gi=182862124 /ug=Ssc.68662 /len=483	0	1	0.001	0.696326	9.44362	0.523764	0.820297
gnl|UG|Ssc#S39846294	rcje11_g6.y1 cje Sus scrofa cDNA 5', mRNA sequence /clone_end=5' /gb=EV941376 /gi=178540390 /ug=Ssc.65354 /len=483	0	1	0.001	0.696326	9.44362	0.523764	0.811564
gnl|UG|Ssc#S35165927	Sus scrofa mRNA, clone:PBL010009G02, expressed in periphral blood mononuclear cell /gb=AK236804 /gi=115553799 /ug=Ssc.50125 /len=1451	0	3	0.001	0.695366	9.44163	0.137164	0.595018
gnl|UG|Ssc#S40410729	rplac_15002.y1 pla Sus scrofa cDNA 5', mRNA sequence /clone_end=5' /gb=EW505336 /gi=183119721 /ug=Ssc.92268 /len=484	0	1	0.001	0.694887	9.44063	0.523764	0.823749
gnl|UG|Ssc#S5987571	68244 MARC 1PIG Sus scrofa cDNA 5', mRNA sequence /clone_end=5' /gb=AW429775 /gi=6961082 /ti=447567708 /ug=Ssc.29689 /len=484	0	1	0.001	0.694887	9.44063	0.523764	0.81212
gnl|UG|Ssc#S35167018	Sus scrofa mRNA, clone:LVRM10051D05, expressed in liver /gb=AK232926 /gi=115552721 /ug=Ssc.89585 /len=1454	0	3	0.001	0.693931	9.43865	0.137164	0.594875
gnl|UG|Ssc#S6036046	259154 MARC 2PIG Sus scrofa cDNA 5', mRNA sequence /clone_end=5' /gb=BF442436 /gi=11502528 /ti=470942163 /ug=Ssc.80653 /len=485	0	1	0.001	0.693454	9.43766	0.523764	0.821006
gnl|UG|Ssc#S6074940	UNL-P-FN-cp-a-01-0-UNL.s1 UNL-P-FN Sus scrofa cDNA clone UNL-P-FN-cp-a-01-0-UNL 3', mRNA sequence /clone=UNL-P-FN-cp-a-01-0-UNL /clone_end=3' /gb=BI184558 /gi=14658967 /ug=Ssc.50754 /len=485	0	1	0.001	0.693454	9.43766	0.523764	0.809177
gnl|UG|Ssc#S40416584	rpro19_g1r1.y1 pro Sus scrofa cDNA 5', mRNA sequence /clone_end=5' /gb=EW511191 /gi=183048950 /ug=Ssc.69234 /len=486	0	1	0.001	0.692028	9.43469	0.523764	0.840601
gnl|UG|Ssc#S35172251	Sus scrofa mRNA, clone:ITT010022F04, expressed in intestine /gb=AK231242 /gi=115547584 /ug=Ssc.95136 /len=972	0	2	0.001	0.692028	9.43469	0.268032	0.716994
gnl|UG|Ssc#S40000081	rece16c_j19.y1 ece Sus scrofa cDNA 5', mRNA sequence /clone_end=5' /gb=EW094990 /gi=181288866 /ug=Ssc.7255 /len=486	0	1	0.001	0.692028	9.43469	0.523764	0.807834
gnl|UG|Ssc#S55262629	FS712749 full-length enriched swine cDNA library, adult pituitary gland Sus scrofa cDNA clone PTG010102H02 5', mRNA sequence /clone=PTG010102H02 /clone_end=5' /gb=FS712749 /gi=288255040 /ug=Ssc.93343 /len=487	0	1	0.001	0.690607	9.43172	0.523764	0.852761
gnl|UG|Ssc#S55237529	FS641760 full-length enriched swine cDNA library, adult brain (frontal lobe) Sus scrofa cDNA clone BFLT10022B01 5', mRNA sequence /clone=BFLT10022B01 /clone_end=5' /gb=FS641760 /gi=288228784 /ug=Ssc.77483 /len=487	0	1	0.001	0.690607	9.43172	0.523764	0.831689
gnl|UG|Ssc#S27599481	EST-AR110F10 Infected Porcine Spleen cDNA library Sus scrofa cDNA clone AR110F10, mRNA sequence /clone=AR110F10 /gb=DV224808 /gi=77590924 /ug=Ssc.87850 /len=487	0	1	0.001	0.690607	9.43172	0.523764	0.810456
gnl|UG|Ssc#S35170814	Sus scrofa mRNA, clone:TCH010063G06, expressed in trachea /gb=AK238214 /gi=115549025 /ug=Ssc.39265 /len=1462	0	3	0.001	0.690134	9.43073	0.137164	0.598744
gnl|UG|Ssc#S35166740	Sus scrofa mRNA, clone:THY010114C09, expressed in thymus /gb=AK239585 /gi=115552999 /ug=Ssc.31046 /len=2441	0	5	0.001	0.688909	9.42817	0.0359208	0.314624
gnl|UG|Ssc#S6035377	257399 MARC 2PIG Sus scrofa cDNA 5', mRNA sequence /clone_end=5' /gb=BF441211 /gi=11501303 /ti=470940928 /ug=Ssc.80627 /len=489	0	1	0.001	0.687782	9.42581	0.523764	0.857034
gnl|UG|Ssc#S6040132	365500 MARC 2PIG Sus scrofa cDNA 5', mRNA sequence /clone_end=5' /gb=BI340279 /gi=15033562 /ti=470946030 /ug=Ssc.6061 /len=489	0	1	0.001	0.687782	9.42581	0.523764	0.852454
gnl|UG|Ssc#S29974758	PDUts1091A12 Porcine testis cDNA library I Sus scrofa cDNA clone PDUts1091A12 3', mRNA sequence /clone=PDUts1091A12 /clone_end=3' /gb=CV871416 /gi=84125376 /ug=Ssc.34380 /len=489	0	1	0.001	0.687782	9.42581	0.523764	0.852263
gnl|UG|Ssc#S39941293	rcte21_p13.y1 cte Sus scrofa cDNA 5', mRNA sequence /clone_end=5' /gb=EW036358 /gi=181218136 /ug=Ssc.41338 /len=489	0	1	0.001	0.687782	9.42581	0.523764	0.840081
gnl|UG|Ssc#S29967517	PDUts1002D03 Porcine testis cDNA library I Sus scrofa cDNA clone PDUts1002D03 5', mRNA sequence /clone=PDUts1002D03 /clone_end=5' /gb=CV864175 /gi=84118135 /ug=Ssc.88035 /len=489	0	1	0.001	0.687782	9.42581	0.523764	0.832966
gnl|UG|Ssc#S35173319	Sus scrofa mRNA, clone:OVR010046D03, expressed in ovary /gb=AK234353 /gi=115546516 /ug=Ssc.84388 /len=1469	0	3	0.001	0.686846	9.42384	0.137164	0.596016
gnl|UG|Ssc#S6085319	POSM0100007_D01 porcine skeletal muscle cDNA library (PoSM) Sus scrofa cDNA 3', mRNA sequence /clone_end=3' /gb=BM190252 /gi=17526215 /ug=Ssc.13820 /len=490	0	1	0.001	0.686378	9.42286	0.523764	0.867253
gnl|UG|Ssc#S55325550	Sus scrofa mRNA, clone:PCT010036B02, expressed in placenta /gb=AK349101 /gi=288779276 /ug=Ssc.78286 /len=490	0	1	0.001	0.686378	9.42286	0.523764	0.847128
gnl|UG|Ssc#S36162725	Sus scrofa SNRPE (SNRPE) mRNA, complete cds /cds=p(20,298) /gb=DQ629140 /gi=117660532 /ug=Ssc.81445 /len=490	0	1	0.001	0.686378	9.42286	0.523764	0.830016
gnl|UG|Ssc#S58307819	PREDICTED: Sus scrofa FACT complex subunit SPT16-like (LOC100512724), mRNA /cds=p(89,3232) /gb=XM_003128577 /gi=311261061 /ug=Ssc.11058 /len=4413	0	9	0.001	0.685912	9.42188	0.00246352	0.0556657
gnl|UG|Ssc#S6062738	MI-P-AY1-nrq-b-02-0-UI.s1 MI-P-AY1 Sus scrofa cDNA clone MI-P-AY1-nrq-b-02-0-UI 3', mRNA sequence /clone=MI-P-AY1-nrq-b-02-0-UI /clone_end=3' /gb=BI399489 /gi=15178550 /ug=Ssc.9976 /len=491	0	1	0.001	0.68498	9.41992	0.523764	0.839301
gnl|UG|Ssc#S39877866	rcly14b_f20.y1 cly Sus scrofa cDNA 5', mRNA sequence /clone_end=5' /gb=EV972941 /gi=178630196 /ug=Ssc.90533 /len=492	0	1	0.001	0.683588	9.41698	0.523764	0.849859
gnl|UG|Ssc#S18337057	BP464304 full-length enriched swine cDNA library, adult uterus Sus scrofa cDNA clone UTR010053F09 5', mRNA sequence /clone=UTR010053F09 /clone_end=5' /gb=BP464304 /gi=40483899 /ug=Ssc.23750 /len=492	0	1	0.001	0.683588	9.41698	0.523764	0.839932
gnl|UG|Ssc#S58310704	PREDICTED: Sus scrofa tetratricopeptide repeat protein 24-like (LOC100515434), mRNA /cds=p(22,984) /gb=XM_003125697 /gi=311254104 /ug=Ssc.95778 /len=984	0	2	0.001	0.683588	9.41698	0.268032	0.732676
gnl|UG|Ssc#S39800893	rcbe01_n14.y1 cbe Sus scrofa cDNA 5', mRNA sequence /clone_end=5' /gb=EV896171 /gi=178509296 /ug=Ssc.90302 /len=492	0	1	0.001	0.683588	9.41698	0.523764	0.82511
gnl|UG|Ssc#S39803737	rcbe21_c10.y1 cbe Sus scrofa cDNA 5', mRNA sequence /clone_end=5' /gb=EV899015 /gi=178591046 /ug=Ssc.64855 /len=493	0	1	0.001	0.682202	9.41405	0.523764	0.848454
gnl|UG|Ssc#S40135607	rhea37_o2.y1 hea Sus scrofa cDNA 5', mRNA sequence /clone_end=5' /gb=EW230514 /gi=182452520 /ug=Ssc.91504 /len=493	0	1	0.001	0.682202	9.41405	0.523764	0.838263
gnl|UG|Ssc#S40398354	rpgl03_e16.y1 pgl Sus scrofa cDNA 5', mRNA sequence /clone_end=5' /gb=EW492961 /gi=182769086 /ug=Ssc.92199 /len=493	0	1	0.001	0.682202	9.41405	0.523764	0.834138
gnl|UG|Ssc#S6082763	MI-P-NA-aeh-b-05-1-UM.s1.ab1 MI-P-NA Sus scrofa cDNA clone MI-P-NA-aeh-b-05-1-UM.ab1 3', mRNA sequence /clone=MI-P-NA-aeh-b-05-1-UM.ab1 /clone_end=3' /gb=BI404946 /gi=15184159 /ug=Ssc.13363 /len=493	0	1	0.001	0.682202	9.41405	0.523764	0.816346
gnl|UG|Ssc#S55324685	Sus scrofa mRNA, clone:ADR010052A01, expressed in adrenal gland /gb=AK343371 /gi=288780187 /ug=Ssc.76438 /len=2466	0	5	0.001	0.681925	9.41347	0.0359208	0.315462
gnl|UG|Ssc#S56541622	Sus scrofa vasoactive intestinal polypeptide receptor 2 (VIPR2) mRNA, complete cds /cds=p(39,1367) /gb=GU576975 /gi=302582952 /ug=Ssc.93731 /len=1481	0	3	0.001	0.68128	9.4121	0.137164	0.590354
gnl|UG|Ssc#S46876948	PREDICTED: Sus scrofa lipase, family member M (LIPM), mRNA /cds=p(1,1272) /gb=XM_001928440 /gi=194042446 /ug=Ssc.95614 /len=1481	0	3	0.001	0.68128	9.4121	0.137164	0.587633
gnl|UG|Ssc#S40160815	rhyp13c_c9.y1 hyp Sus scrofa cDNA 5', mRNA sequence /clone_end=5' /gb=EW255722 /gi=182620203 /ug=Ssc.68261 /len=494	0	1	0.001	0.680821	9.41113	0.523764	0.856531
gnl|UG|Ssc#S40432875	rrec35_m8.y1 rec Sus scrofa cDNA 5', mRNA sequence /clone_end=5' /gb=EW527481 /gi=183093504 /ug=Ssc.86330 /len=494	0	1	0.001	0.680821	9.41113	0.523764	0.843103
gnl|UG|Ssc#S6061842	MI-P-AY1-nqc-e-06-0-UI.s1 MI-P-AY1 Sus scrofa cDNA clone MI-P-AY1-nqc-e-06-0-UI 3', mRNA sequence /clone=MI-P-AY1-nqc-e-06-0-UI /clone_end=3' /gb=BF710195 /gi=12009672 /ug=Ssc.9696 /len=494	0	1	0.001	0.680821	9.41113	0.523764	0.834284
gnl|UG|Ssc#S40410819	rplac_15421.y1 pla Sus scrofa cDNA 5', mRNA sequence /clone_end=5' /gb=EW505426 /gi=183157447 /ug=Ssc.92269 /len=494	0	1	0.001	0.680821	9.41113	0.523764	0.825217
gnl|UG|Ssc#S39853411	rcki22_i1.y1 cki Sus scrofa cDNA 5', mRNA sequence /clone_end=5' /gb=EV948493 /gi=178596502 /ug=Ssc.90454 /len=495	0	1	0.001	0.679445	9.40821	0.523764	0.864764
gnl|UG|Ssc#S6059057	MI-P-O3-aba-d-10-1-UM.s2 MI-P-O3 Sus scrofa cDNA clone MI-P-O3-aba-d-10-1-UM 3', mRNA sequence /clone=MI-P-O3-aba-d-10-1-UM /clone_end=3' /gb=BQ603521 /gi=21550247 /ug=Ssc.8752 /len=495	0	1	0.001	0.679445	9.40821	0.523764	0.851536
gnl|UG|Ssc#S40423189	rpty630b_n16.y1 pty Sus scrofa cDNA 5', mRNA sequence /clone_end=5' /gb=EW517796 /gi=183165334 /ug=Ssc.69269 /len=495	0	1	0.001	0.679445	9.40821	0.523764	0.850506
gnl|UG|Ssc#S40195647	rjej09b_k14.y1 jej Sus scrofa cDNA 5', mRNA sequence /clone_end=5' /gb=EW290554 /gi=182592278 /ug=Ssc.68445 /len=495	0	1	0.001	0.679445	9.40821	0.523764	0.82911
gnl|UG|Ssc#S40484807	rspl25_e11.y1 spl Sus scrofa cDNA 5', mRNA sequence /clone_end=5' /gb=EW579413 /gi=183132702 /ug=Ssc.69553 /len=496	0	1	0.001	0.678075	9.4053	0.523764	0.815679
gnl|UG|Ssc#S55327479	Sus scrofa mRNA, clone:MLTL10041B08, expressed in longissimus /gb=AK347170 /gi=288576575 /ug=Ssc.12849 /len=1489	0	3	0.001	0.67762	9.40433	0.137164	0.599466
gnl|UG|Ssc#S50185302	susfleck_LM_51_H06 SUSFLECK Loin Muscle Sus scrofa cDNA clone 51_H06, mRNA sequence /clone=51_H06 /gb=FD617138 /gi=221008747 /ug=Ssc.93000 /len=497	0	1	0.001	0.676711	9.4024	0.523764	0.869398
gnl|UG|Ssc#S29982694	PDUts2010F11 Porcine testis cDNA library II Sus scrofa cDNA clone PDUts2010F11 5', mRNA sequence /clone=PDUts2010F11 /clone_end=5' /gb=CX057170 /gi=84133312 /ug=Ssc.33952 /len=497	0	1	0.001	0.676711	9.4024	0.523764	0.861194
gnl|UG|Ssc#S40141562	rhlv12b_j21.y1 hlv Sus scrofa cDNA 5', mRNA sequence /clone_end=5' /gb=EW236469 /gi=182545521 /ug=Ssc.68138 /len=498	0	1	0.001	0.675352	9.3995	0.523764	0.866422
gnl|UG|Ssc#S40291516	rmed34c_c11.y1 med Sus scrofa cDNA 5', mRNA sequence /clone_end=5' /gb=EW386123 /gi=182852659 /ug=Ssc.91915 /len=498	0	1	0.001	0.675352	9.3995	0.523764	0.821895
gnl|UG|Ssc#S6011831	351855 MARC 1PIG Sus scrofa cDNA 5', mRNA sequence /clone_end=5' /gb=BG833814 /gi=14198603 /ti=448056274 /ug=Ssc.28634 /len=498	0	1	0.001	0.675352	9.3995	0.523764	0.809074
gnl|UG|Ssc#S6036950	261803 MARC 2PIG Sus scrofa cDNA 5', mRNA sequence /clone_end=5' /gb=BF444069 /gi=11504161 /ti=470943808 /ug=Ssc.49422 /len=499	0	1	0.001	0.673999	9.3966	0.523764	0.857615
gnl|UG|Ssc#S20936693	AJ648416 CSEQRAN19 Sus scrofa cDNA clone C0003264_J15, mRNA sequence /clone=C0003264_J15 /gb=AJ648416 /gi=49325261 /ug=Ssc.74100 /len=499	0	1	0.001	0.673999	9.3966	0.523764	0.852837
gnl|UG|Ssc#S6031392	234315 MARC 2PIG Sus scrofa cDNA 5', mRNA sequence /clone_end=5' /gb=BF189054 /gi=11072423 /ti=470933647 /ug=Ssc.34658 /len=499	0	1	0.001	0.673999	9.3966	0.523764	0.848795
gnl|UG|Ssc#S40164170	rill303b_l8.y1 ill Sus scrofa cDNA 5', mRNA sequence /clone_end=5' /gb=EW259077 /gi=182586379 /ug=Ssc.91593 /len=499	0	1	0.001	0.673999	9.3966	0.523764	0.837117
gnl|UG|Ssc#S40371744	rnmm26c_l2.y1 nmm Sus scrofa cDNA 5', mRNA sequence /clone_end=5' /gb=EW466351 /gi=182849824 /ug=Ssc.92129 /len=499	0	1	0.001	0.673999	9.3966	0.523764	0.825325
gnl|UG|Ssc#S55292851	FS665373 full-length enriched swine cDNA library, adult hypothalamus Sus scrofa cDNA clone HTMT10016E09 5', mRNA sequence /clone=HTMT10016E09 /clone_end=5' /gb=FS665373 /gi=288291625 /ug=Ssc.93785 /len=499	0	1	0.001	0.673999	9.3966	0.523764	0.823428
gnl|UG|Ssc#S21573198	UMC-pd10en2-001-a10 Endometrium gilt D10 of estrous cycle pd10en Sus scrofa cDNA 3', mRNA sequence /clone_end=3' /gb=CO986161 /gi=51345428 /ug=Ssc.40185 /len=501	0	1	0.001	0.671308	9.39083	0.523764	0.862564
gnl|UG|Ssc#S20958643	AJ680401 CSEQRAN04 Sus scrofa cDNA clone C0001787_P10, mRNA sequence /clone=C0001787_P10 /gb=AJ680401 /gi=49412988 /ug=Ssc.86012 /len=501	0	1	0.001	0.671308	9.39083	0.523764	0.861233
gnl|UG|Ssc#S5996764	131725 MARC 1PIG Sus scrofa cDNA 5', mRNA sequence /clone_end=5' /gb=BE032397 /gi=8327406 /ti=447576904 /ug=Ssc.29308 /len=501	0	1	0.001	0.671308	9.39083	0.523764	0.846184
gnl|UG|Ssc#S55282825	FS652614 full-length enriched swine cDNA library, adult back fat Sus scrofa cDNA clone BKFL10070E09 5', mRNA sequence /clone=BKFL10070E09 /clone_end=5' /gb=FS652614 /gi=288283975 /ug=Ssc.77593 /len=502	0	1	0.001	0.669971	9.38795	0.523764	0.808213
gnl|UG|Ssc#S20947093	AJ658816 KN277 Sus scrofa cDNA clone C0005213_G16, mRNA sequence /clone=C0005213_G16 /gb=AJ658816 /gi=49342885 /ug=Ssc.41383 /len=503	0	1	0.001	0.668639	9.38508	0.523764	0.847658
gnl|UG|Ssc#S55324062	Sus scrofa mRNA, clone:SPL010001B02, expressed in spleen /gb=AK350146 /gi=288780810 /ug=Ssc.34636 /len=1007	0	2	0.001	0.667975	9.38365	0.268032	0.722648
gnl|UG|Ssc#S40090664	rfce17c_o19.y1 fce Sus scrofa cDNA 5', mRNA sequence /clone_end=5' /gb=EW185571 /gi=182455312 /ug=Ssc.70039 /len=504	0	1	0.001	0.667312	9.38222	0.523764	0.850964
gnl|UG|Ssc#S29986462	PDUts2051E11 Porcine testis cDNA library II Sus scrofa cDNA clone PDUts2051E11 5', mRNA sequence /clone=PDUts2051E11 /clone_end=5' /gb=CX060938 /gi=84137080 /ug=Ssc.88844 /len=504	0	1	0.001	0.667312	9.38222	0.523764	0.830053
gnl|UG|Ssc#S31116739	1538651 MARC 3PIG Sus scrofa cDNA 3', mRNA sequence /clone_end=3' /gb=DY420577 /gi=87221880 /ug=Ssc.32878 /len=505	0	1	0.001	0.665991	9.37936	0.523764	0.846486
gnl|UG|Ssc#S20939530	AJ651253 CSEQRAN19 Sus scrofa cDNA clone C0003277_M14, mRNA sequence /clone=C0003277_M14 /gb=AJ651253 /gi=49333698 /ug=Ssc.74162 /len=506	0	1	0.001	0.664675	9.3765	0.523764	0.862838
gnl|UG|Ssc#S40093217	rfce04c_j10.y1 fce Sus scrofa cDNA 5', mRNA sequence /clone_end=5' /gb=EW188124 /gi=182494534 /ug=Ssc.67813 /len=506	0	1	0.001	0.664675	9.3765	0.523764	0.858196
gnl|UG|Ssc#S35166411	Sus scrofa mRNA, clone:LVRM10085D03, expressed in liver /gb=AK233125 /gi=115553327 /ug=Ssc.50054 /len=1518	0	3	0.001	0.664675	9.3765	0.137164	0.588398
gnl|UG|Ssc#S40248320	rlnt14c_o22.y1 lnt Sus scrofa cDNA 5', mRNA sequence /clone_end=5' /gb=EW343227 /gi=182790577 /ug=Ssc.68670 /len=506	0	1	0.001	0.664675	9.3765	0.523764	0.812641
gnl|UG|Ssc#S40347115	rnep09c_g22.y1 nep Sus scrofa cDNA 5', mRNA sequence /clone_end=5' /gb=EW441722 /gi=182774137 /ug=Ssc.95674 /len=506	0	1	0.001	0.664675	9.3765	0.523764	0.808695
gnl|UG|Ssc#S29987247	PDUts2060B10 Porcine testis cDNA library II Sus scrofa cDNA clone PDUts2060B10 5' similar to homologue to ref|XM_203838.1| Mus musculus RIKEN cDNA 4930571C24 gene (4930571C24Rik), mRNA, mRNA sequence /clone=PDUts2060B10 /clone_end=5' /gb=CX061721 /gi=84137863 /ug=Ssc.33596 /len=507	0	1	0.001	0.663364	9.37366	0.523764	0.833295
gnl|UG|Ssc#S46877118	PREDICTED: Sus scrofa ventral anterior homeobox 1-like (LOC100157019), mRNA /cds=p(14,1015) /gb=XM_001927239 /gi=311271889 /ug=Ssc.95758 /len=1015	0	2	0.001	0.66271	9.37223	0.268032	0.720237
gnl|UG|Ssc#S39961246	rpigcb_0146.y1 cty Sus scrofa cDNA 5', mRNA sequence /clone_end=5' /gb=EW056311 /gi=181361111 /ug=Ssc.51750 /len=508	0	1	0.001	0.662058	9.37081	0.523764	0.858352
gnl|UG|Ssc#S6063405	MI-P-AY1-nqn-c-06-0-UI.s1 MI-P-AY1 Sus scrofa cDNA clone MI-P-AY1-nqn-c-06-0-UI 3', mRNA sequence /clone=MI-P-AY1-nqn-c-06-0-UI /clone_end=3' /gb=BI400197 /gi=15179258 /ug=Ssc.10214 /len=508	0	1	0.001	0.662058	9.37081	0.523764	0.834028
gnl|UG|Ssc#S26721167	AJ957251 KN404_2 Sus scrofa cDNA clone C0007758o07 3', mRNA sequence /clone=C0007758o07 /clone_end=3' /gb=AJ957251 /gi=74374067 /ug=Ssc.36129 /len=508	0	1	0.001	0.662058	9.37081	0.523764	0.829907
gnl|UG|Ssc#S6089339	MI-P-HO-ahw-d-11-1-UM.s1 MI-P-HO Sus scrofa cDNA clone MI-P-HO-ahw-d-11-1-UM 3', mRNA sequence /clone=MI-P-HO-ahw-d-11-1-UM /clone_end=3' /gb=BQ602198 /gi=21548924 /ug=Ssc.52328 /len=508	0	1	0.001	0.662058	9.37081	0.523764	0.809005
gnl|UG|Ssc#S29976135	PDUts1107A02 Porcine testis cDNA library I Sus scrofa cDNA clone PDUts1107A02 5', mRNA sequence /clone=PDUts1107A02 /clone_end=5' /gb=CV872793 /gi=84126753 /ug=Ssc.95179 /len=508	0	1	0.001	0.662058	9.37081	0.523764	0.808316
gnl|UG|Ssc#S55265520	FS651504 full-length enriched swine cDNA library, adult back fat Sus scrofa cDNA clone BKFL10048A10 5', mRNA sequence /clone=BKFL10048A10 /clone_end=5' /gb=FS651504 /gi=288268652 /ug=Ssc.78003 /len=509	0	1	0.001	0.660757	9.36798	0.523764	0.863938
gnl|UG|Ssc#S39937993	rcte24_j1.y1 cte Sus scrofa cDNA 5', mRNA sequence /clone_end=5' /gb=EW033058 /gi=181345906 /ug=Ssc.66018 /len=509	0	1	0.001	0.660757	9.36798	0.523764	0.829654
gnl|UG|Ssc#S35165939	Sus scrofa mRNA, clone:PBL010005G10, expressed in periphral blood mononuclear cell /gb=AK236792 /gi=115553787 /ug=Ssc.14472 /len=1528	0	3	0.001	0.660325	9.36703	0.137164	0.587494
gnl|UG|Ssc#S40495247	rssp13_g7.y1 ssp Sus scrofa cDNA 5', mRNA sequence /clone_end=5' /gb=EW589853 /gi=183099170 /ug=Ssc.91518 /len=510	0	1	0.001	0.659462	9.36514	0.523764	0.867848
gnl|UG|Ssc#S20939541	AJ651264 CSEQRAN19 Sus scrofa cDNA clone C0003277_N08, mRNA sequence /clone=C0003277_N08 /gb=AJ651264 /gi=49333709 /ug=Ssc.85696 /len=510	0	1	0.001	0.659462	9.36514	0.523764	0.864961
gnl|UG|Ssc#S18546895	BX915546 Sus Scrofa library (scan) Sus scrofa cDNA clone scan0031.i.15 5prim, mRNA sequence /clone=scan0031.i.15 /clone_end=5' /gb=BX915546 /gi=90244871 /ug=Ssc.25367 /len=511	0	1	0.001	0.658171	9.36232	0.523764	0.837967
gnl|UG|Ssc#S18381559	932416 MARC 4PIG Sus scrofa cDNA 3', mRNA sequence /clone_end=3' /gb=CK461675 /gi=40832956 /ug=Ssc.24633 /len=511	0	1	0.001	0.658171	9.36232	0.523764	0.835753
gnl|UG|Ssc#S29978716	PDUts1138F06 Porcine testis cDNA library I Sus scrofa cDNA clone PDUts1138F06 5' similar to homologue to emb|AJ341668.1| Homo sapiens genomic sequence surrounding NotI site, clone NL6-HM24RS, mRNA sequence /clone=PDUts1138F06 /clone_end=5' /gb=CV875374 /gi=84129334 /ug=Ssc.34174 /len=511	0	1	0.001	0.658171	9.36232	0.523764	0.820722
gnl|UG|Ssc#S6085863	POSM0100007_G02 porcine skeletal muscle cDNA library (PoSM) Sus scrofa cDNA 3', mRNA sequence /clone_end=3' /gb=BM190275 /gi=17526238 /ug=Ssc.13884 /len=511	0	1	0.001	0.658171	9.36232	0.523764	0.817013
gnl|UG|Ssc#S6046662	373731 MARC 2PIG Sus scrofa cDNA 5', mRNA sequence /clone_end=5' /gb=BI345035 /gi=15038324 /ti=470950793 /ug=Ssc.81090 /len=512	0	1	0.001	0.656886	9.3595	0.523764	0.860491
gnl|UG|Ssc#S40515417	rsto220_j3.y1 sto Sus scrofa cDNA 5', mRNA sequence /clone_end=5' /gb=EW610023 /gi=183070126 /ug=Ssc.80622 /len=512	0	1	0.001	0.656886	9.3595	0.523764	0.826439
gnl|UG|Ssc#S58307688	PREDICTED: Sus scrofa hypothetical protein LOC100524507 (LOC100524507), mRNA /cds=p(1,1653) /gb=XM_003128705 /gi=311261536 /ug=Ssc.74577 /len=2050	0	4	0.001	0.656245	9.35809	0.0701928	0.448136
gnl|UG|Ssc#S58302848	PREDICTED: Sus scrofa trypsin-3-like (LOC100515932), mRNA /cds=p(134,754) /gb=XM_003133547 /gi=311272802 /ug=Ssc.41082 /len=1025	0	2	0.001	0.656245	9.35809	0.268032	0.720771
gnl|UG|Ssc#S20936754	AJ648477 CSEQRAN19 Sus scrofa cDNA clone C0003264_M07, mRNA sequence /clone=C0003264_M07 /gb=AJ648477 /gi=49325322 /ug=Ssc.74119 /len=513	0	1	0.001	0.655605	9.35668	0.523764	0.808557
gnl|UG|Ssc#S23694593	1101982 MARC 4PIG Sus scrofa cDNA 5', mRNA sequence /clone_end=5' /gb=DN105696 /gi=59780959 /ug=Ssc.45010 /len=514	0	1	0.001	0.65433	9.35387	0.523764	0.84157
gnl|UG|Ssc#S40038622	reru08c_l5.y1 eru Sus scrofa cDNA 5', mRNA sequence /clone_end=5' /gb=EW133529 /gi=182448015 /ug=Ssc.67284 /len=514	0	1	0.001	0.65433	9.35387	0.523764	0.838189
gnl|UG|Ssc#S55292218	FS658971 full-length enriched swine cDNA library, adult colon Sus scrofa cDNA clone CLNT10024G11 5', mRNA sequence /clone=CLNT10024G11 /clone_end=5' /gb=FS658971 /gi=288292644 /ug=Ssc.78234 /len=514	0	1	0.001	0.65433	9.35387	0.523764	0.823928
gnl|UG|Ssc#S6015817	361977 MARC 1PIG Sus scrofa cDNA 5', mRNA sequence /clone_end=5' /gb=BI338269 /gi=15031552 /ti=448060883 /ug=Ssc.28566 /len=514	0	1	0.001	0.65433	9.35387	0.523764	0.823821
gnl|UG|Ssc#S40418375	rpro31_e22.y1 pro Sus scrofa cDNA 5', mRNA sequence /clone_end=5' /gb=EW512982 /gi=183103453 /ug=Ssc.41542 /len=515	0	1	0.001	0.653059	9.35107	0.523764	0.86658
gnl|UG|Ssc#S29989773	PDUts2087E08 Porcine testis cDNA library II Sus scrofa cDNA clone PDUts2087E08 5', mRNA sequence /clone=PDUts2087E08 /clone_end=5' /gb=CX064247 /gi=84140389 /ug=Ssc.33642 /len=515	0	1	0.001	0.653059	9.35107	0.523764	0.857576
gnl|UG|Ssc#S20938955	AJ650678 CSEQRAN19 Sus scrofa cDNA clone C0003276_A07, mRNA sequence /clone=C0003276_A07 /gb=AJ650678 /gi=49327523 /ug=Ssc.85574 /len=515	0	1	0.001	0.653059	9.35107	0.523764	0.849783
gnl|UG|Ssc#S40447390	rsag017_d6.y1 sag Sus scrofa cDNA 5', mRNA sequence /clone_end=5' /gb=EW541996 /gi=183072844 /ug=Ssc.69374 /len=515	0	1	0.001	0.653059	9.35107	0.523764	0.820687
gnl|UG|Ssc#S26725461	AJ961545 KN404_2 Sus scrofa cDNA clone C0007755l20 3', mRNA sequence /clone=C0007755l20 /clone_end=3' /gb=AJ961545 /gi=74378361 /ug=Ssc.53413 /len=516	0	1	0.001	0.651793	9.34827	0.523764	0.86757
gnl|UG|Ssc#S6029367	237683 MARC 2PIG Sus scrofa cDNA 5', mRNA sequence /clone_end=5' /gb=BF190991 /gi=11074360 /ti=470935624 /ug=Ssc.55995 /len=516	0	1	0.001	0.651793	9.34827	0.523764	0.828206
gnl|UG|Ssc#S20937799	AJ649522 CSEQRAN19 Sus scrofa cDNA clone C0003272_L13, mRNA sequence /clone=C0003272_L13 /gb=AJ649522 /gi=49326367 /ug=Ssc.85606 /len=517	0	1	0.001	0.650533	9.34548	0.523764	0.845921
gnl|UG|Ssc#S6083206	MI-P-NA-ael-h-01-1-UM.s1 MI-P-NA Sus scrofa cDNA clone MI-P-NA-ael-h-01-1-UM 3', mRNA sequence /clone=MI-P-NA-ael-h-01-1-UM /clone_end=3' /gb=BQ602441 /gi=21549167 /ug=Ssc.82284 /len=517	0	1	0.001	0.650533	9.34548	0.523764	0.822073
gnl|UG|Ssc#S40303094	rmgm011_e3.y1 mgm Sus scrofa cDNA 5', mRNA sequence /clone_end=5' /gb=EW397701 /gi=182805367 /ug=Ssc.68850 /len=517	0	1	0.001	0.650533	9.34548	0.523764	0.808902
gnl|UG|Ssc#S26728772	AJ964856 KN404_2 Sus scrofa cDNA clone C0007754b20 5', mRNA sequence /clone=C0007754b20 /clone_end=5' /gb=AJ964856 /gi=74381672 /ug=Ssc.35178 /len=518	0	1	0.001	0.649277	9.34269	0.523764	0.840341
gnl|UG|Ssc#S35168207	Sus scrofa mRNA, clone:OVRM10159B02, expressed in ovary /gb=AK236161 /gi=115551483 /ug=Ssc.58421 /len=1556	0	3	0.001	0.648442	9.34083	0.137164	0.594946
gnl|UG|Ssc#S20937421	AJ649144 CSEQRAN19 Sus scrofa cDNA clone C0003271_K20, mRNA sequence /clone=C0003271_K20 /gb=AJ649144 /gi=49325989 /ug=Ssc.85593 /len=519	0	1	0.001	0.648026	9.33991	0.523764	0.867729
gnl|UG|Ssc#S39866397	rpigca0_002286.y1 clu Sus scrofa cDNA 5', mRNA sequence /clone_end=5' /gb=EV961479 /gi=178618807 /ug=Ssc.63528 /len=519	0	1	0.001	0.648026	9.33991	0.523764	0.867491
gnl|UG|Ssc#S40568174	rton1210b_l14.y1 ton Sus scrofa cDNA 5', mRNA sequence /clone_end=5' /gb=EW654887 /gi=183063187 /ug=Ssc.83380 /len=519	0	1	0.001	0.648026	9.33991	0.523764	0.866778
gnl|UG|Ssc#S26728130	AJ964214 KN404_2 Sus scrofa cDNA clone C0007749e02 3', mRNA sequence /clone=C0007749e02 /clone_end=3' /gb=AJ964214 /gi=74381030 /ug=Ssc.35176 /len=519	0	1	0.001	0.648026	9.33991	0.523764	0.845092
gnl|UG|Ssc#S6083916	MI-P-NA-afq-a-01-1-UM.s1 MI-P-NA Sus scrofa cDNA clone MI-P-NA-afq-a-01-1-UM 3', mRNA sequence /clone=MI-P-NA-afq-a-01-1-UM /clone_end=3' /gb=BQ603151 /gi=21549877 /ug=Ssc.13684 /len=519	0	1	0.001	0.648026	9.33991	0.523764	0.809143
gnl|UG|Ssc#S16516009	813622 MARC 3PIG Sus scrofa cDNA 5', mRNA sequence /clone_end=5' /gb=CF179493 /gi=33291269 /ug=Ssc.18406 /len=520	0	1	0.001	0.64678	9.33713	0.523764	0.86575
gnl|UG|Ssc#S40432394	rrec09_o21.y1 rec Sus scrofa cDNA 5', mRNA sequence /clone_end=5' /gb=EW527000 /gi=183089057 /ug=Ssc.69318 /len=520	0	1	0.001	0.64678	9.33713	0.523764	0.815504
gnl|UG|Ssc#S25136237	PPLA2-028AD06.y1_#0205.1 DIAS_PPLA Sus scrofa cDNA 5', mRNA sequence /clone_end=5' /gb=DR083552 /gi=67207904 /ug=Ssc.55716 /len=521	0	1	0.001	0.645538	9.33436	0.523764	0.844566
gnl|UG|Ssc#S40348351	rnep20c_k14.y1 nep Sus scrofa cDNA 5', mRNA sequence /clone_end=5' /gb=EW442958 /gi=182760995 /ug=Ssc.62682 /len=521	0	1	0.001	0.645538	9.33436	0.523764	0.81435
gnl|UG|Ssc#S50176580	susfleck_LV_N_64_C08 SUSFLECK Liver Normalized Sus scrofa cDNA clone 64_C08, mRNA sequence /clone=64_C08 /gb=FD608416 /gi=221007703 /ug=Ssc.92959 /len=522	0	1	0.001	0.644302	9.33159	0.523764	0.809902
gnl|UG|Ssc#S40405412	rpgl22_e17.y1 pgl Sus scrofa cDNA 5', mRNA sequence /clone_end=5' /gb=EW500019 /gi=182814255 /ug=Ssc.61355 /len=523	0	1	0.001	0.64307	9.32883	0.523764	0.864056
gnl|UG|Ssc#S6060652	MI-P-AY1-nqa-d-04-0-UI.s1 MI-P-AY1 Sus scrofa cDNA clone MI-P-AY1-nqa-d-04-0-UI 3', mRNA sequence /clone=MI-P-AY1-nqa-d-04-0-UI /clone_end=3' /gb=BF710013 /gi=12009490 /ug=Ssc.9255 /len=523	0	1	0.001	0.64307	9.32883	0.523764	0.859051
gnl|UG|Ssc#S40349288	rnep07c_b21.y1 nep Sus scrofa cDNA 5', mRNA sequence /clone_end=5' /gb=EW443895 /gi=182823982 /ug=Ssc.69037 /len=523	0	1	0.001	0.64307	9.32883	0.523764	0.854065
gnl|UG|Ssc#S6082936	MI-P-NA-aek-e-03-1-UM.s1.ab1 MI-P-NA Sus scrofa cDNA clone MI-P-NA-aek-e-03-1-UM.ab1 3', mRNA sequence /clone=MI-P-NA-aek-e-03-1-UM.ab1 /clone_end=3' /gb=BI405200 /gi=15184413 /ug=Ssc.13416 /len=523	0	1	0.001	0.64307	9.32883	0.523764	0.823964
gnl|UG|Ssc#S40037859	reru30c_g19.y1 eru Sus scrofa cDNA 5', mRNA sequence /clone_end=5' /gb=EW132766 /gi=182461037 /ug=Ssc.67276 /len=524	0	1	0.001	0.641842	9.32608	0.523764	0.864607
gnl|UG|Ssc#S6081174	MI-P-CP1-nza-e-18-0-UI.s1 MI-P-CP1 Sus scrofa cDNA clone MI-P-CP1-nza-e-18-0-UI 3', mRNA sequence /clone=MI-P-CP1-nza-e-18-0-UI /clone_end=3' /gb=BQ603858 /gi=21550584 /ug=Ssc.13035 /len=524	0	1	0.001	0.641842	9.32608	0.523764	0.808006
gnl|UG|Ssc#S40040518	reru31c_f1.y1 eru Sus scrofa cDNA 5', mRNA sequence /clone_end=5' /gb=EW135425 /gi=182505397 /ug=Ssc.49765 /len=525	0	1	0.001	0.64062	9.32332	0.523764	0.854796
gnl|UG|Ssc#S39988853	recc2802c_l6.y1 ecc Sus scrofa cDNA 5', mRNA sequence /clone_end=5' /gb=EW083918 /gi=181281391 /ug=Ssc.66968 /len=525	0	1	0.001	0.64062	9.32332	0.523764	0.837634
gnl|UG|Ssc#S40191649	rjej26b_p1.y1 jej Sus scrofa cDNA 5', mRNA sequence /clone_end=5' /gb=EW286556 /gi=182454117 /ug=Ssc.68418 /len=525	0	1	0.001	0.64062	9.32332	0.523764	0.836564
gnl|UG|Ssc#S6088712	MI-P-HO-aft-g-05-1-UM.s1 MI-P-HO Sus scrofa cDNA clone MI-P-HO-aft-g-05-1-UM 3', mRNA sequence /clone=MI-P-HO-aft-g-05-1-UM /clone_end=3' /gb=BQ601571 /gi=21548297 /ug=Ssc.82410 /len=525	0	1	0.001	0.64062	9.32332	0.523764	0.823535
gnl|UG|Ssc#S58302460	PREDICTED: Sus scrofa hypothetical protein LOC100511964 (LOC100511964), mRNA /cds=p(1,246) /gb=XM_003133936 /gi=311273679 /ug=Ssc.92903 /len=526	0	1	0.001	0.639402	9.32058	0.523764	0.836195
gnl|UG|Ssc#S31130969	1569908 MARC 3PIG Sus scrofa cDNA 3', mRNA sequence /clone_end=3' /gb=DY434807 /gi=87236110 /ug=Ssc.39845 /len=526	0	1	0.001	0.639402	9.32058	0.523764	0.831507
gnl|UG|Ssc#S18545610	BX914261 Sus Scrofa library (scan) Sus scrofa cDNA clone scan0001.j.12 5prim, mRNA sequence /clone=scan0001.j.12 /clone_end=5' /gb=BX914261 /gi=90234545 /ug=Ssc.84813 /len=526	0	1	0.001	0.639402	9.32058	0.523764	0.827556
gnl|UG|Ssc#S17821437	Sus scrofa CD8 antigen beta polypeptide precursor (CD8B) mRNA, complete cds /cds=p(20,640) /gb=AY438642 /gi=38230171 /ug=Ssc.23495 /len=1580	0	3	0.001	0.638593	9.31875	0.137164	0.598528
gnl|UG|Ssc#S39868532	rpigca0_012535.y1 clu Sus scrofa cDNA 5', mRNA sequence /clone_end=5' /gb=EV963614 /gi=178632835 /ug=Ssc.90493 /len=527	0	1	0.001	0.638189	9.31784	0.523764	0.858856
gnl|UG|Ssc#S26724403	AJ960487 KN404_2 Sus scrofa cDNA clone C0007757e02 3', mRNA sequence /clone=C0007757e02 /clone_end=3' /gb=AJ960487 /gi=74377303 /ug=Ssc.46420 /len=527	0	1	0.001	0.638189	9.31784	0.523764	0.857344
gnl|UG|Ssc#S6082641	MI-P-NA-aea-g-11-1-UM.s1.ab1 MI-P-NA Sus scrofa cDNA clone MI-P-NA-aea-g-11-1-UM.ab1 3', mRNA sequence /clone=MI-P-NA-aea-g-11-1-UM.ab1 /clone_end=3' /gb=BI404644 /gi=15183857 /ug=Ssc.4911 /len=527	0	1	0.001	0.638189	9.31784	0.523764	0.842766
gnl|UG|Ssc#S39985250	rebs23c_e6.y1 ebs Sus scrofa cDNA 5', mRNA sequence /clone_end=5' /gb=EW080315 /gi=181373097 /ug=Ssc.66900 /len=527	0	1	0.001	0.638189	9.31784	0.523764	0.808591
gnl|UG|Ssc#S39938526	rcte15_n18.y1 cte Sus scrofa cDNA 5', mRNA sequence /clone_end=5' /gb=EW033591 /gi=181310184 /ug=Ssc.66032 /len=528	0	1	0.001	0.63698	9.3151	0.523764	0.854911
gnl|UG|Ssc#S35167171	Sus scrofa mRNA, clone:LVRM10023H10, expressed in liver /gb=AK232773 /gi=115552568 /ug=Ssc.58519 /len=1584	0	3	0.001	0.63698	9.3151	0.137164	0.595231
gnl|UG|Ssc#S31132265	1572195 MARC 3PIG Sus scrofa cDNA 3', mRNA sequence /clone_end=3' /gb=DY436103 /gi=87237406 /ug=Ssc.32594 /len=528	0	1	0.001	0.63698	9.3151	0.523764	0.827845
gnl|UG|Ssc#S40015958	reje12b_g4.y1 eje Sus scrofa cDNA 5', mRNA sequence /clone_end=5' /gb=EW110867 /gi=182509785 /ug=Ssc.67183 /len=529	0	1	0.001	0.635776	9.31237	0.523764	0.836306
gnl|UG|Ssc#S40435498	rrec20_b13.y1 rec Sus scrofa cDNA 5', mRNA sequence /clone_end=5' /gb=EW530104 /gi=183133826 /ug=Ssc.69340 /len=529	0	1	0.001	0.635776	9.31237	0.523764	0.828748
gnl|UG|Ssc#S26716994	AJ953078 KN404_1 Sus scrofa cDNA clone C0007741o14 3', mRNA sequence /clone=C0007741o14 /clone_end=3' /gb=AJ953078 /gi=74369894 /ug=Ssc.53339 /len=530	0	1	0.001	0.634576	9.30965	0.523764	0.81624
gnl|UG|Ssc#S21548909	UMC-peov1-011-b02 Oviduct from a gilt in estrus peov Sus scrofa cDNA 3', mRNA sequence /clone_end=3' /gb=CO941056 /gi=51307819 /ug=Ssc.40661 /len=531	0	1	0.001	0.633381	9.30693	0.523764	0.862642
gnl|UG|Ssc#S40072552	rfat0103_n10.y1 fat Sus scrofa cDNA 5', mRNA sequence /clone_end=5' /gb=EW167459 /gi=182582872 /ug=Ssc.82539 /len=531	0	1	0.001	0.633381	9.30693	0.523764	0.839709
gnl|UG|Ssc#S40079024	rfbs3933b_b4.y1 fbs Sus scrofa cDNA 5', mRNA sequence /clone_end=5' /gb=EW173931 /gi=182546987 /ug=Ssc.29012 /len=531	0	1	0.001	0.633381	9.30693	0.523764	0.831543
gnl|UG|Ssc#S35165470	Sus scrofa mRNA, clone:UTR010025D05, expressed in uterus /gb=AK240051 /gi=115554256 /ug=Ssc.415 /len=1595	0	3	0.001	0.632587	9.30512	0.137164	0.593809
gnl|UG|Ssc#S23769582	1141181 MARC 4PIG Sus scrofa cDNA 5', mRNA sequence /clone_end=5' /gb=DN127201 /gi=59821480 /ug=Ssc.95048 /len=532	0	1	0.001	0.632191	9.30422	0.523764	0.849441
gnl|UG|Ssc#S39860325	rcli39b_o21.y1 cli Sus scrofa cDNA 5', mRNA sequence /clone_end=5' /gb=EV955407 /gi=178552318 /ug=Ssc.71194 /len=532	0	1	0.001	0.632191	9.30422	0.523764	0.842654
gnl|UG|Ssc#S35171565	Sus scrofa mRNA, clone:ITT010079A12, expressed in intestine /gb=AK231484 /gi=115548270 /ug=Ssc.73089 /len=532	0	1	0.001	0.632191	9.30422	0.523764	0.836232
gnl|UG|Ssc#S6065063	MI-P-A2-afc-h-03-1-UM.s1 MI-P-A2 Sus scrofa cDNA clone MI-P-A2-afc-h-03-1-UM 3', mRNA sequence /clone=MI-P-A2-afc-h-03-1-UM /clone_end=3' /gb=BQ597611 /gi=21544337 /ug=Ssc.10672 /len=532	0	1	0.001	0.632191	9.30422	0.523764	0.817048
gnl|UG|Ssc#S58311631	PREDICTED: Sus scrofa hypothetical protein LOC100525864 (LOC100525864), mRNA /cds=p(1,1995) /gb=XM_003124774 /gi=311251868 /ug=Ssc.13069 /len=2129	0	4	0.001	0.631894	9.30354	0.0701928	0.443526
gnl|UG|Ssc#S58306562	PREDICTED: Sus scrofa hypothetical protein LOC100512426 (LOC100512426), mRNA /cds=p(1,876) /gb=XM_003129831 /gi=311263864 /ug=Ssc.87577 /len=1065	0	2	0.001	0.631597	9.30286	0.268032	0.720878
gnl|UG|Ssc#S6085163	POSM0100003_B05 porcine skeletal muscle cDNA library (PoSM) Sus scrofa cDNA 3', mRNA sequence /clone_end=3' /gb=BM190018 /gi=17525981 /ug=Ssc.13801 /len=533	0	1	0.001	0.631004	9.30151	0.523764	0.863584
gnl|UG|Ssc#S26408135	BW964231 full-length enriched swine cDNA library, adult ovary Sus scrofa cDNA clone OVR010052C01 5', mRNA sequence /clone=OVR010052C01 /clone_end=5' /gb=BW964231 /gi=71971092 /ug=Ssc.37321 /len=533	0	1	0.001	0.631004	9.30151	0.523764	0.827123
gnl|UG|Ssc#S35169663	Sus scrofa mRNA, clone:OVRM10101F03, expressed in ovary /gb=AK235655 /gi=115550176 /ug=Ssc.23616 /len=1600	0	3	0.001	0.63061	9.3006	0.137164	0.599683
gnl|UG|Ssc#S20939492	AJ651215 CSEQRAN19 Sus scrofa cDNA clone C0003277_K12, mRNA sequence /clone=C0003277_K12 /gb=AJ651215 /gi=49333660 /ug=Ssc.85689 /len=534	0	1	0.001	0.629823	9.2988	0.523764	0.833552
gnl|UG|Ssc#S23697110	1105708 MARC 4PIG Sus scrofa cDNA 3', mRNA sequence /clone_end=3' /gb=DN108213 /gi=59783788 /ug=Ssc.38437 /len=535	0	1	0.001	0.628646	9.2961	0.523764	0.841496
gnl|UG|Ssc#S6088367	MI-P-E7-aha-h-02-1-UM.s1 MI-P-E7 Sus scrofa cDNA clone MI-P-E7-aha-h-02-1-UM 3', mRNA sequence /clone=MI-P-E7-aha-h-02-1-UM /clone_end=3' /gb=BQ600732 /gi=21547458 /ug=Ssc.14196 /len=535	0	1	0.001	0.628646	9.2961	0.523764	0.832857
gnl|UG|Ssc#S50197462	susfleck_FC_N_47_G02 SUSFLECK Fat Cell Normalized Sus scrofa cDNA clone 47_G02, mRNA sequence /clone=47_G02 /gb=FD629298 /gi=221002628 /ug=Ssc.32985 /len=535	0	1	0.001	0.628646	9.2961	0.523764	0.825971
gnl|UG|Ssc#S41446377	A_C-P5-3-E01.ab1 Full-length enriched cDNA from Korean native pig neocortex Sus scrofa cDNA 5', mRNA sequence /clone_end=5' /gb=EX655648 /gi=158265962 /ug=Ssc.69835 /len=535	0	1	0.001	0.628646	9.2961	0.523764	0.824787
gnl|UG|Ssc#S40322875	rnbm24b_f22.y1 nbm Sus scrofa cDNA 5', mRNA sequence /clone_end=5' /gb=EW417482 /gi=182883823 /ug=Ssc.68626 /len=536	0	1	0.001	0.627473	9.29341	0.523764	0.8466
gnl|UG|Ssc#S26721631	AJ957715 KN404_2 Sus scrofa cDNA clone C0007759o15 3', mRNA sequence /clone=C0007759o15 /clone_end=3' /gb=AJ957715 /gi=74374531 /ug=Ssc.36014 /len=537	0	1	0.001	0.626304	9.29072	0.523764	0.811426
gnl|UG|Ssc#S6082852	MI-P-NA-aei-g-02-1-UM.s1.ab1 MI-P-NA Sus scrofa cDNA clone MI-P-NA-aei-g-02-1-UM.ab1 3', mRNA sequence /clone=MI-P-NA-aei-g-02-1-UM.ab1 /clone_end=3' /gb=BI405076 /gi=15184289 /ug=Ssc.13392 /len=538	0	1	0.001	0.62514	9.28804	0.523764	0.865158
gnl|UG|Ssc#S34533042	DB800736 full-length enriched swine cDNA library, adult skin Sus scrofa cDNA clone SKNB10013G08 5', mRNA sequence /clone=SKNB10013G08 /clone_end=5' /gb=DB800736 /gi=112776339 /ug=Ssc.29992 /len=538	0	1	0.001	0.62514	9.28804	0.523764	0.836121
gnl|UG|Ssc#S39966345	rcut31_b16.y1 cut Sus scrofa cDNA 5', mRNA sequence /clone_end=5' /gb=EW061410 /gi=181288695 /ug=Ssc.66720 /len=539	0	1	0.001	0.62398	9.28536	0.523764	0.862133
gnl|UG|Ssc#S34516176	DB786320 full-length enriched swine cDNA library, adult adrenal gland Sus scrofa cDNA clone ADR010054E10 5', mRNA sequence /clone=ADR010054E10 /clone_end=5' /gb=DB786320 /gi=112768379 /ug=Ssc.30349 /len=539	0	1	0.001	0.62398	9.28536	0.523764	0.843065
gnl|UG|Ssc#S40407119	rplac_16215.y1 pla Sus scrofa cDNA 5', mRNA sequence /clone_end=5' /gb=EW501726 /gi=182824367 /ug=Ssc.69201 /len=539	0	1	0.001	0.62398	9.28536	0.523764	0.811981
gnl|UG|Ssc#S39967822	rcut39_b9.y1 cut Sus scrofa cDNA 5', mRNA sequence /clone_end=5' /gb=EW062887 /gi=181294767 /ug=Ssc.66732 /len=539	0	1	0.001	0.62398	9.28536	0.523764	0.807697
gnl|UG|Ssc#S35172472	Sus scrofa mRNA, clone:OVRM10012B10, expressed in ovary /gb=AK234736 /gi=115547363 /ug=Ssc.89984 /len=1079	0	2	0.001	0.623402	9.28402	0.268032	0.730527
gnl|UG|Ssc#S39854957	rcki04_j19.y1 cki Sus scrofa cDNA 5', mRNA sequence /clone_end=5' /gb=EV950039 /gi=178589179 /ug=Ssc.65444 /len=541	0	1	0.001	0.621674	9.28001	0.523764	0.822037
gnl|UG|Ssc#S55319805	Sus scrofa mRNA, clone:THY010116E07, expressed in thymus /gb=AK351960 /gi=288785079 /ug=Ssc.31086 /len=2165	0	4	0.001	0.621386	9.27935	0.0701928	0.446641
gnl|UG|Ssc#S58313893	PREDICTED: Sus scrofa cation channel sperm-associated protein 1-like (LOC100523769), mRNA /cds=p(1,2166) /gb=XM_003122516 /gi=311247243 /ug=Ssc.79931 /len=2166	0	4	0.001	0.6211	9.27868	0.0701928	0.443449
gnl|UG|Ssc#S39848776	rcje38_d24.y1 cje Sus scrofa cDNA 5', mRNA sequence /clone_end=5' /gb=EV943858 /gi=178490432 /ug=Ssc.65376 /len=542	0	1	0.001	0.620527	9.27735	0.523764	0.853412
gnl|UG|Ssc#S35170131	Sus scrofa mRNA, clone:LNG010061B04, expressed in lung /gb=AK231987 /gi=115549708 /ug=Ssc.52582 /len=1084	0	2	0.001	0.620527	9.27735	0.268032	0.732455
gnl|UG|Ssc#S46881310	Sus scrofa protein (SPAG11), mRNA /cds=p(163,420) /gb=NM_001129977 /gi=194018713 /ug=Ssc.72509 /len=543	0	1	0.001	0.619384	9.27469	0.523764	0.849175
gnl|UG|Ssc#S25095463	rp13638 Normalized porcine adipose tissues cDNA library Sus scrofa cDNA, mRNA sequence /gb=DR066461 /gi=66989595 /ug=Ssc.53223 /len=543	0	1	0.001	0.619384	9.27469	0.523764	0.845054
gnl|UG|Ssc#S26727323	AJ963407 KN404_2 Sus scrofa cDNA clone C0007749d24 3', mRNA sequence /clone=C0007749d24 /clone_end=3' /gb=AJ963407 /gi=74380223 /ug=Ssc.35376 /len=544	0	1	0.001	0.618245	9.27204	0.523764	0.858119
gnl|UG|Ssc#S5995355	126404 MARC 1PIG Sus scrofa cDNA 5', mRNA sequence /clone_end=5' /gb=BE014609 /gi=8275628 /ti=447574177 /ug=Ssc.2735 /len=544	0	1	0.001	0.618245	9.27204	0.523764	0.846147
gnl|UG|Ssc#S26724135	AJ960219 KN404_2 Sus scrofa cDNA clone C0007752l10 3', mRNA sequence /clone=C0007752l10 /clone_end=3' /gb=AJ960219 /gi=74377035 /ug=Ssc.35741 /len=544	0	1	0.001	0.618245	9.27204	0.523764	0.840899
gnl|UG|Ssc#S26712746	AJ948830 KN404_1 Sus scrofa cDNA clone C0007739e01 3', mRNA sequence /clone=C0007739e01 /clone_end=3' /gb=AJ948830 /gi=74365646 /ug=Ssc.36883 /len=544	0	1	0.001	0.618245	9.27204	0.523764	0.837228
gnl|UG|Ssc#S39928459	rcst03_b20.y1 cst Sus scrofa cDNA 5', mRNA sequence /clone_end=5' /gb=EW023524 /gi=181266301 /ug=Ssc.65912 /len=544	0	1	0.001	0.618245	9.27204	0.523764	0.829182
gnl|UG|Ssc#S39886774	rcmu39_m21.y1 cmu Sus scrofa cDNA 5', mRNA sequence /clone_end=5' /gb=EV981849 /gi=178581817 /ug=Ssc.65636 /len=545	0	1	0.001	0.617111	9.26939	0.523764	0.851498
gnl|UG|Ssc#S29968843	PDUts1018G09 Porcine testis cDNA library I Sus scrofa cDNA clone PDUts1018G09 5', mRNA sequence /clone=PDUts1018G09 /clone_end=5' /gb=CV865501 /gi=84119461 /ug=Ssc.88108 /len=545	0	1	0.001	0.617111	9.26939	0.523764	0.829327
gnl|UG|Ssc#S18296804	BP148529 full-length enriched swine cDNA library, adult ovary Sus scrofa cDNA clone OVRM10124C11 5', mRNA sequence /clone=OVRM10124C11 /clone_end=5' /gb=BP148529 /gi=40398000 /ug=Ssc.23674 /len=545	0	1	0.001	0.617111	9.26939	0.523764	0.817506
gnl|UG|Ssc#S6024226	227412 MARC 2PIG Sus scrofa cDNA 5', mRNA sequence /clone_end=5' /gb=BF077494 /gi=10871324 /ti=470929835 /ug=Ssc.80184 /len=545	0	1	0.001	0.617111	9.26939	0.523764	0.81733
gnl|UG|Ssc#S35170104	Sus scrofa mRNA, clone:LNG010064H02, expressed in lung /gb=AK232014 /gi=115549735 /ug=Ssc.89975 /len=1091	0	2	0.001	0.616545	9.26806	0.268032	0.72152
gnl|UG|Ssc#S18266280	BP162771 full-length enriched swine cDNA library, adult thymus Sus scrofa cDNA clone THY010005C10 5', mRNA sequence /clone=THY010005C10 /clone_end=5' /gb=BP162771 /gi=40412244 /ug=Ssc.81760 /len=546	0	1	0.001	0.615981	9.26674	0.523764	0.84172
gnl|UG|Ssc#S46888466	Sus scrofa interferon alpha-11 (LOC100156936), mRNA /cds=p(1,546) /gb=NM_001130246 /gi=194332495 /ug=Ssc.73588 /len=546	0	1	0.001	0.615981	9.26674	0.523764	0.830307
gnl|UG|Ssc#S40187434	rjca09c_e20.y1 jca Sus scrofa cDNA 5', mRNA sequence /clone_end=5' /gb=EW282341 /gi=182506365 /ug=Ssc.71384 /len=546	0	1	0.001	0.615981	9.26674	0.523764	0.813024
gnl|UG|Ssc#S35173503	Sus scrofa mRNA, clone:AMP010053H07, expressed in alveolar macrophage /gb=AK230851 /gi=115546332 /ug=Ssc.30511 /len=1641	0	3	0.001	0.614854	9.2641	0.137164	0.60157
gnl|UG|Ssc#S27599066	EST-AR194A01 Porcine Peripheral Blood Cell cDNA library Sus scrofa cDNA clone AR194A01, mRNA sequence /clone=AR194A01 /gb=DV224393 /gi=77590176 /ug=Ssc.87844 /len=548	0	1	0.001	0.613732	9.26147	0.523764	0.842355
gnl|UG|Ssc#S48830433	Sus scrofa lectin galactoside-binding soluble 13 protein mRNA, complete cds /cds=p(45,461) /gb=FJ424703 /gi=215254095 /ug=Ssc.68906 /len=548	0	1	0.001	0.613732	9.26147	0.523764	0.82468
gnl|UG|Ssc#S58312135	PREDICTED: Sus scrofa hypothetical protein LOC100525510 (LOC100525510), mRNA /cds=p(92,1645) /gb=XM_003124267 /gi=311250830 /ug=Ssc.85087 /len=1645	0	3	0.001	0.613359	9.26059	0.137164	0.588189
gnl|UG|Ssc#S26725569	AJ961653 KN404_2 Sus scrofa cDNA clone C0007757l12 3', mRNA sequence /clone=C0007757l12 /clone_end=3' /gb=AJ961653 /gi=74378469 /ug=Ssc.35564 /len=549	0	1	0.001	0.612615	9.25884	0.523764	0.869517
gnl|UG|Ssc#S6078931	MI-P-CP0-nvy-f-05-0-UI.s1 MI-P-CP0 Sus scrofa cDNA clone MI-P-CP0-nvy-f-05-0-UI 3', mRNA sequence /clone=MI-P-CP0-nvy-f-05-0-UI /clone_end=3' /gb=BI402535 /gi=15181596 /ug=Ssc.12483 /len=549	0	1	0.001	0.612615	9.25884	0.523764	0.859751
gnl|UG|Ssc#S40109392	rfhi4020b_a5.y1 fhi Sus scrofa cDNA 5', mRNA sequence /clone_end=5' /gb=EW204299 /gi=182565022 /ug=Ssc.67992 /len=549	0	1	0.001	0.612615	9.25884	0.523764	0.853374
gnl|UG|Ssc#S40247009	rlnt01c_h20.y1 lnt Sus scrofa cDNA 5', mRNA sequence /clone_end=5' /gb=EW341916 /gi=182734120 /ug=Ssc.67201 /len=549	0	1	0.001	0.612615	9.25884	0.523764	0.849555
gnl|UG|Ssc#S17515712	BX670281 Sus Scrofa library (scac) Sus scrofa cDNA clone scac0035.a.21 5prim, mRNA sequence /clone=scac0035.a.21 /clone_end=5' /gb=BX670281 /gi=90238691 /ug=Ssc.20745 /len=549	0	1	0.001	0.612615	9.25884	0.523764	0.842803
gnl|UG|Ssc#S6033501	246177 MARC 2PIG Sus scrofa cDNA 5', mRNA sequence /clone_end=5' /gb=BF194256 /gi=11077625 /ti=470938626 /ug=Ssc.80560 /len=550	0	1	0.001	0.611501	9.25621	0.523764	0.863191
gnl|UG|Ssc#S16517088	815719 MARC 3PIG Sus scrofa cDNA 3', mRNA sequence /clone_end=3' /gb=CF180590 /gi=33292366 /ug=Ssc.5240 /len=550	0	1	0.001	0.611501	9.25621	0.523764	0.848302
gnl|UG|Ssc#S6024890	229203 MARC 2PIG Sus scrofa cDNA 5', mRNA sequence /clone_end=5' /gb=BF078773 /gi=10872603 /ti=470931051 /ug=Ssc.80211 /len=550	0	1	0.001	0.611501	9.25621	0.523764	0.843852
gnl|UG|Ssc#S40299143	rmga07_p21.y1 mga Sus scrofa cDNA 5', mRNA sequence /clone_end=5' /gb=EW393750 /gi=182851894 /ug=Ssc.68842 /len=550	0	1	0.001	0.611501	9.25621	0.523764	0.832528
gnl|UG|Ssc#S26717235	AJ953319 KN404_1 Sus scrofa cDNA clone C0007744n16 5', mRNA sequence /clone=C0007744n16 /clone_end=5' /gb=AJ953319 /gi=74370135 /ug=Ssc.11410 /len=550	0	1	0.001	0.611501	9.25621	0.523764	0.819482
gnl|UG|Ssc#S16763600	827514 MARC 3PIG Sus scrofa cDNA 5', mRNA sequence /clone_end=5' /gb=CF361195 /gi=34159644 /ug=Ssc.83150 /len=550	0	1	0.001	0.611501	9.25621	0.523764	0.819376
gnl|UG|Ssc#S6040047	365268 MARC 2PIG Sus scrofa cDNA 5', mRNA sequence /clone_end=5' /gb=BI340098 /gi=15033381 /ti=470945849 /ug=Ssc.80817 /len=550	0	1	0.001	0.611501	9.25621	0.523764	0.818457
gnl|UG|Ssc#S6029804	239387 MARC 2PIG Sus scrofa cDNA 5', mRNA sequence /clone_end=5' /gb=BF191721 /gi=11075090 /ti=470936358 /ug=Ssc.94117 /len=550	0	1	0.001	0.611501	9.25621	0.523764	0.813651
gnl|UG|Ssc#S6088993	MI-P-HO-afz-b-01-1-UM.s1 MI-P-HO Sus scrofa cDNA clone MI-P-HO-afz-b-01-1-UM 3', mRNA sequence /clone=MI-P-HO-afz-b-01-1-UM /clone_end=3' /gb=BQ601852 /gi=21548578 /ug=Ssc.14325 /len=551	0	1	0.001	0.610391	9.25359	0.523764	0.860882
gnl|UG|Ssc#S26721023	AJ957107 KN404_2 Sus scrofa cDNA clone C0007751g13 3', mRNA sequence /clone=C0007751g13 /clone_end=3' /gb=AJ957107 /gi=74373923 /ug=Ssc.46205 /len=551	0	1	0.001	0.610391	9.25359	0.523764	0.823678
gnl|UG|Ssc#S40025052	reje19b_n23.y1 eje Sus scrofa cDNA 5', mRNA sequence /clone_end=5' /gb=EW119961 /gi=182512366 /ug=Ssc.67239 /len=552	0	1	0.001	0.609285	9.25097	0.523764	0.836379
gnl|UG|Ssc#S26724070	AJ960154 KN404_2 Sus scrofa cDNA clone C0007756f09 3', mRNA sequence /clone=C0007756f09 /clone_end=3' /gb=AJ960154 /gi=74376970 /ug=Ssc.53400 /len=552	0	1	0.001	0.609285	9.25097	0.523764	0.8259
gnl|UG|Ssc#S58304297	PREDICTED: Sus scrofa integrin alpha-9-like (LOC100514490), mRNA /cds=p(1,552) /gb=XM_003132101 /gi=311268652 /ug=Ssc.42625 /len=552	0	1	0.001	0.609285	9.25097	0.523764	0.823463
gnl|UG|Ssc#S35172778	Sus scrofa mRNA, clone:AMP010095D10, expressed in alveolar macrophage /gb=AK231112 /gi=115547057 /ug=Ssc.49737 /len=1657	0	3	0.001	0.608917	9.2501	0.137164	0.594662
gnl|UG|Ssc#S6052702	AP 73-f1 Pig anterior pituitary cDNA Sus scrofa cDNA, mRNA sequence /gb=BE241052 /gi=9081759 /ug=Ssc.50556 /len=553	0	1	0.001	0.608183	9.24836	0.523764	0.868205
gnl|UG|Ssc#S6026247	233889 MARC 2PIG Sus scrofa cDNA 5', mRNA sequence /clone_end=5' /gb=BF081044 /gi=10874874 /ti=470933335 /ug=Ssc.80276 /len=553	0	1	0.001	0.608183	9.24836	0.523764	0.846826
gnl|UG|Ssc#S40385485	rova033_c20.y1 ova Sus scrofa cDNA 5', mRNA sequence /clone_end=5' /gb=EW480092 /gi=182762790 /ug=Ssc.67392 /len=553	0	1	0.001	0.608183	9.24836	0.523764	0.837449
gnl|UG|Ssc#S40082707	rfcc27b_h7.y1 fcc Sus scrofa cDNA 5', mRNA sequence /clone_end=5' /gb=EW177614 /gi=182580511 /ug=Ssc.66816 /len=553	0	1	0.001	0.608183	9.24836	0.523764	0.826079
gnl|UG|Ssc#S17503949	879600 MARC 4PIG Sus scrofa cDNA 5', mRNA sequence /clone_end=5' /gb=CF791405 /gi=37795966 /ug=Ssc.83493 /len=553	0	1	0.001	0.608183	9.24836	0.523764	0.816627
gnl|UG|Ssc#S6084028	MI-P-NA-afr-d-08-1-UM.s1 MI-P-NA Sus scrofa cDNA clone MI-P-NA-afr-d-08-1-UM 3', mRNA sequence /clone=MI-P-NA-afr-d-08-1-UM /clone_end=3' /gb=BQ603263 /gi=21549989 /ug=Ssc.82311 /len=554	0	1	0.001	0.607086	9.24576	0.523764	0.828386
gnl|UG|Ssc#S40087774	rfcc02b_k23.y1 fcc Sus scrofa cDNA 5', mRNA sequence /clone_end=5' /gb=EW182681 /gi=182600756 /ug=Ssc.80667 /len=554	0	1	0.001	0.607086	9.24576	0.523764	0.818034
gnl|UG|Ssc#S39837339	rche27_k5.y1 che Sus scrofa cDNA 5', mRNA sequence /clone_end=5' /gb=EV932617 /gi=178543327 /ug=Ssc.65220 /len=555	0	1	0.001	0.605992	9.24315	0.523764	0.850126
gnl|UG|Ssc#S40415430	rplac_13460.y1 pla Sus scrofa cDNA 5', mRNA sequence /clone_end=5' /gb=EW510037 /gi=183096822 /ug=Ssc.94902 /len=555	0	1	0.001	0.605992	9.24315	0.523764	0.849593
gnl|UG|Ssc#S58311122	PREDICTED: Sus scrofa phospholipase B1, membrane-associated-like (LOC100519306), mRNA /cds=p(1,1110) /gb=XM_003125278 /gi=311252906 /ug=Ssc.63620 /len=1110	0	2	0.001	0.605992	9.24315	0.268032	0.729156
gnl|UG|Ssc#S6034906	249342 MARC 2PIG Sus scrofa cDNA 5', mRNA sequence /clone_end=5' /gb=BF199234 /gi=11091141 /ti=470940175 /ug=Ssc.80603 /len=556	0	1	0.001	0.604902	9.24056	0.523764	0.863977
gnl|UG|Ssc#S39930240	rcst12_l21.y1 cst Sus scrofa cDNA 5', mRNA sequence /clone_end=5' /gb=EW025305 /gi=181314513 /ug=Ssc.71238 /len=556	0	1	0.001	0.604902	9.24056	0.523764	0.834651
gnl|UG|Ssc#S40415734	rplac_4823.y1 pla Sus scrofa cDNA 5', mRNA sequence /clone_end=5' /gb=EW510341 /gi=183044244 /ug=Ssc.69231 /len=556	0	1	0.001	0.604902	9.24056	0.523764	0.829219
gnl|UG|Ssc#S26712867	AJ948951 KN404_1 Sus scrofa cDNA clone C0007745l18 3', mRNA sequence /clone=C0007745l18 /clone_end=3' /gb=AJ948951 /gi=74365767 /ug=Ssc.36967 /len=556	0	1	0.001	0.604902	9.24056	0.523764	0.827953
gnl|UG|Ssc#S40298562	rmga35_l1.y1 mga Sus scrofa cDNA 5', mRNA sequence /clone_end=5' /gb=EW393169 /gi=182807575 /ug=Ssc.56683 /len=557	0	1	0.001	0.603816	9.23796	0.523764	0.855682
gnl|UG|Ssc#S40153498	rhyp13c_j11.y1 hyp Sus scrofa cDNA 5', mRNA sequence /clone_end=5' /gb=EW248405 /gi=182517037 /ug=Ssc.67712 /len=557	0	1	0.001	0.603816	9.23796	0.523764	0.852072
gnl|UG|Ssc#S40054581	rese11c_d22.y1 ese Sus scrofa cDNA 5', mRNA sequence /clone_end=5' /gb=EW149488 /gi=182510977 /ug=Ssc.67384 /len=557	0	1	0.001	0.603816	9.23796	0.523764	0.82161
gnl|UG|Ssc#S55324468	Sus scrofa mRNA, clone:SKNB10097E09, expressed in skin /gb=AK349938 /gi=288780404 /ug=Ssc.37447 /len=1673	0	3	0.001	0.603094	9.23624	0.137164	0.5999
gnl|UG|Ssc#S39938049	rcte12_c16.y1 cte Sus scrofa cDNA 5', mRNA sequence /clone_end=5' /gb=EW033114 /gi=181347272 /ug=Ssc.70478 /len=558	0	1	0.001	0.602734	9.23538	0.523764	0.85746
gnl|UG|Ssc#S29988389	PDUts2072E11 Porcine testis cDNA library II Sus scrofa cDNA clone PDUts2072E11 5', mRNA sequence /clone=PDUts2072E11 /clone_end=5' /gb=CX062863 /gi=84139005 /ug=Ssc.80199 /len=558	0	1	0.001	0.602734	9.23538	0.523764	0.853067
gnl|UG|Ssc#S26721290	AJ957374 KN404_2 Sus scrofa cDNA clone C0007759m08 3', mRNA sequence /clone=C0007759m08 /clone_end=3' /gb=AJ957374 /gi=74374190 /ug=Ssc.36099 /len=558	0	1	0.001	0.602734	9.23538	0.523764	0.814105
gnl|UG|Ssc#S58305402	PREDICTED: Sus scrofa voltage-dependent calcium channel gamma-like subunit-like (LOC100513562), mRNA /cds=p(1,522) /gb=XM_003131002 /gi=311266315 /ug=Ssc.95749 /len=559	0	1	0.001	0.601655	9.23279	0.523764	0.864843
gnl|UG|Ssc#S29979097	PDUts1143D03 Porcine testis cDNA library I Sus scrofa cDNA clone PDUts1143D03 5' similar to homologue to ref|NM_017612.2| Homo sapiens zinc finger, CCHC domain containing 8 (ZCCHC8), mRNA, mRNA sequence /clone=PDUts1143D03 /clone_end=5' /gb=CV875755 /gi=84129715 /ug=Ssc.88569 /len=559	0	1	0.001	0.601655	9.23279	0.523764	0.851727
gnl|UG|Ssc#S40390332	rova005_g2.y1 ova Sus scrofa cDNA 5', mRNA sequence /clone_end=5' /gb=EW484939 /gi=182860117 /ug=Ssc.69158 /len=559	0	1	0.001	0.601655	9.23279	0.523764	0.846637
gnl|UG|Ssc#S40332599	rnca02b_c24.y1 nca Sus scrofa cDNA 5', mRNA sequence /clone_end=5' /gb=EW427206 /gi=182739182 /ug=Ssc.91457 /len=559	0	1	0.001	0.601655	9.23279	0.523764	0.833076
gnl|UG|Ssc#S40053880	rese11c_d24.y1 ese Sus scrofa cDNA 5', mRNA sequence /clone_end=5' /gb=EW148787 /gi=182575805 /ug=Ssc.67380 /len=559	0	1	0.001	0.601655	9.23279	0.523764	0.8277
gnl|UG|Ssc#S58315299	PREDICTED: Sus scrofa solute carrier family 22 (extraneuronal monoamine transporter), member 3 (SLC22A3), mRNA /cds=p(1,1677) /gb=XM_003121106 /gi=311243681 /ug=Ssc.71499 /len=1677	0	3	0.001	0.601655	9.23279	0.137164	0.591408
gnl|UG|Ssc#S6052969	MI-P-A1-aap-d-04-1-UM.s1 MI-P-A1 Sus scrofa cDNA clone MI-P-A1-aap-d-04-1-UM 3', mRNA sequence /clone=MI-P-A1-aap-d-04-1-UM /clone_end=3' /gb=BF702134 /gi=11987548 /ug=Ssc.6847 /len=560	0	1	0.001	0.600581	9.23022	0.523764	0.812537
gnl|UG|Ssc#S58306482	PREDICTED: Sus scrofa c-X-C chemokine receptor type 5-like (LOC100515679), mRNA /cds=p(1,1122) /gb=XM_003129915 /gi=311264025 /ug=Ssc.95534 /len=1122	0	2	0.001	0.599511	9.22764	0.268032	0.727791
gnl|UG|Ssc#S55261821	FS682283 full-length enriched swine cDNA library, adult longissimus Sus scrofa cDNA clone MLTL10044H06 5', mRNA sequence /clone=MLTL10044H06 /clone_end=5' /gb=FS682283 /gi=288254179 /ug=Ssc.77886 /len=561	0	1	0.001	0.599511	9.22764	0.523764	0.825612
gnl|UG|Ssc#S26726139	AJ962223 KN404_2 Sus scrofa cDNA clone C0007757h17 3', mRNA sequence /clone=C0007757h17 /clone_end=3' /gb=AJ962223 /gi=74379039 /ug=Ssc.46485 /len=561	0	1	0.001	0.599511	9.22764	0.523764	0.818175
gnl|UG|Ssc#S40245763	rlnt06c_a12.y1 lnt Sus scrofa cDNA 5', mRNA sequence /clone_end=5' /gb=EW340670 /gi=182778589 /ug=Ssc.91804 /len=562	0	1	0.001	0.598444	9.22507	0.523764	0.861702
gnl|UG|Ssc#S40323510	rnbm04b_k16.y1 nbm Sus scrofa cDNA 5', mRNA sequence /clone_end=5' /gb=EW418117 /gi=182799868 /ug=Ssc.68948 /len=562	0	1	0.001	0.598444	9.22507	0.523764	0.83282
gnl|UG|Ssc#S6055742	MI-P-E6-acc-b-11-1-UM.s1 MI-P-E6 Sus scrofa cDNA clone MI-P-E6-acc-b-11-1-UM 3', mRNA sequence /clone=MI-P-E6-acc-b-11-1-UM /clone_end=3' /gb=BF704379 /gi=11989787 /ug=Ssc.7615 /len=563	0	1	0.001	0.597381	9.22251	0.523764	0.866817
gnl|UG|Ssc#S6046854	374238 MARC 2PIG Sus scrofa cDNA 5', mRNA sequence /clone_end=5' /gb=BI345421 /gi=15038710 /ti=470951179 /ug=Ssc.6428 /len=563	0	1	0.001	0.597381	9.22251	0.523764	0.866303
gnl|UG|Ssc#S6004906	300957 MARC 1PIG Sus scrofa cDNA 5', mRNA sequence /clone_end=5' /gb=BG383058 /gi=13307530 /ti=448050338 /ug=Ssc.79441 /len=563	0	1	0.001	0.597381	9.22251	0.523764	0.82019
gnl|UG|Ssc#S6030236	243657 MARC 2PIG Sus scrofa cDNA 5', mRNA sequence /clone_end=5' /gb=BF192457 /gi=11075826 /ti=470937103 /ug=Ssc.60942 /len=563	0	1	0.001	0.597381	9.22251	0.523764	0.817999
gnl|UG|Ssc#S40099363	rpfco0113_m7.y1 fco Sus scrofa cDNA 5', mRNA sequence /clone_end=5' /gb=EW194270 /gi=182505813 /ug=Ssc.81664 /len=564	0	1	0.001	0.596322	9.21995	0.523764	0.853988
gnl|UG|Ssc#S40157609	rhyp26c_e10.y1 hyp Sus scrofa cDNA 5', mRNA sequence /clone_end=5' /gb=EW252516 /gi=182467255 /ug=Ssc.68233 /len=565	0	1	0.001	0.595266	9.21739	0.523764	0.835202
gnl|UG|Ssc#S40512957	rsto212_a17.y1 sto Sus scrofa cDNA 5', mRNA sequence /clone_end=5' /gb=EW607563 /gi=183164201 /ug=Ssc.69594 /len=565	0	1	0.001	0.595266	9.21739	0.523764	0.825433
gnl|UG|Ssc#S6033926	248294 MARC 2PIG Sus scrofa cDNA 5', mRNA sequence /clone_end=5' /gb=BF198521 /gi=11089592 /ti=470939383 /ug=Ssc.55911 /len=567	0	1	0.001	0.593166	9.21229	0.523764	0.868483
gnl|UG|Ssc#S29976357	PDUts1109E11 Porcine testis cDNA library I Sus scrofa cDNA clone PDUts1109E11 3', mRNA sequence /clone=PDUts1109E11 /clone_end=3' /gb=CV873015 /gi=84126975 /ug=Ssc.34303 /len=567	0	1	0.001	0.593166	9.21229	0.523764	0.854642
gnl|UG|Ssc#S40474839	rspc015_p8.y1 spc Sus scrofa cDNA 5', mRNA sequence /clone_end=5' /gb=EW569445 /gi=183097189 /ug=Ssc.69454 /len=567	0	1	0.001	0.593166	9.21229	0.523764	0.829255
gnl|UG|Ssc#S40478613	rspc027_h2.y1 spc Sus scrofa cDNA 5', mRNA sequence /clone_end=5' /gb=EW573219 /gi=183101736 /ug=Ssc.69494 /len=567	0	1	0.001	0.593166	9.21229	0.523764	0.817611
gnl|UG|Ssc#S40569946	rtra27_i9r1.y1 tra Sus scrofa cDNA 5', mRNA sequence /clone_end=5' /gb=EW656659 /gi=183115597 /ug=Ssc.69770 /len=567	0	1	0.001	0.593166	9.21229	0.523764	0.815539
gnl|UG|Ssc#S58313934	PREDICTED: Sus scrofa cardiotrophin-like cytokine factor 1-like (LOC100513263), partial mRNA /cds=p(1,871) /gb=XM_003122467 /gi=311247160 /ug=Ssc.95484 /len=1134	0	2	0.001	0.593166	9.21229	0.268032	0.719543
gnl|UG|Ssc#S26719810	AJ955894 KN404_2 Sus scrofa cDNA clone C0007749c10 3', mRNA sequence /clone=C0007749c10 /clone_end=3' /gb=AJ955894 /gi=74372710 /ug=Ssc.36344 /len=568	0	1	0.001	0.592122	9.20975	0.523764	0.837893
gnl|UG|Ssc#S19540875	944414 MARC 4PIG Sus scrofa cDNA 5', mRNA sequence /clone_end=5' /gb=CN156971 /gi=46171401 /ug=Ssc.52840 /len=569	0	1	0.001	0.591082	9.20721	0.523764	0.857886
gnl|UG|Ssc#S40349436	rnep26c_m15.y1 nep Sus scrofa cDNA 5', mRNA sequence /clone_end=5' /gb=EW444043 /gi=182867320 /ug=Ssc.92017 /len=569	0	1	0.001	0.591082	9.20721	0.523764	0.835275
gnl|UG|Ssc#S6032563	239683 MARC 2PIG Sus scrofa cDNA 5', mRNA sequence /clone_end=5' /gb=BF191787 /gi=11075156 /ti=470936426 /ug=Ssc.80525 /len=569	0	1	0.001	0.591082	9.20721	0.523764	0.822001
gnl|UG|Ssc#S26720927	AJ957011 KN404_2 Sus scrofa cDNA clone C0007750m18 3', mRNA sequence /clone=C0007750m18 /clone_end=3' /gb=AJ957011 /gi=74373827 /ug=Ssc.36183 /len=571	0	1	0.001	0.589011	9.20215	0.523764	0.840415
gnl|UG|Ssc#S39890367	rcmu30_d4.y1 cmu Sus scrofa cDNA 5', mRNA sequence /clone_end=5' /gb=EV985442 /gi=178639023 /ug=Ssc.82045 /len=571	0	1	0.001	0.589011	9.20215	0.523764	0.811842
gnl|UG|Ssc#S6057790	MI-P-H3-afa-e-12-1-UM.s1 MI-P-H3 Sus scrofa cDNA clone MI-P-H3-afa-e-12-1-UM 3', mRNA sequence /clone=MI-P-H3-afa-e-12-1-UM /clone_end=3' /gb=BQ601292 /gi=21548018 /ug=Ssc.56656 /len=572	0	1	0.001	0.587981	9.19963	0.523764	0.824143
gnl|UG|Ssc#S6083489	MI-P-NA-aep-e-07-1-UM.s1 MI-P-NA Sus scrofa cDNA clone MI-P-NA-aep-e-07-1-UM 3', mRNA sequence /clone=MI-P-NA-aep-e-07-1-UM /clone_end=3' /gb=BQ602724 /gi=21549450 /ug=Ssc.82293 /len=572	0	1	0.001	0.587981	9.19963	0.523764	0.818211
gnl|UG|Ssc#S26725313	AJ961397 KN404_2 Sus scrofa cDNA clone C0007752f24 3', mRNA sequence /clone=C0007752f24 /clone_end=3' /gb=AJ961397 /gi=74378213 /ug=Ssc.35612 /len=573	0	1	0.001	0.586955	9.19711	0.523764	0.869438
gnl|UG|Ssc#S40320794	rnbm39b_g1.y1 nbm Sus scrofa cDNA 5', mRNA sequence /clone_end=5' /gb=EW415401 /gi=182836295 /ug=Ssc.68056 /len=573	0	1	0.001	0.586955	9.19711	0.523764	0.842429
gnl|UG|Ssc#S58307840	PREDICTED: Sus scrofa hypothetical protein LOC100525823 (LOC100525823), mRNA /cds=p(1,573) /gb=XM_003128556 /gi=311261017 /ug=Ssc.15847 /len=573	0	1	0.001	0.586955	9.19711	0.523764	0.809246
gnl|UG|Ssc#S40433116	rrec21_d21.y1 rec Sus scrofa cDNA 5', mRNA sequence /clone_end=5' /gb=EW527722 /gi=183048733 /ug=Ssc.69300 /len=574	0	1	0.001	0.585933	9.19459	0.523764	0.851804
gnl|UG|Ssc#S26725641	AJ961725 KN404_2 Sus scrofa cDNA clone C0007748l17 3', mRNA sequence /clone=C0007748l17 /clone_end=3' /gb=AJ961725 /gi=74378541 /ug=Ssc.46462 /len=574	0	1	0.001	0.585933	9.19459	0.523764	0.844942
gnl|UG|Ssc#S19226430	858399 MARC 3PIG Sus scrofa cDNA 3', mRNA sequence /clone_end=3' /gb=CN069573 /gi=45845630 /ug=Ssc.26457 /len=574	0	1	0.001	0.585933	9.19459	0.523764	0.838448
gnl|UG|Ssc#S40077710	rfbs3920b_g7.y1 fbs Sus scrofa cDNA 5', mRNA sequence /clone_end=5' /gb=EW172617 /gi=182623185 /ug=Ssc.95594 /len=574	0	1	0.001	0.585933	9.19459	0.523764	0.816486
gnl|UG|Ssc#S20116436	Sus scrofa neuropeptide Y receptor Y2 (NPY2R), mRNA /cds=p(1,1149) /gb=NM_214150 /gi=47523391 /ug=Ssc.15963 /len=1149	0	2	0.001	0.585423	9.19334	0.268032	0.722916
gnl|UG|Ssc#S58312896	PREDICTED: Sus scrofa hypothetical protein LOC100521071 (LOC100521071), mRNA /cds=p(1,489) /gb=XM_003123512 /gi=311249271 /ug=Ssc.92582 /len=575	0	1	0.001	0.584914	9.19208	0.523764	0.814979
gnl|UG|Ssc#S40328037	rnca30b_a12.y1 nca Sus scrofa cDNA 5', mRNA sequence /clone_end=5' /gb=EW422644 /gi=182809554 /ug=Ssc.64749 /len=576	0	1	0.001	0.583898	9.18957	0.523764	0.867451
gnl|UG|Ssc#S39836269	rche19_f8.y1 che Sus scrofa cDNA 5', mRNA sequence /clone_end=5' /gb=EV931547 /gi=178490357 /ug=Ssc.65211 /len=576	0	1	0.001	0.583898	9.18957	0.523764	0.855991
gnl|UG|Ssc#S20946395	AJ658118 KN277 Sus scrofa cDNA clone C0005211_K23, mRNA sequence /clone=C0005211_K23 /gb=AJ658118 /gi=49342187 /ug=Ssc.41401 /len=577	0	1	0.001	0.582886	9.18707	0.523764	0.841347
gnl|UG|Ssc#S40153391	rhyp16c_f16.y1 hyp Sus scrofa cDNA 5', mRNA sequence /clone_end=5' /gb=EW248298 /gi=182461283 /ug=Ssc.19630 /len=577	0	1	0.001	0.582886	9.18707	0.523764	0.813233
gnl|UG|Ssc#S17502198	866992 MARC 4PIG Sus scrofa cDNA 3', mRNA sequence /clone_end=3' /gb=CF789698 /gi=37794259 /ug=Ssc.22263 /len=577	0	1	0.001	0.582886	9.18707	0.523764	0.812989
gnl|UG|Ssc#S6039693	364362 MARC 2PIG Sus scrofa cDNA 5', mRNA sequence /clone_end=5' /gb=BI339406 /gi=15032689 /ti=470945155 /ug=Ssc.80804 /len=578	0	1	0.001	0.581878	9.18457	0.523764	0.85979
gnl|UG|Ssc#S6046376	372930 MARC 2PIG Sus scrofa cDNA 5', mRNA sequence /clone_end=5' /gb=BI344457 /gi=15037746 /ti=470950215 /ug=Ssc.6403 /len=578	0	1	0.001	0.581878	9.18457	0.523764	0.851307
gnl|UG|Ssc#S40090595	rfce23c_j14.y1 fce Sus scrofa cDNA 5', mRNA sequence /clone_end=5' /gb=EW185502 /gi=182449675 /ug=Ssc.67785 /len=578	0	1	0.001	0.581878	9.18457	0.523764	0.837708
gnl|UG|Ssc#S40151159	rhlv37b_l3.y1 hlv Sus scrofa cDNA 5', mRNA sequence /clone_end=5' /gb=EW246066 /gi=182599811 /ug=Ssc.68175 /len=579	0	1	0.001	0.580873	9.18208	0.523764	0.812294
gnl|UG|Ssc#S39969703	rcut33_k17.y1 cut Sus scrofa cDNA 5', mRNA sequence /clone_end=5' /gb=EW064768 /gi=181285633 /ug=Ssc.65362 /len=579	0	1	0.001	0.580873	9.18208	0.523764	0.811148
gnl|UG|Ssc#S40103364	rfhi4016b_k15.y1 fhi Sus scrofa cDNA 5', mRNA sequence /clone_end=5' /gb=EW198271 /gi=182559997 /ug=Ssc.67926 /len=580	0	1	0.001	0.579871	9.17959	0.523764	0.829581
gnl|UG|Ssc#S39868514	rpigca0_001806.y1 clu Sus scrofa cDNA 5', mRNA sequence /clone_end=5' /gb=EV963596 /gi=178630755 /ug=Ssc.39321 /len=580	0	1	0.001	0.579871	9.17959	0.523764	0.812502
gnl|UG|Ssc#S6056195	MI-P-E6-ahj-g-01-1-UM.s1 MI-P-E6 Sus scrofa cDNA clone MI-P-E6-ahj-g-01-1-UM 3', mRNA sequence /clone=MI-P-E6-ahj-g-01-1-UM /clone_end=3' /gb=BQ599480 /gi=21546206 /ug=Ssc.81426 /len=581	0	1	0.001	0.578873	9.1771	0.523764	0.824035
gnl|UG|Ssc#S6046714	373858 MARC 2PIG Sus scrofa cDNA 5', mRNA sequence /clone_end=5' /gb=BI345135 /gi=15038424 /ti=470950893 /ug=Ssc.81093 /len=582	0	1	0.001	0.577879	9.17462	0.523764	0.821077
gnl|UG|Ssc#S34532316	DB800395 full-length enriched swine cDNA library, adult skin Sus scrofa cDNA clone SKNB10005G06 5', mRNA sequence /clone=SKNB10005G06 /clone_end=5' /gb=DB800395 /gi=112772254 /ug=Ssc.89945 /len=583	0	1	0.001	0.576887	9.17215	0.523764	0.868126
gnl|UG|Ssc#S40001370	rece18c_j7.y1 ece Sus scrofa cDNA 5', mRNA sequence /clone_end=5' /gb=EW096279 /gi=181269789 /ug=Ssc.67107 /len=583	0	1	0.001	0.576887	9.17215	0.523764	0.856995
gnl|UG|Ssc#S40292534	rmed05c_f8.y1 med Sus scrofa cDNA 5', mRNA sequence /clone_end=5' /gb=EW387141 /gi=182781320 /ug=Ssc.87265 /len=583	0	1	0.001	0.576887	9.17215	0.523764	0.85322
gnl|UG|Ssc#S35331730	SusFleck_BF_0057_0060_5_pCNS_F24 SusFleck Backfat Sus scrofa cDNA clone 0057_0060_F24 5', mRNA sequence /clone=0057_0060_F24 /clone_end=5' /gb=DT330127 /gi=116344555 /ug=Ssc.90072 /len=583	0	1	0.001	0.576887	9.17215	0.523764	0.852722
gnl|UG|Ssc#S6057257	MI-P-H1-afn-h-05-1-UM.s1 MI-P-H1 Sus scrofa cDNA clone MI-P-H1-afn-h-05-1-UM 3', mRNA sequence /clone=MI-P-H1-afn-h-05-1-UM /clone_end=3' /gb=BQ601185 /gi=21547911 /ug=Ssc.8194 /len=583	0	1	0.001	0.576887	9.17215	0.523764	0.852607
gnl|UG|Ssc#S48853704	WJ1161 wujin pig muscle full-length cDNA library Sus scrofa cDNA, mRNA sequence /gb=GH229031 /gi=217062822 /ug=Ssc.74545 /len=583	0	1	0.001	0.576887	9.17215	0.523764	0.845243
gnl|UG|Ssc#S29972012	PDUts1057H06 Porcine testis cDNA library I Sus scrofa cDNA clone PDUts1057H06 5' similar to homologue to emb|AJ276980.1| Homo sapiens partial CLPX gene, exon 1 and joined cds (exons 1-14), mRNA sequence /clone=PDUts1057H06 /clone_end=5' /gb=CV868670 /gi=84122630 /ug=Ssc.75704 /len=583	0	1	0.001	0.576887	9.17215	0.523764	0.84116
gnl|UG|Ssc#S40551205	rtes24_k21.y1 tes Sus scrofa cDNA 5', mRNA sequence /clone_end=5' /gb=EW637918 /gi=183104982 /ug=Ssc.92674 /len=583	0	1	0.001	0.576887	9.17215	0.523764	0.839635
gnl|UG|Ssc#S27602335	EST-AR171F01 Infected Porcine Peripheral Blood Cell cDNA library Sus scrofa cDNA clone AR171F01, mRNA sequence /clone=AR171F01 /gb=DV227662 /gi=77596190 /ug=Ssc.87892 /len=583	0	1	0.001	0.576887	9.17215	0.523764	0.814454
gnl|UG|Ssc#S50164590	susfleck_PG_N_61_F08 SUSFLECK Pituitary Gland Normalized Sus scrofa cDNA clone 61_F08, mRNA sequence /clone=61_F08 /gb=FD596426 /gi=221011218 /ug=Ssc.74480 /len=583	0	1	0.001	0.576887	9.17215	0.523764	0.811738
gnl|UG|Ssc#S40336742	rnco1931b_m2.y1 nco Sus scrofa cDNA 5', mRNA sequence /clone_end=5' /gb=EW431349 /gi=182776329 /ug=Ssc.85936 /len=584	0	1	0.001	0.5759	9.16967	0.523764	0.843215
gnl|UG|Ssc#S40156332	rhyp34c_m20.y1 hyp Sus scrofa cDNA 5', mRNA sequence /clone_end=5' /gb=EW251239 /gi=182507663 /ug=Ssc.68224 /len=584	0	1	0.001	0.5759	9.16967	0.523764	0.812885
gnl|UG|Ssc#S35171747	Sus scrofa mRNA, clone:TCH010038A09, expressed in trachea /gb=AK238072 /gi=115548088 /ug=Ssc.47460 /len=1754	0	3	0.001	0.575243	9.16803	0.137164	0.587355
gnl|UG|Ssc#S58307601	PREDICTED: Sus scrofa glutathione S-transferase A1-like (LOC100526118), mRNA /cds=p(71,742) /gb=XM_003128792 /gi=311261746 /ug=Ssc.53870 /len=1170	0	2	0.001	0.574915	9.16721	0.268032	0.734949
gnl|UG|Ssc#S26722775	AJ958859 KN404_2 Sus scrofa cDNA clone C0007760i14 3', mRNA sequence /clone=C0007760i14 /clone_end=3' /gb=AJ958859 /gi=74375675 /ug=Ssc.35917 /len=585	0	1	0.001	0.574915	9.16721	0.523764	0.8161
gnl|UG|Ssc#S39984659	rebs03c_l14.y1 ebs Sus scrofa cDNA 5', mRNA sequence /clone_end=5' /gb=EW079724 /gi=181234074 /ug=Ssc.60697 /len=586	0	1	0.001	0.573934	9.16474	0.523764	0.847053
gnl|UG|Ssc#S6057865	MI-P-H3-afb-e-12-1-UM.s1 MI-P-H3 Sus scrofa cDNA clone MI-P-H3-afb-e-12-1-UM 3', mRNA sequence /clone=MI-P-H3-afb-e-12-1-UM /clone_end=3' /gb=BQ601367 /gi=21548093 /ug=Ssc.8414 /len=586	0	1	0.001	0.573934	9.16474	0.523764	0.81881
gnl|UG|Ssc#S18295980	BP147705 full-length enriched swine cDNA library, adult ovary Sus scrofa cDNA clone OVRM10049C04 5', mRNA sequence /clone=OVRM10049C04 /clone_end=5' /gb=BP147705 /gi=40397176 /ug=Ssc.23670 /len=587	0	1	0.001	0.572956	9.16228	0.523764	0.864804
gnl|UG|Ssc#S55238431	FS653788 full-length enriched swine cDNA library, adult back fat Sus scrofa cDNA clone BKFL10083G10 5', mRNA sequence /clone=BKFL10083G10 /clone_end=5' /gb=FS653788 /gi=288232171 /ug=Ssc.37373 /len=587	0	1	0.001	0.572956	9.16228	0.523764	0.828531
gnl|UG|Ssc#S40165574	rill302b_f19.y1 ill Sus scrofa cDNA 5', mRNA sequence /clone_end=5' /gb=EW260481 /gi=182533883 /ug=Ssc.91595 /len=587	0	1	0.001	0.572956	9.16228	0.523764	0.828459
gnl|UG|Ssc#S39887057	rcmu24_c23.y1 cmu Sus scrofa cDNA 5', mRNA sequence /clone_end=5' /gb=EV982132 /gi=178519800 /ug=Ssc.85417 /len=588	0	1	0.001	0.571982	9.15983	0.523764	0.815364
gnl|UG|Ssc#S40070739	rfat0105_b15.y1 fat Sus scrofa cDNA 5', mRNA sequence /clone_end=5' /gb=EW165646 /gi=182604537 /ug=Ssc.79627 /len=589	0	1	0.001	0.571011	9.15737	0.523764	0.839598
gnl|UG|Ssc#S40324018	rnbm15b_g23.y1 nbm Sus scrofa cDNA 5', mRNA sequence /clone_end=5' /gb=EW418625 /gi=182846856 /ug=Ssc.68890 /len=589	0	1	0.001	0.571011	9.15737	0.523764	0.810559
gnl|UG|Ssc#S58305810	PREDICTED: Sus scrofa crumbs homolog 1 (Drosophila) (CRB1), mRNA /cds=p(1,3516) /gb=XM_003130588 /gi=311265399 /ug=Ssc.90954 /len=3535	0	6	0.001	0.570849	9.15697	0.0183822	0.212722
gnl|UG|Ssc#S16770990	852974 MARC 3PIG Sus scrofa cDNA 3', mRNA sequence /clone_end=3' /gb=CF368338 /gi=34173758 /ug=Ssc.19239 /len=590	0	1	0.001	0.570043	9.15493	0.523764	0.842056
gnl|UG|Ssc#S29988331	PDUts2071H11 Porcine testis cDNA library II Sus scrofa cDNA clone PDUts2071H11 5', mRNA sequence /clone=PDUts2071H11 /clone_end=5' /gb=CX062805 /gi=84138947 /ug=Ssc.88905 /len=590	0	1	0.001	0.570043	9.15493	0.523764	0.839189
gnl|UG|Ssc#S40432472	rrec17_n6.y1 rec Sus scrofa cDNA 5', mRNA sequence /clone_end=5' /gb=EW527078 /gi=183125729 /ug=Ssc.69319 /len=590	0	1	0.001	0.570043	9.15493	0.523764	0.83579
gnl|UG|Ssc#S19226381	858354 MARC 3PIG Sus scrofa cDNA 3', mRNA sequence /clone_end=3' /gb=CN069524 /gi=45845581 /ug=Ssc.85165 /len=590	0	1	0.001	0.570043	9.15493	0.523764	0.823249
gnl|UG|Ssc#S6058320	MI-P-O1-abx-f-12-1-UM.s1 MI-P-O1 Sus scrofa cDNA clone MI-P-O1-abx-f-12-1-UM 3', mRNA sequence /clone=MI-P-O1-abx-f-12-1-UM /clone_end=3' /gb=BF711984 /gi=12011459 /ug=Ssc.8572 /len=590	0	1	0.001	0.570043	9.15493	0.523764	0.810283
gnl|UG|Ssc#S32286924	Sus scrofa homeodomain transcription factor Nanog mRNA, complete cds /cds=p(194,1108) /gb=DQ447201 /gi=90820133 /ug=Ssc.42681 /len=1181	0	2	0.001	0.56956	9.1537	0.268032	0.720718
gnl|UG|Ssc#S29990181	PDUts2092A09 Porcine testis cDNA library II Sus scrofa cDNA clone PDUts2092A09 5', mRNA sequence /clone=PDUts2092A09 /clone_end=5' /gb=CX064655 /gi=84140797 /ug=Ssc.88328 /len=591	0	1	0.001	0.569079	9.15248	0.523764	0.850468
gnl|UG|Ssc#S39835330	rche20_m23.y1 che Sus scrofa cDNA 5', mRNA sequence /clone_end=5' /gb=EV930608 /gi=178514928 /ug=Ssc.77191 /len=591	0	1	0.001	0.569079	9.15248	0.523764	0.828278
gnl|UG|Ssc#S26721666	AJ957750 KN404_2 Sus scrofa cDNA clone C0007760o01 3', mRNA sequence /clone=C0007760o01 /clone_end=3' /gb=AJ957750 /gi=74374566 /ug=Ssc.46243 /len=591	0	1	0.001	0.569079	9.15248	0.523764	0.817471
gnl|UG|Ssc#S26729100	AJ940008 CSEQRAN17 Sus scrofa cDNA clone C0007317p05 3', mRNA sequence /clone=C0007317p05 /clone_end=3' /gb=AJ940008 /gi=74356824 /ug=Ssc.87794 /len=592	0	1	0.001	0.568117	9.15004	0.523764	0.861976
gnl|UG|Ssc#S26720227	AJ956311 KN404_2 Sus scrofa cDNA clone C0007756a05 3', mRNA sequence /clone=C0007756a05 /clone_end=3' /gb=AJ956311 /gi=74373127 /ug=Ssc.36268 /len=593	0	1	0.001	0.567159	9.14761	0.523764	0.857499
gnl|UG|Ssc#S50211393	susfleck_AF_N_24_A03 SUSFLECK Abdominal Fat Normalized Sus scrofa cDNA clone 24_A03, mRNA sequence /clone=24_A03 /gb=FD643229 /gi=221034065 /ug=Ssc.28460 /len=593	0	1	0.001	0.567159	9.14761	0.523764	0.844678
gnl|UG|Ssc#S6063986	MI-P-AY1-nqj-a-03-0-UI.s1 MI-P-AY1 Sus scrofa cDNA clone MI-P-AY1-nqj-a-03-0-UI 3', mRNA sequence /clone=MI-P-AY1-nqj-a-03-0-UI /clone_end=3' /gb=BI400854 /gi=15179915 /ug=Ssc.81673 /len=593	0	1	0.001	0.567159	9.14761	0.523764	0.818422
gnl|UG|Ssc#S31127929	1556530 MARC 3PIG Sus scrofa cDNA 3', mRNA sequence /clone_end=3' /gb=DY431767 /gi=87233070 /ug=Ssc.33893 /len=593	0	1	0.001	0.567159	9.14761	0.523764	0.814909
gnl|UG|Ssc#S31132046	1571964 MARC 3PIG Sus scrofa cDNA 3', mRNA sequence /clone_end=3' /gb=DY435884 /gi=87237187 /ug=Ssc.32656 /len=593	0	1	0.001	0.567159	9.14761	0.523764	0.810386
gnl|UG|Ssc#S40256247	rplun0104_i24.y1 lun Sus scrofa cDNA 5', mRNA sequence /clone_end=5' /gb=EW351154 /gi=182841891 /ug=Ssc.60555 /len=594	0	1	0.001	0.566204	9.14518	0.523764	0.830452
gnl|UG|Ssc#S40180317	rjca10c_k24.y1 jca Sus scrofa cDNA 5', mRNA sequence /clone_end=5' /gb=EW275224 /gi=182491053 /ug=Ssc.68341 /len=595	0	1	0.001	0.565253	9.14275	0.523764	0.855219
gnl|UG|Ssc#S6083793	MI-P-NA-aet-d-11-1-UM.s1 MI-P-NA Sus scrofa cDNA clone MI-P-NA-aet-d-11-1-UM 3', mRNA sequence /clone=MI-P-NA-aet-d-11-1-UM /clone_end=3' /gb=BQ603028 /gi=21549754 /ug=Ssc.50832 /len=595	0	1	0.001	0.565253	9.14275	0.523764	0.844228
gnl|UG|Ssc#S34529154	DB803423 full-length enriched swine cDNA library, adult skin Sus scrofa cDNA clone SKNB10057F09 5', mRNA sequence /clone=SKNB10057F09 /clone_end=5' /gb=DB803423 /gi=112751144 /ug=Ssc.30150 /len=595	0	1	0.001	0.565253	9.14275	0.523764	0.83027
gnl|UG|Ssc#S40589126	rvin025_j12.y1 vin Sus scrofa cDNA 5', mRNA sequence /clone_end=5' /gb=EW675839 /gi=183124144 /ug=Ssc.69814 /len=595	0	1	0.001	0.565253	9.14275	0.523764	0.815469
gnl|UG|Ssc#S6041708	371555 MARC 2PIG Sus scrofa cDNA 5', mRNA sequence /clone_end=5' /gb=BI343412 /gi=15036701 /ti=470949169 /ug=Ssc.80879 /len=596	0	1	0.001	0.564304	9.14033	0.523764	0.841011
gnl|UG|Ssc#S39977563	rduo415b_f7.y1 duo Sus scrofa cDNA 5', mRNA sequence /clone_end=5' /gb=EW072628 /gi=181272772 /ug=Ssc.65305 /len=597	0	1	0.001	0.563359	9.13791	0.523764	0.854719
gnl|UG|Ssc#S58302523	PREDICTED: Sus scrofa relaxin-3 receptor 1-like (LOC100512567), mRNA /cds=p(1,1791) /gb=XM_003133876 /gi=311273550 /ug=Ssc.93810 /len=1791	0	3	0.001	0.563359	9.13791	0.137164	0.597018
gnl|UG|Ssc#S35326774	SusFleck_BF_0129_0132_5_pCNS_L11 SusFleck Backfat Sus scrofa cDNA clone 0129_0132_L11 5', mRNA sequence /clone=0129_0132_L11 /clone_end=5' /gb=DT325166 /gi=116338304 /ug=Ssc.90036 /len=597	0	1	0.001	0.563359	9.13791	0.523764	0.834174
gnl|UG|Ssc#S55323523	Sus scrofa mRNA, clone:AMP010093A06, expressed in alveolar macrophages /gb=AK343958 /gi=288781349 /ug=Ssc.80672 /len=2390	0	4	0.001	0.562888	9.1367	0.0701928	0.441066
gnl|UG|Ssc#S26716784	AJ952868 KN404_1 Sus scrofa cDNA clone C0007739e05 3', mRNA sequence /clone=C0007739e05 /clone_end=3' /gb=AJ952868 /gi=74369684 /ug=Ssc.36578 /len=598	0	1	0.001	0.562417	9.1355	0.523764	0.864095
gnl|UG|Ssc#S55264780	FS651109 full-length enriched swine cDNA library, adult back fat Sus scrofa cDNA clone BKFL10043E09 5', mRNA sequence /clone=BKFL10043E09 /clone_end=5' /gb=FS651109 /gi=288259989 /ug=Ssc.77193 /len=598	0	1	0.001	0.562417	9.1355	0.523764	0.842317
gnl|UG|Ssc#S29969745	PDUts1030E07 Porcine testis cDNA library I Sus scrofa cDNA clone PDUts1030E07 5' similar to homologue to ref|XM_233850.2| Rattus norvegicus similar to UDP-GalNAc:polypeptide N-acetylgalactosaminyltransferase T10; UDP-GalNAc:polypeptide N-acetylgalactosa> /clone=PDUts1030E07 /clone_end=5' /gb=CV866403 /gi=84120363 /ug=Ssc.88141 /len=598	0	1	0.001	0.562417	9.1355	0.523764	0.829944
gnl|UG|Ssc#S6056624	MI-P-E6-ahp-e-03-1-UM.s1 MI-P-E6 Sus scrofa cDNA clone MI-P-E6-ahp-e-03-1-UM 3', mRNA sequence /clone=MI-P-E6-ahp-e-03-1-UM /clone_end=3' /gb=BQ599909 /gi=21546635 /ug=Ssc.7975 /len=598	0	1	0.001	0.562417	9.1355	0.523764	0.828965
gnl|UG|Ssc#S6057525	MI-P-H3-adj-h-10-1-UM.s1 MI-P-H3 Sus scrofa cDNA clone MI-P-H3-adj-h-10-1-UM 3', mRNA sequence /clone=MI-P-H3-adj-h-10-1-UM /clone_end=3' /gb=BF712653 /gi=12012128 /ug=Ssc.8294 /len=598	0	1	0.001	0.562417	9.1355	0.523764	0.809281
gnl|UG|Ssc#S40494534	rssp12_p18.y1 ssp Sus scrofa cDNA 5', mRNA sequence /clone_end=5' /gb=EW589140 /gi=183122217 /ug=Ssc.3509 /len=599	0	1	0.001	0.561478	9.13309	0.523764	0.851575
gnl|UG|Ssc#S40547625	rtes11_n21.y1 tes Sus scrofa cDNA 5', mRNA sequence /clone_end=5' /gb=EW634340 /gi=183090529 /ug=Ssc.69653 /len=599	0	1	0.001	0.561478	9.13309	0.523764	0.82425
gnl|UG|Ssc#S40196152	rjej14b_o9.y1 jej Sus scrofa cDNA 5', mRNA sequence /clone_end=5' /gb=EW291059 /gi=182620727 /ug=Ssc.68448 /len=599	0	1	0.001	0.561478	9.13309	0.523764	0.817752
gnl|UG|Ssc#S26724139	AJ960223 KN404_2 Sus scrofa cDNA clone C0007750a11 3', mRNA sequence /clone=C0007750a11 /clone_end=3' /gb=AJ960223 /gi=74377039 /ug=Ssc.35740 /len=599	0	1	0.001	0.561478	9.13309	0.523764	0.814734
gnl|UG|Ssc#S40159962	rhyp20c_n23.y1 hyp Sus scrofa cDNA 5', mRNA sequence /clone_end=5' /gb=EW254869 /gi=182612076 /ug=Ssc.60981 /len=599	0	1	0.001	0.561478	9.13309	0.523764	0.808936
gnl|UG|Ssc#S55319246	Sus scrofa mRNA, clone:LVRM10182A07, expressed in liver /gb=AK346446 /gi=288785638 /ug=Ssc.33693 /len=2398	0	4	0.001	0.56101	9.13188	0.0701928	0.444689
gnl|UG|Ssc#S17508459	892168 MARC 4PIG Sus scrofa cDNA 3', mRNA sequence /clone_end=3' /gb=CF795960 /gi=37800533 /ug=Ssc.83631 /len=600	0	1	0.001	0.560542	9.13068	0.523764	0.829436
gnl|UG|Ssc#S55246234	FS681042 full-length enriched swine cDNA library, adult longissimus Sus scrofa cDNA clone MLTL10030F06 5', mRNA sequence /clone=MLTL10030F06 /clone_end=5' /gb=FS681042 /gi=288235691 /ug=Ssc.62772 /len=600	0	1	0.001	0.560542	9.13068	0.523764	0.825038
gnl|UG|Ssc#S6076063	UNL-P-FN-cc-a-06-0-UNL.s2 UNL-P-FN Sus scrofa cDNA clone UNL-P-FN-cc-a-06-0-UNL 3', mRNA sequence /clone=UNL-P-FN-cc-a-06-0-UNL /clone_end=3' /gb=BI186227 /gi=14660636 /ug=Ssc.11680 /len=601	0	1	0.001	0.55961	9.12828	0.523764	0.866461
gnl|UG|Ssc#S6014953	361833 MARC 1PIG Sus scrofa cDNA 5', mRNA sequence /clone_end=5' /gb=BI338156 /gi=15031439 /ti=448060770 /ug=Ssc.79824 /len=601	0	1	0.001	0.55961	9.12828	0.523764	0.843253
gnl|UG|Ssc#S6081111	MI-P-CP1-nza-b-21-0-UI.s1 MI-P-CP1 Sus scrofa cDNA clone MI-P-CP1-nza-b-21-0-UI 3', mRNA sequence /clone=MI-P-CP1-nza-b-21-0-UI /clone_end=3' /gb=BQ603795 /gi=21550521 /ug=Ssc.82189 /len=602	0	1	0.001	0.55868	9.12588	0.523764	0.86904
gnl|UG|Ssc#S26726247	AJ962331 KN404_2 Sus scrofa cDNA clone C0007757f13 3', mRNA sequence /clone=C0007757f13 /clone_end=3' /gb=AJ962331 /gi=74379147 /ug=Ssc.46498 /len=602	0	1	0.001	0.55868	9.12588	0.523764	0.86225
gnl|UG|Ssc#S26710439	AJ946523 KN404_1 Sus scrofa cDNA clone C0007747l07 3', mRNA sequence /clone=C0007747l07 /clone_end=3' /gb=AJ946523 /gi=74363265 /ug=Ssc.37060 /len=602	0	1	0.001	0.55868	9.12588	0.523764	0.848947
gnl|UG|Ssc#S50164259	susfleck_PG_N_79_H09 SUSFLECK Pituitary Gland Normalized Sus scrofa cDNA clone 79_H09, mRNA sequence /clone=79_H09 /gb=FD596095 /gi=221025700 /ug=Ssc.73723 /len=603	0	1	0.001	0.557754	9.12348	0.523764	0.853719
gnl|UG|Ssc#S6012888	355247 MARC 1PIG Sus scrofa cDNA 5', mRNA sequence /clone_end=5' /gb=BG894577 /gi=14304818 /ti=448058413 /ug=Ssc.79742 /len=603	0	1	0.001	0.557754	9.12348	0.523764	0.821681
gnl|UG|Ssc#S56448570	Sus scrofa DNAJB13 (DNAJB13) mRNA, complete cds /cds=p(48,998) /gb=HM627270 /gi=300827492 /ug=Ssc.39280 /len=1209	0	2	0.001	0.55637	9.1199	0.268032	0.736118
gnl|UG|Ssc#S40127774	rgul0118_j20.y1 gul Sus scrofa cDNA 5', mRNA sequence /clone_end=5' /gb=EW222681 /gi=182591711 /ug=Ssc.60094 /len=605	0	1	0.001	0.55591	9.11871	0.523764	0.868801
gnl|UG|Ssc#S18295791	BP147516 full-length enriched swine cDNA library, adult ovary Sus scrofa cDNA clone OVRM10054C02 5', mRNA sequence /clone=OVRM10054C02 /clone_end=5' /gb=BP147516 /gi=40396987 /ug=Ssc.23669 /len=605	0	1	0.001	0.55591	9.11871	0.523764	0.835386
gnl|UG|Ssc#S26720160	AJ956244 KN404_2 Sus scrofa cDNA clone C0007754h16 3', mRNA sequence /clone=C0007754h16 /clone_end=3' /gb=AJ956244 /gi=74373060 /ug=Ssc.46117 /len=605	0	1	0.001	0.55591	9.11871	0.523764	0.831106
gnl|UG|Ssc#S20945821	AJ657544 KN277 Sus scrofa cDNA clone C0005195_J02, mRNA sequence /clone=C0005195_J02 /gb=AJ657544 /gi=49341613 /ug=Ssc.41420 /len=606	0	1	0.001	0.554992	9.11632	0.523764	0.816381
gnl|UG|Ssc#S58302152	PREDICTED: Sus scrofa fermitin family homolog 1-like (LOC100515178), partial mRNA /cds=p(1,770) /gb=XM_003134245 /gi=311274341 /ug=Ssc.29095 /len=1213	0	2	0.001	0.554535	9.11513	0.268032	0.725291
gnl|UG|Ssc#S41574884	PIC-A-1132 Sus Scrofa Adipocyte Zap Express Library After differentiation Sus scrofa cDNA clone SS-AA-4-1a-T3_I19, mRNA sequence /clone=SS-AA-4-1a-T3_I19 /gb=EH005784 /gi=161428037 /ug=Ssc.94868 /len=607	0	1	0.001	0.554078	9.11395	0.523764	0.83107
gnl|UG|Ssc#S16770363	852571 MARC 3PIG Sus scrofa cDNA 3', mRNA sequence /clone_end=3' /gb=CF367980 /gi=34173055 /ug=Ssc.19096 /len=607	0	1	0.001	0.554078	9.11395	0.523764	0.81428
gnl|UG|Ssc#S16763234	822042 MARC 3PIG Sus scrofa cDNA 3', mRNA sequence /clone_end=3' /gb=CF360630 /gi=34158533 /ug=Ssc.18720 /len=608	0	1	0.001	0.553167	9.11157	0.523764	0.852914
gnl|UG|Ssc#S58307881	PREDICTED: Sus scrofa hypothetical protein LOC100514717 (LOC100514717), mRNA /cds=p(1,252) /gb=XM_003128511 /gi=311260872 /ug=Ssc.95242 /len=608	0	1	0.001	0.553167	9.11157	0.523764	0.815119
gnl|UG|Ssc#S58304480	PREDICTED: Sus scrofa transmembrane 4 L6 family member 5-like (LOC100513308), mRNA /cds=p(170,757) /gb=XM_003131911 /gi=311268253 /ug=Ssc.18996 /len=1217	0	2	0.001	0.552712	9.11038	0.268032	0.721789
gnl|UG|Ssc#S26716584	AJ952668 KN404_1 Sus scrofa cDNA clone C0007736j14 3', mRNA sequence /clone=C0007736j14 /clone_end=3' /gb=AJ952668 /gi=74369484 /ug=Ssc.72801 /len=609	0	1	0.001	0.552258	9.1092	0.523764	0.840564
gnl|UG|Ssc#S40478301	rspc001_d11.y1 spc Sus scrofa cDNA 5', mRNA sequence /clone_end=5' /gb=EW572907 /gi=183118937 /ug=Ssc.69489 /len=609	0	1	0.001	0.552258	9.1092	0.523764	0.838856
gnl|UG|Ssc#S40040271	reru05c_p18.y1 eru Sus scrofa cDNA 5', mRNA sequence /clone_end=5' /gb=EW135178 /gi=182588967 /ug=Ssc.91197 /len=609	0	1	0.001	0.552258	9.1092	0.523764	0.832199
gnl|UG|Ssc#S6081450	MI-P-CP1-nzb-a-18-0-UI.s1 MI-P-CP1 Sus scrofa cDNA clone MI-P-CP1-nzb-a-18-0-UI 3', mRNA sequence /clone=MI-P-CP1-nzb-a-18-0-UI /clone_end=3' /gb=BQ604134 /gi=21550860 /ug=Ssc.58160 /len=609	0	1	0.001	0.552258	9.1092	0.523764	0.808075
gnl|UG|Ssc#S40109481	rfhi4002b_p11.y1 fhi Sus scrofa cDNA 5', mRNA sequence /clone_end=5' /gb=EW204388 /gi=182583212 /ug=Ssc.67996 /len=610	0	1	0.001	0.551353	9.10683	0.523764	0.833515
gnl|UG|Ssc#S39888734	rcmu39_l1.y1 cmu Sus scrofa cDNA 5', mRNA sequence /clone_end=5' /gb=EV983809 /gi=178569030 /ug=Ssc.62723 /len=610	0	1	0.001	0.551353	9.10683	0.523764	0.81927
gnl|UG|Ssc#S31103455	1510745 MARC 3PIG Sus scrofa cDNA 5', mRNA sequence /clone_end=5' /gb=DY407293 /gi=87208596 /ug=Ssc.33431 /len=610	0	1	0.001	0.551353	9.10683	0.523764	0.81603
gnl|UG|Ssc#S6040617	368607 MARC 2PIG Sus scrofa cDNA 5', mRNA sequence /clone_end=5' /gb=BI341233 /gi=15034522 /ti=470946984 /ug=Ssc.80839 /len=611	0	1	0.001	0.550451	9.10447	0.523764	0.86327
gnl|UG|Ssc#S26720213	AJ956297 KN404_2 Sus scrofa cDNA clone C0007759p02 3', mRNA sequence /clone=C0007759p02 /clone_end=3' /gb=AJ956297 /gi=74373113 /ug=Ssc.46105 /len=611	0	1	0.001	0.550451	9.10447	0.523764	0.814664
gnl|UG|Ssc#S26720972	AJ957056 KN404_2 Sus scrofa cDNA clone C0007750l03 3', mRNA sequence /clone=C0007750l03 /clone_end=3' /gb=AJ957056 /gi=74373872 /ug=Ssc.59544 /len=612	0	1	0.001	0.549551	9.10211	0.523764	0.864528
gnl|UG|Ssc#S40490668	rspl14_o12.y1 spl Sus scrofa cDNA 5', mRNA sequence /clone_end=5' /gb=EW585274 /gi=183170825 /ug=Ssc.79294 /len=612	0	1	0.001	0.549551	9.10211	0.523764	0.860413
gnl|UG|Ssc#S40171083	risp35_h16.y1 isp Sus scrofa cDNA 5', mRNA sequence /clone_end=5' /gb=EW265990 /gi=182509481 /ug=Ssc.68300 /len=612	0	1	0.001	0.549551	9.10211	0.523764	0.841086
gnl|UG|Ssc#S39979827	rebs25c_n18.y1 ebs Sus scrofa cDNA 5', mRNA sequence /clone_end=5' /gb=EW074892 /gi=181214168 /ug=Ssc.79160 /len=612	0	1	0.001	0.549551	9.10211	0.523764	0.830161
gnl|UG|Ssc#S40286279	rmed06c_l7.y1 med Sus scrofa cDNA 5', mRNA sequence /clone_end=5' /gb=EW381186 /gi=182864934 /ug=Ssc.68786 /len=612	0	1	0.001	0.549551	9.10211	0.523764	0.815925
gnl|UG|Ssc#S35170402	Sus scrofa mRNA, clone:OVRM10084E02, expressed in ovary /gb=AK235459 /gi=115549437 /ug=Ssc.89657 /len=2449	0	4	0.001	0.549327	9.10152	0.0701928	0.440608
gnl|UG|Ssc#S6043065	375112 MARC 2PIG Sus scrofa cDNA 5', mRNA sequence /clone_end=5' /gb=BI346092 /gi=15039381 /ti=470951850 /ug=Ssc.80940 /len=613	0	1	0.001	0.548655	9.09975	0.523764	0.815224
gnl|UG|Ssc#S40461223	rski0121_p23.y1 ski Sus scrofa cDNA 5', mRNA sequence /clone_end=5' /gb=EW555829 /gi=183022775 /ug=Ssc.69425 /len=614	0	1	0.001	0.547761	9.0974	0.523764	0.866066
gnl|UG|Ssc#S31111593	1527524 MARC 3PIG Sus scrofa cDNA 3', mRNA sequence /clone_end=3' /gb=DY415431 /gi=87216734 /ug=Ssc.46065 /len=614	0	1	0.001	0.547761	9.0974	0.523764	0.858507
gnl|UG|Ssc#S34522118	DB791830 full-length enriched swine cDNA library, adult immature dendritic cell Sus scrofa cDNA clone DCI010017F11 5', mRNA sequence /clone=DCI010017F11 /clone_end=5' /gb=DB791830 /gi=112759746 /ug=Ssc.28312 /len=614	0	1	0.001	0.547761	9.0974	0.523764	0.809315
gnl|UG|Ssc#S35169941	Sus scrofa mRNA, clone:TES010069E11, expressed in testis /gb=AK238558 /gi=115549898 /ug=Ssc.44692 /len=1229	0	2	0.001	0.547316	9.09623	0.268032	0.746699
gnl|UG|Ssc#S6088294	MI-P-E7-agz-g-10-1-UM.s1 MI-P-E7 Sus scrofa cDNA clone MI-P-E7-agz-g-10-1-UM 3', mRNA sequence /clone=MI-P-E7-agz-g-10-1-UM /clone_end=3' /gb=BQ600659 /gi=21547385 /ug=Ssc.50864 /len=615	0	1	0.001	0.546871	9.09506	0.523764	0.845807
gnl|UG|Ssc#S39852324	rcki25_n8.y1 cki Sus scrofa cDNA 5', mRNA sequence /clone_end=5' /gb=EV947406 /gi=178578380 /ug=Ssc.60866 /len=615	0	1	0.001	0.546871	9.09506	0.523764	0.836048
gnl|UG|Ssc#S26406050	BW970320 full-length enriched swine cDNA library, adult periphral blood mononuclear cell Sus scrofa cDNA clone PBL010039A05 5', mRNA sequence /clone=PBL010039A05 /clone_end=5' /gb=BW970320 /gi=71966475 /ug=Ssc.87547 /len=615	0	1	0.001	0.546871	9.09506	0.523764	0.809799
gnl|UG|Ssc#S58304829	PREDICTED: Sus scrofa ankyrin repeat domain-containing protein 40-like (LOC100511835), mRNA /cds=p(156,605) /gb=XM_003131569 /gi=311267532 /ug=Ssc.65326 /len=616	0	1	0.001	0.545983	9.09271	0.523764	0.845732
gnl|UG|Ssc#S26726221	AJ962305 KN404_2 Sus scrofa cDNA clone C0007760m14 3', mRNA sequence /clone=C0007760m14 /clone_end=3' /gb=AJ962305 /gi=74379121 /ug=Ssc.35525 /len=616	0	1	0.001	0.545983	9.09271	0.523764	0.844153
gnl|UG|Ssc#S19544879	950215 MARC 4PIG Sus scrofa cDNA 3', mRNA sequence /clone_end=3' /gb=CN160975 /gi=46175405 /ug=Ssc.58912 /len=616	0	1	0.001	0.545983	9.09271	0.523764	0.816908
gnl|UG|Ssc#S26724017	AJ960101 KN404_2 Sus scrofa cDNA clone C0007751i21 3', mRNA sequence /clone=C0007751i21 /clone_end=3' /gb=AJ960101 /gi=74376917 /ug=Ssc.46360 /len=616	0	1	0.001	0.545983	9.09271	0.523764	0.812607
gnl|UG|Ssc#S39815554	rcbl0_019620.y1 cbl Sus scrofa cDNA 5', mRNA sequence /clone_end=5' /gb=EV910832 /gi=178531223 /ug=Ssc.17361 /len=617	0	1	0.001	0.545098	9.09037	0.523764	0.859985
gnl|UG|Ssc#S29973903	PDUts1080G11 Porcine testis cDNA library I Sus scrofa cDNA clone PDUts1080G11 5' similar to homologue to ref|NM_052961.2| Homo sapiens solute carrier family 26, member 8 (SLC26A8), transcript variant 1, mRNA, mRNA sequence /clone=PDUts1080G11 /clone_end=5' /gb=CV870561 /gi=84124521 /ug=Ssc.88340 /len=617	0	1	0.001	0.545098	9.09037	0.523764	0.839264
gnl|UG|Ssc#S6057833	MI-P-H3-afb-b-07-1-UM.s1 MI-P-H3 Sus scrofa cDNA clone MI-P-H3-afb-b-07-1-UM 3', mRNA sequence /clone=MI-P-H3-afb-b-07-1-UM /clone_end=3' /gb=BQ601335 /gi=21548061 /ug=Ssc.81497 /len=617	0	1	0.001	0.545098	9.09037	0.523764	0.829871
gnl|UG|Ssc#S55320309	Sus scrofa mRNA, clone:THY010055E02, expressed in thymus /gb=AK351654 /gi=288784563 /ug=Ssc.20879 /len=1853	0	3	0.001	0.54451	9.08881	0.137164	0.590845
gnl|UG|Ssc#S22302839	CJ002197 full-length enriched swine cDNA library, adult liver Sus scrofa cDNA clone LVRM1G120044 5', mRNA sequence /clone=LVRM1G120044 /clone_end=5' /gb=CJ002197 /gi=54486532 /ug=Ssc.70894 /len=618	0	1	0.001	0.544216	9.08804	0.523764	0.847166
gnl|UG|Ssc#S34530740	DB804610 full-length enriched swine cDNA library, adult skin Sus scrofa cDNA clone SKNB10075H07 5', mRNA sequence /clone=SKNB10075H07 /clone_end=5' /gb=DB804610 /gi=112761717 /ug=Ssc.30076 /len=618	0	1	0.001	0.544216	9.08804	0.523764	0.829074
gnl|UG|Ssc#S40545788	rtes17_n3r1.y1 tes Sus scrofa cDNA 5', mRNA sequence /clone_end=5' /gb=EW632503 /gi=183052158 /ug=Ssc.92542 /len=618	0	1	0.001	0.544216	9.08804	0.523764	0.827448
gnl|UG|Ssc#S31121645	1544434 MARC 3PIG Sus scrofa cDNA 5', mRNA sequence /clone_end=5' /gb=DY425483 /gi=87226786 /ug=Ssc.12120 /len=619	0	1	0.001	0.543337	9.0857	0.523764	0.861546
gnl|UG|Ssc#S39945840	rpigcf0_004919.y1 ctl Sus scrofa cDNA 5', mRNA sequence /clone_end=5' /gb=EW040905 /gi=181292137 /ug=Ssc.66534 /len=619	0	1	0.001	0.543337	9.0857	0.523764	0.845883
gnl|UG|Ssc#S29981373	PDUts1172C07 Porcine testis cDNA library I Sus scrofa cDNA clone PDUts1172C07 5' similar to homologue to emb|AJ251829.1| Sus scrofa MHC class I SLA genomic region, haplotype H01, clone BAC 207G8, mRNA sequence /clone=PDUts1172C07 /clone_end=5' /gb=CV878031 /gi=84131991 /ug=Ssc.34018 /len=619	0	1	0.001	0.543337	9.0857	0.523764	0.838893
gnl|UG|Ssc#S26727770	AJ963854 KN404_2 Sus scrofa cDNA clone C0007749p23 3', mRNA sequence /clone=C0007749p23 /clone_end=3' /gb=AJ963854 /gi=74380670 /ug=Ssc.87779 /len=619	0	1	0.001	0.543337	9.0857	0.523764	0.835643
gnl|UG|Ssc#S55320938	Sus scrofa mRNA, clone:LNG010059B04, expressed in lung /gb=AK345549 /gi=288783934 /ug=Ssc.30706 /len=1238	0	2	0.001	0.543337	9.0857	0.268032	0.730582
gnl|UG|Ssc#S40169463	risp33_n9.y1 isp Sus scrofa cDNA 5', mRNA sequence /clone_end=5' /gb=EW264370 /gi=182522034 /ug=Ssc.8419 /len=619	0	1	0.001	0.543337	9.0857	0.523764	0.831981
gnl|UG|Ssc#S26721510	AJ957594 KN404_2 Sus scrofa cDNA clone C0007759m18 3', mRNA sequence /clone=C0007759m18 /clone_end=3' /gb=AJ957594 /gi=74374410 /ug=Ssc.36044 /len=619	0	1	0.001	0.543337	9.0857	0.523764	0.820013
gnl|UG|Ssc#S40186368	rjca18c_f18.y1 jca Sus scrofa cDNA 5', mRNA sequence /clone_end=5' /gb=EW281275 /gi=182610243 /ug=Ssc.68385 /len=619	0	1	0.001	0.543337	9.0857	0.523764	0.811773
gnl|UG|Ssc#S6060879	MI-P-AY1-nqd-c-07-0-UI.s1 MI-P-AY1 Sus scrofa cDNA clone MI-P-AY1-nqd-c-07-0-UI 3', mRNA sequence /clone=MI-P-AY1-nqd-c-07-0-UI /clone_end=3' /gb=BF710259 /gi=12009736 /ug=Ssc.9329 /len=620	0	1	0.001	0.54246	9.08337	0.523764	0.862015
gnl|UG|Ssc#S6085468	POSM0100013_F03F porcine skeletal muscle cDNA library (PoSM) Sus scrofa cDNA 5', mRNA sequence /clone_end=5' /gb=BM190549 /gi=17526512 /ug=Ssc.82341 /len=620	0	1	0.001	0.54246	9.08337	0.523764	0.852301
gnl|UG|Ssc#S19538297	941649 MARC 4PIG Sus scrofa cDNA 3', mRNA sequence /clone_end=3' /gb=CN154441 /gi=46168871 /ug=Ssc.12155 /len=620	0	1	0.001	0.54246	9.08337	0.523764	0.84329
gnl|UG|Ssc#S26716903	AJ952987 KN404_1 Sus scrofa cDNA clone C0007746n12 3', mRNA sequence /clone=C0007746n12 /clone_end=3' /gb=AJ952987 /gi=74369803 /ug=Ssc.45996 /len=620	0	1	0.001	0.54246	9.08337	0.523764	0.839672
gnl|UG|Ssc#S6082327	MI-P-CP1-nzd-i-23-0-UI.s1 MI-P-CP1 Sus scrofa cDNA clone MI-P-CP1-nzd-i-23-0-UI 3', mRNA sequence /clone=MI-P-CP1-nzd-i-23-0-UI /clone_end=3' /gb=BQ605011 /gi=21551737 /ug=Ssc.13254 /len=620	0	1	0.001	0.54246	9.08337	0.523764	0.820935
gnl|UG|Ssc#S23946436	Sus scrofa P2Y12 receptor (P2Y12R) mRNA, partial cds /cds=p(1,620) /gb=AY691684 /gi=58618076 /ug=Ssc.8449 /len=620	0	1	0.001	0.54246	9.08337	0.523764	0.813547
gnl|UG|Ssc#S26721065	AJ957149 KN404_2 Sus scrofa cDNA clone C0007757i13 3', mRNA sequence /clone=C0007757i13 /clone_end=3' /gb=AJ957149 /gi=74373965 /ug=Ssc.53377 /len=621	0	1	0.001	0.541587	9.08105	0.523764	0.860335
gnl|UG|Ssc#S34524280	DB799409 full-length enriched swine cDNA library, adult immature dendritic cell Sus scrofa cDNA clone DCI010111E02 5', mRNA sequence /clone=DCI010111E02 /clone_end=5' /gb=DB799409 /gi=112765356 /ug=Ssc.45486 /len=621	0	1	0.001	0.541587	9.08105	0.523764	0.850659
gnl|UG|Ssc#S29973229	PDUts1072F03 Porcine testis cDNA library I Sus scrofa cDNA clone PDUts1072F03 5' similar to homologue to gb|M59321.1|, mRNA sequence /clone=PDUts1072F03 /clone_end=5' /gb=CV869887 /gi=84123847 /ug=Ssc.88309 /len=621	0	1	0.001	0.541587	9.08105	0.523764	0.835312
gnl|UG|Ssc#S17508942	892650 MARC 4PIG Sus scrofa cDNA 5', mRNA sequence /clone_end=5' /gb=CF796398 /gi=37800971 /ug=Ssc.83640 /len=621	0	1	0.001	0.541587	9.08105	0.523764	0.826871
gnl|UG|Ssc#S41575418	PIC-A-1602 Sus Scrofa Adipocyte Zap Express Library After differentiation Sus scrofa cDNA clone SS-AA-5-2a-T3_O18, mRNA sequence /clone=SS-AA-5-2a-T3_O18 /gb=EH006306 /gi=161428401 /ug=Ssc.69840 /len=621	0	1	0.001	0.541587	9.08105	0.523764	0.808385
gnl|UG|Ssc#S6076820	UNL-P-FN-cm-f-10-0-UNL.s4 UNL-P-FN Sus scrofa cDNA clone UNL-P-FN-cm-f-10-0-UNL 3', mRNA sequence /clone=UNL-P-FN-cm-f-10-0-UNL /clone_end=3' /gb=BI186444 /gi=14660853 /ug=Ssc.12045 /len=622	0	1	0.001	0.540716	9.07873	0.523764	0.864331
gnl|UG|Ssc#S26727358	AJ963442 KN404_2 Sus scrofa cDNA clone C0007751o16 3', mRNA sequence /clone=C0007751o16 /clone_end=3' /gb=AJ963442 /gi=74380258 /ug=Ssc.35366 /len=622	0	1	0.001	0.540716	9.07873	0.523764	0.838152
gnl|UG|Ssc#S26715487	AJ951571 KN404_1 Sus scrofa cDNA clone C0007735i19 5', mRNA sequence /clone=C0007735i19 /clone_end=5' /gb=AJ951571 /gi=74368387 /ug=Ssc.45832 /len=622	0	1	0.001	0.540716	9.07873	0.523764	0.835349
gnl|UG|Ssc#S40298957	rmga02_e12.y2 mga Sus scrofa cDNA 5', mRNA sequence /clone_end=5' /gb=EW393564 /gi=182777565 /ug=Ssc.68840 /len=622	0	1	0.001	0.540716	9.07873	0.523764	0.824536
gnl|UG|Ssc#S31106547	1514378 MARC 3PIG Sus scrofa cDNA 3', mRNA sequence /clone_end=3' /gb=DY410385 /gi=87211688 /ug=Ssc.33336 /len=623	0	1	0.001	0.539848	9.07641	0.523764	0.863505
gnl|UG|Ssc#S26724005	AJ960089 KN404_2 Sus scrofa cDNA clone C0007748p19 3', mRNA sequence /clone=C0007748p19 /clone_end=3' /gb=AJ960089 /gi=74376905 /ug=Ssc.35765 /len=623	0	1	0.001	0.539848	9.07641	0.523764	0.826979
gnl|UG|Ssc#S58303232	PREDICTED: Sus scrofa heparanase-2-like (LOC100522954), mRNA /cds=p(60,1502) /gb=XM_003133162 /gi=311271724 /ug=Ssc.63183 /len=1871	0	3	0.001	0.539271	9.07487	0.137164	0.605305
gnl|UG|Ssc#S40319491	rnbm24b_b12.y1 nbm Sus scrofa cDNA 5', mRNA sequence /clone_end=5' /gb=EW414098 /gi=182854430 /ug=Ssc.69808 /len=624	0	1	0.001	0.538983	9.0741	0.523764	0.865829
gnl|UG|Ssc#S29982325	PDUts2006F08 Porcine testis cDNA library II Sus scrofa cDNA clone PDUts2006F08 5', mRNA sequence /clone=PDUts2006F08 /clone_end=5' /gb=CX056801 /gi=84132943 /ug=Ssc.33968 /len=624	0	1	0.001	0.538983	9.0741	0.523764	0.861272
gnl|UG|Ssc#S29971971	PDUts1057D02 Porcine testis cDNA library I Sus scrofa cDNA clone PDUts1057D02 5' similar to homologue to ref|XM_046751.6| Homo sapiens protein tyrosine phosphatase, receptor type, f polypeptide (PTPRF), interacting protein (liprin), alpha 4 (PPFIA4), mR> /clone=PDUts1057D02 /clone_end=5' /gb=CV868629 /gi=84122589 /ug=Ssc.88259 /len=624	0	1	0.001	0.538983	9.0741	0.523764	0.831361
gnl|UG|Ssc#S40418729	rpro32_j9.y1 pro Sus scrofa cDNA 5', mRNA sequence /clone_end=5' /gb=EW513336 /gi=183064743 /ug=Ssc.69243 /len=624	0	1	0.001	0.538983	9.0741	0.523764	0.828712
gnl|UG|Ssc#S29973356	PDUts1074C01 Porcine testis cDNA library I Sus scrofa cDNA clone PDUts1074C01 5' similar to homologue to gb|AC008269.4| Homo sapiens BAC clone RP11-95H11 from 2, complete sequence, mRNA sequence /clone=PDUts1074C01 /clone_end=5' /gb=CV870014 /gi=84123974 /ug=Ssc.88311 /len=624	0	1	0.001	0.538983	9.0741	0.523764	0.809212
gnl|UG|Ssc#S58305740	PREDICTED: Sus scrofa AT-rich interactive domain-containing protein 3C-like (LOC100524334), mRNA /cds=p(1,1251) /gb=XM_003130671 /gi=311265546 /ug=Ssc.88977 /len=1251	0	2	0.001	0.53769	9.07063	0.268032	0.744581
gnl|UG|Ssc#S39847929	rcje34_a21.y1 cje Sus scrofa cDNA 5', mRNA sequence /clone_end=5' /gb=EV943011 /gi=178565845 /ug=Ssc.37787 /len=626	0	1	0.001	0.537261	9.06948	0.523764	0.834358
gnl|UG|Ssc#S26721663	AJ957747 KN404_2 Sus scrofa cDNA clone C0007751h22 3', mRNA sequence /clone=C0007751h22 /clone_end=3' /gb=AJ957747 /gi=74374563 /ug=Ssc.53390 /len=626	0	1	0.001	0.537261	9.06948	0.523764	0.829617
gnl|UG|Ssc#S40478359	rspc007_o13.y1 spc Sus scrofa cDNA 5', mRNA sequence /clone_end=5' /gb=EW572965 /gi=183160471 /ug=Ssc.69490 /len=627	0	1	0.001	0.536404	9.06718	0.523764	0.851269
gnl|UG|Ssc#S39915690	rcsk09_e8.y1 csk Sus scrofa cDNA 5', mRNA sequence /clone_end=5' /gb=EW010766 /gi=181266004 /ug=Ssc.65860 /len=627	0	1	0.001	0.536404	9.06718	0.523764	0.83793
gnl|UG|Ssc#S26719586	AJ955670 KN404_1 Sus scrofa cDNA clone C0007747k21 5', mRNA sequence /clone=C0007747k21 /clone_end=5' /gb=AJ955670 /gi=74372486 /ug=Ssc.36424 /len=627	0	1	0.001	0.536404	9.06718	0.523764	0.814524
gnl|UG|Ssc#S29974594	PDUts1089C05 Porcine testis cDNA library I Sus scrofa cDNA clone PDUts1089C05 5', mRNA sequence /clone=PDUts1089C05 /clone_end=5' /gb=CV871252 /gi=84125212 /ug=Ssc.15446 /len=627	0	1	0.001	0.536404	9.06718	0.523764	0.80973
gnl|UG|Ssc#S18328387	BP455453 full-length enriched swine cDNA library, adult ovary Sus scrofa cDNA clone OVRM10203A11 5', mRNA sequence /clone=OVRM10203A11 /clone_end=5' /gb=BP455453 /gi=40455461 /ug=Ssc.82184 /len=628	0	1	0.001	0.53555	9.06488	0.523764	0.868841
gnl|UG|Ssc#S16768495	836784 MARC 3PIG Sus scrofa cDNA 3', mRNA sequence /clone_end=3' /gb=CF366099 /gi=34169356 /ug=Ssc.19001 /len=628	0	1	0.001	0.53555	9.06488	0.523764	0.85909
gnl|UG|Ssc#S58313545	PREDICTED: Sus scrofa hypothetical protein LOC100522540 (LOC100522540), mRNA /cds=p(1,570) /gb=XM_003122858 /gi=311247958 /ug=Ssc.28407 /len=629	0	1	0.001	0.534699	9.06258	0.523764	0.857305
gnl|UG|Ssc#S46876231	PREDICTED: Sus scrofa transcription factor Sp3-like (LOC100153770), mRNA /cds=p(1,1887) /gb=XM_001926582 /gi=311272657 /ug=Ssc.95567 /len=1887	0	3	0.001	0.534699	9.06258	0.137164	0.59896
gnl|UG|Ssc#S58306440	PREDICTED: Sus scrofa cytotoxic and regulatory T-cell molecule-like (LOC100521388), mRNA /cds=p(1,1179) /gb=XM_003129946 /gi=311264112 /ug=Ssc.95449 /len=1260	0	2	0.001	0.53385	9.06029	0.268032	0.731462
gnl|UG|Ssc#S55286411	FS684488 full-length enriched swine cDNA library, adult longissimus Sus scrofa cDNA clone MLTL10079F12 5', mRNA sequence /clone=MLTL10079F12 /clone_end=5' /gb=FS684488 /gi=288286899 /ug=Ssc.93498 /len=631	0	1	0.001	0.533004	9.058	0.523764	0.865474
gnl|UG|Ssc#S17505680	886208 MARC 4PIG Sus scrofa cDNA 3', mRNA sequence /clone_end=3' /gb=CF793180 /gi=37797741 /ug=Ssc.21698 /len=631	0	1	0.001	0.533004	9.058	0.523764	0.851613
gnl|UG|Ssc#S6082499	MI-P-H5-aed-c-12-1-UM.s1.ab1 MI-P-H5 Sus scrofa cDNA clone MI-P-H5-aed-c-12-1-UM.ab1 3', mRNA sequence /clone=MI-P-H5-aed-c-12-1-UM.ab1 /clone_end=3' /gb=BI404773 /gi=15183986 /ug=Ssc.17490 /len=631	0	1	0.001	0.533004	9.058	0.523764	0.844791
gnl|UG|Ssc#S40513079	rsto212_a21.y1 sto Sus scrofa cDNA 5', mRNA sequence /clone_end=5' /gb=EW607685 /gi=183033290 /ug=Ssc.69597 /len=632	0	1	0.001	0.53216	9.05572	0.523764	0.842242
gnl|UG|Ssc#S40003717	rece14c_o21.y1 ece Sus scrofa cDNA 5', mRNA sequence /clone_end=5' /gb=EW098626 /gi=181267407 /ug=Ssc.61378 /len=632	0	1	0.001	0.53216	9.05572	0.523764	0.835827
gnl|UG|Ssc#S18284450	BP440347 full-length enriched swine cDNA library, adult lung Sus scrofa cDNA clone LNG010082H05 5', mRNA sequence /clone=LNG010082H05 /clone_end=5' /gb=BP440347 /gi=40430414 /ug=Ssc.84147 /len=632	0	1	0.001	0.53216	9.05572	0.523764	0.811599
gnl|UG|Ssc#S34500254	DB812555 full-length enriched swine cDNA library, adult ovary Sus scrofa cDNA 3', mRNA sequence /clone=OVRM10044A05 /clone_end=3' /gb=DB812555 /gi=112772709 /ug=Ssc.76967 /len=632	0	1	0.001	0.53216	9.05572	0.523764	0.808833
gnl|UG|Ssc#S35173507	Sus scrofa mRNA, clone:AMP010053F04, expressed in alveolar macrophage /gb=AK230847 /gi=115546328 /ug=Ssc.30513 /len=1899	0	3	0.001	0.53132	9.05344	0.137164	0.601206
gnl|UG|Ssc#S6056573	MI-P-E6-aho-g-11-1-UM.s1 MI-P-E6 Sus scrofa cDNA clone MI-P-E6-aho-g-11-1-UM 3', mRNA sequence /clone=MI-P-E6-aho-g-11-1-UM /clone_end=3' /gb=BQ599858 /gi=21546584 /ug=Ssc.7953 /len=633	0	1	0.001	0.53132	9.05344	0.523764	0.854757
gnl|UG|Ssc#S31109028	1518704 MARC 3PIG Sus scrofa cDNA 3', mRNA sequence /clone_end=3' /gb=DY412866 /gi=87214169 /ug=Ssc.89112 /len=633	0	1	0.001	0.53132	9.05344	0.523764	0.812676
gnl|UG|Ssc#S40477871	rspc030_b7.y1 spc Sus scrofa cDNA 5', mRNA sequence /clone_end=5' /gb=EW572477 /gi=183082198 /ug=Ssc.68868 /len=634	0	1	0.001	0.530482	9.05116	0.523764	0.840378
gnl|UG|Ssc#S39950655	rpigcf0_016288.y1 ctl Sus scrofa cDNA 5', mRNA sequence /clone_end=5' /gb=EW045720 /gi=181328955 /ug=Ssc.66378 /len=635	0	1	0.001	0.529646	9.04889	0.523764	0.840862
gnl|UG|Ssc#S16513545	800457 MARC 3PIG Sus scrofa cDNA 3', mRNA sequence /clone_end=3' /gb=CF176382 /gi=33288158 /ug=Ssc.17961 /len=636	0	1	0.001	0.528814	9.04662	0.523764	0.857382
gnl|UG|Ssc#S16513401	805340 MARC 3PIG Sus scrofa cDNA 5', mRNA sequence /clone_end=5' /gb=CF176912 /gi=33288688 /ug=Ssc.3570 /len=636	0	1	0.001	0.528814	9.04662	0.523764	0.85395
gnl|UG|Ssc#S26391515	BW959924 full-length enriched swine cDNA library, adult alveolar macrophage Sus scrofa cDNA clone AMP010068D06 5', mRNA sequence /clone=AMP010068D06 /clone_end=5' /gb=BW959924 /gi=71969966 /ug=Ssc.87444 /len=636	0	1	0.001	0.528814	9.04662	0.523764	0.851193
gnl|UG|Ssc#S40479101	rspc001_n15.y1 spc Sus scrofa cDNA 5', mRNA sequence /clone_end=5' /gb=EW573707 /gi=183163986 /ug=Ssc.26680 /len=636	0	1	0.001	0.528814	9.04662	0.523764	0.837597
gnl|UG|Ssc#S29983716	PDUts2021G12 Porcine testis cDNA library II Sus scrofa cDNA clone PDUts2021G12 5' similar to homologue to ref|NM_014287.2| Homo sapiens pM5 protein (PM5), mRNA, mRNA sequence /clone=PDUts2021G12 /clone_end=5' /gb=CX058192 /gi=84134334 /ug=Ssc.18064 /len=636	0	1	0.001	0.528814	9.04662	0.523764	0.81421
gnl|UG|Ssc#S16515443	813037 MARC 3PIG Sus scrofa cDNA 5', mRNA sequence /clone_end=5' /gb=CF178959 /gi=33290735 /ug=Ssc.17830 /len=636	0	1	0.001	0.528814	9.04662	0.523764	0.81011
gnl|UG|Ssc#S35174263	Sus scrofa mRNA, clone:AMP010025D11, expressed in alveolar macrophage /gb=AK230687 /gi=115545572 /ug=Ssc.40130 /len=2546	0	4	0.001	0.528398	9.04548	0.0701928	0.448531
gnl|UG|Ssc#S16763168	827138 MARC 3PIG Sus scrofa cDNA 5', mRNA sequence /clone_end=5' /gb=CF360844 /gi=34158950 /ug=Ssc.83137 /len=637	0	1	0.001	0.527983	9.04435	0.523764	0.86437
gnl|UG|Ssc#S29988696	PDUts2075H09 Porcine testis cDNA library II Sus scrofa cDNA clone PDUts2075H09 5', mRNA sequence /clone=PDUts2075H09 /clone_end=5' /gb=CX063170 /gi=84139312 /ug=Ssc.88906 /len=637	0	1	0.001	0.527983	9.04435	0.523764	0.860452
gnl|UG|Ssc#S31131877	1571779 MARC 3PIG Sus scrofa cDNA 3', mRNA sequence /clone_end=3' /gb=DY435715 /gi=87237018 /ug=Ssc.22459 /len=637	0	1	0.001	0.527983	9.04435	0.523764	0.859012
gnl|UG|Ssc#S40475964	rspc027_p14.y1 spc Sus scrofa cDNA 5', mRNA sequence /clone_end=5' /gb=EW570570 /gi=183077673 /ug=Ssc.69465 /len=637	0	1	0.001	0.527983	9.04435	0.523764	0.844453
gnl|UG|Ssc#S40179862	rjca23c_n9.y1 jca Sus scrofa cDNA 5', mRNA sequence /clone_end=5' /gb=EW274769 /gi=182447383 /ug=Ssc.68339 /len=637	0	1	0.001	0.527983	9.04435	0.523764	0.836527
gnl|UG|Ssc#S26718938	AJ955022 KN404_1 Sus scrofa cDNA clone C0007742b19 3', mRNA sequence /clone=C0007742b19 /clone_end=3' /gb=AJ955022 /gi=74371838 /ug=Ssc.36426 /len=637	0	1	0.001	0.527983	9.04435	0.523764	0.832638
gnl|UG|Ssc#S29976815	PDUts1115B07 Porcine testis cDNA library I Sus scrofa cDNA clone PDUts1115B07 5' similar to homologue to ref|NM_152505.2| Homo sapiens chromosome 21 open reading frame 13 (C21orf13), mRNA, mRNA sequence /clone=PDUts1115B07 /clone_end=5' /gb=CV873473 /gi=84127433 /ug=Ssc.34405 /len=638	0	1	0.001	0.527156	9.04209	0.523764	0.86182
gnl|UG|Ssc#S18381585	932444 MARC 4PIG Sus scrofa cDNA 3', mRNA sequence /clone_end=3' /gb=CK461701 /gi=40832982 /ug=Ssc.24634 /len=638	0	1	0.001	0.527156	9.04209	0.523764	0.830997
gnl|UG|Ssc#S40153506	rhyp08c_n21.y1 hyp Sus scrofa cDNA 5', mRNA sequence /clone_end=5' /gb=EW248413 /gi=182517045 /ug=Ssc.55908 /len=638	0	1	0.001	0.527156	9.04209	0.523764	0.817084
gnl|UG|Ssc#S40087050	rfcc21b_m8.y1 fcc Sus scrofa cDNA 5', mRNA sequence /clone_end=5' /gb=EW181957 /gi=182484858 /ug=Ssc.67725 /len=639	0	1	0.001	0.526331	9.03983	0.523764	0.810698
gnl|UG|Ssc#S26726430	AJ962514 KN404_2 Sus scrofa cDNA clone C0007750a06 3', mRNA sequence /clone=C0007750a06 /clone_end=3' /gb=AJ962514 /gi=74379330 /ug=Ssc.35450 /len=640	0	1	0.001	0.525508	9.03757	0.523764	0.86018
gnl|UG|Ssc#S26723072	AJ959156 KN404_2 Sus scrofa cDNA clone C0007757d18 3', mRNA sequence /clone=C0007757d18 /clone_end=3' /gb=AJ959156 /gi=74375972 /ug=Ssc.35863 /len=640	0	1	0.001	0.525508	9.03757	0.523764	0.847204
gnl|UG|Ssc#S31116338	1535827 MARC 3PIG Sus scrofa cDNA 5', mRNA sequence /clone_end=5' /gb=DY420176 /gi=87221479 /ug=Ssc.33190 /len=640	0	1	0.001	0.525508	9.03757	0.523764	0.822607
gnl|UG|Ssc#S40254478	rplun0132_d22.y1 lun Sus scrofa cDNA 5', mRNA sequence /clone_end=5' /gb=EW349385 /gi=182765319 /ug=Ssc.81372 /len=640	0	1	0.001	0.525508	9.03757	0.523764	0.814035
gnl|UG|Ssc#S26732609	AJ943591 CSEQRAN17 Sus scrofa cDNA clone C0007303m08 5', mRNA sequence /clone=C0007303m08 /clone_end=5' /gb=AJ943591 /gi=74360333 /ug=Ssc.46693 /len=640	0	1	0.001	0.525508	9.03757	0.523764	0.813094
gnl|UG|Ssc#S18549718	BX918369 Sus Scrofa library (scan) Sus scrofa cDNA clone scan0038.g.04 5prim, mRNA sequence /clone=scan0038.g.04 /clone_end=5' /gb=BX918369 /gi=90229618 /ug=Ssc.25544 /len=640	0	1	0.001	0.525508	9.03757	0.523764	0.811703
gnl|UG|Ssc#S14766842	CMD72_C09_67 UMNMPM3 Sus scrofa cDNA clone PPSUBLIB_57C09 5', mRNA sequence /clone=PPSUBLIB_57C09 /clone_end=5' /gb=CB288029 /gi=28578983 /ug=Ssc.70850 /len=641	0	1	0.001	0.524689	9.03532	0.523764	0.866185
gnl|UG|Ssc#S50178141	susfleck_LV_N_29_C09 SUSFLECK Liver Normalized Sus scrofa cDNA clone 29_C09, mRNA sequence /clone=29_C09 /gb=FD609977 /gi=221000333 /ug=Ssc.75195 /len=641	0	1	0.001	0.524689	9.03532	0.523764	0.850087
gnl|UG|Ssc#S31126319	1554717 MARC 3PIG Sus scrofa cDNA 3', mRNA sequence /clone_end=3' /gb=DY430157 /gi=87231460 /ug=Ssc.89375 /len=642	0	1	0.001	0.523871	9.03307	0.523764	0.85024
gnl|UG|Ssc#S40546686	rtes06_n11.y1 tes Sus scrofa cDNA 5', mRNA sequence /clone_end=5' /gb=EW633401 /gi=183027015 /ug=Ssc.64141 /len=642	0	1	0.001	0.523871	9.03307	0.523764	0.833478
gnl|UG|Ssc#S26716202	AJ952286 KN404_1 Sus scrofa cDNA clone C0007738e11 3', mRNA sequence /clone=C0007738e11 /clone_end=3' /gb=AJ952286 /gi=74369102 /ug=Ssc.45924 /len=642	0	1	0.001	0.523871	9.03307	0.523764	0.818352
gnl|UG|Ssc#S29981235	PDUts1170F03 Porcine testis cDNA library I Sus scrofa cDNA clone PDUts1170F03 5', mRNA sequence /clone=PDUts1170F03 /clone_end=5' /gb=CV877893 /gi=84131853 /ug=Ssc.88655 /len=642	0	1	0.001	0.523871	9.03307	0.523764	0.807903
gnl|UG|Ssc#S31109524	1519266 MARC 3PIG Sus scrofa cDNA 3', mRNA sequence /clone_end=3' /gb=DY413362 /gi=87214665 /ug=Ssc.33083 /len=643	0	1	0.001	0.523057	9.03082	0.523764	0.868881
gnl|UG|Ssc#S16766790	834331 MARC 3PIG Sus scrofa cDNA 5', mRNA sequence /clone_end=5' /gb=CF364385 /gi=34165943 /ug=Ssc.40861 /len=643	0	1	0.001	0.523057	9.03082	0.523764	0.841757
gnl|UG|Ssc#S6053239	MI-P-A3-abv-f-03-1-UM.s1 MI-P-A3 Sus scrofa cDNA clone MI-P-A3-abv-f-03-1-UM 3', mRNA sequence /clone=MI-P-A3-abv-f-03-1-UM /clone_end=3' /gb=BF703940 /gi=11989396 /ug=Ssc.6952 /len=644	0	1	0.001	0.522244	9.02858	0.523764	0.847545
gnl|UG|Ssc#S18384245	935366 MARC 4PIG Sus scrofa cDNA 3', mRNA sequence /clone_end=3' /gb=CK464374 /gi=40835655 /ug=Ssc.24739 /len=644	0	1	0.001	0.522244	9.02858	0.523764	0.843028
gnl|UG|Ssc#S6063748	MI-P-AY1-nqe-g-06-0-UI.s1 MI-P-AY1 Sus scrofa cDNA clone MI-P-AY1-nqe-g-06-0-UI 3', mRNA sequence /clone=MI-P-AY1-nqe-g-06-0-UI /clone_end=3' /gb=BI400561 /gi=15179622 /ug=Ssc.10315 /len=644	0	1	0.001	0.522244	9.02858	0.523764	0.835569
gnl|UG|Ssc#S19549767	996719 MARC 4PIG Sus scrofa cDNA 3', mRNA sequence /clone_end=3' /gb=CN165875 /gi=46180305 /ug=Ssc.58945 /len=644	0	1	0.001	0.522244	9.02858	0.523764	0.831725
gnl|UG|Ssc#S40416660	rpro37_o20.y1 pro Sus scrofa cDNA 5', mRNA sequence /clone_end=5' /gb=EW511267 /gi=183074088 /ug=Ssc.69235 /len=644	0	1	0.001	0.522244	9.02858	0.523764	0.811668
gnl|UG|Ssc#S35169534	Sus scrofa mRNA, clone:TES010072E05, expressed in testis /gb=AK238570 /gi=115550305 /ug=Ssc.50045 /len=1289	0	2	0.001	0.521839	9.02746	0.268032	0.723832
gnl|UG|Ssc#S16768476	836761 MARC 3PIG Sus scrofa cDNA 3', mRNA sequence /clone_end=3' /gb=CF366080 /gi=34169318 /ug=Ssc.83290 /len=645	0	1	0.001	0.521435	9.02634	0.523764	0.849023
gnl|UG|Ssc#S39886106	rcmu29_n22.y1 cmu Sus scrofa cDNA 5', mRNA sequence /clone_end=5' /gb=EV981181 /gi=178529144 /ug=Ssc.65617 /len=646	0	1	0.001	0.520628	9.02411	0.523764	0.846449
gnl|UG|Ssc#S6054928	MI-P-E4-ahb-c-11-1-UM.s1 MI-P-E4 Sus scrofa cDNA clone MI-P-E4-ahb-c-11-1-UM 3', mRNA sequence /clone=MI-P-E4-ahb-c-11-1-UM /clone_end=3' /gb=BQ598650 /gi=21545376 /ug=Ssc.7422 /len=646	0	1	0.001	0.520628	9.02411	0.523764	0.831252
gnl|UG|Ssc#S39813441	rcbl0_015240.y1 cbl Sus scrofa cDNA 5', mRNA sequence /clone_end=5' /gb=EV908719 /gi=178590478 /ug=Ssc.89423 /len=647	0	1	0.001	0.519823	9.02188	0.523764	0.842541
gnl|UG|Ssc#S31120109	1542641 MARC 3PIG Sus scrofa cDNA 3', mRNA sequence /clone_end=3' /gb=DY423947 /gi=87225250 /ug=Ssc.47473 /len=647	0	1	0.001	0.519823	9.02188	0.523764	0.808282
gnl|UG|Ssc#S26725530	AJ961614 KN404_2 Sus scrofa cDNA clone C0007751b21 3', mRNA sequence /clone=C0007751b21 /clone_end=3' /gb=AJ961614 /gi=74378430 /ug=Ssc.46478 /len=648	0	1	0.001	0.519021	9.01965	0.523764	0.863034
gnl|UG|Ssc#S55239471	FS654260 full-length enriched swine cDNA library, adult back fat Sus scrofa cDNA clone BKFL10089B02 5', mRNA sequence /clone=BKFL10089B02 /clone_end=5' /gb=FS654260 /gi=288229130 /ug=Ssc.89193 /len=648	0	1	0.001	0.519021	9.01965	0.523764	0.849745
gnl|UG|Ssc#S31119899	1542404 MARC 3PIG Sus scrofa cDNA 3', mRNA sequence /clone_end=3' /gb=DY423737 /gi=87225040 /ug=Ssc.32885 /len=648	0	1	0.001	0.519021	9.01965	0.523764	0.848567
gnl|UG|Ssc#S34530670	DB804540 full-length enriched swine cDNA library, adult skin Sus scrofa cDNA clone SKNB10074G01 5', mRNA sequence /clone=SKNB10074G01 /clone_end=5' /gb=DB804540 /gi=112761647 /ug=Ssc.25970 /len=648	0	1	0.001	0.519021	9.01965	0.523764	0.846713
gnl|UG|Ssc#S31103327	1510603 MARC 3PIG Sus scrofa cDNA 5', mRNA sequence /clone_end=5' /gb=DY407165 /gi=87208468 /ug=Ssc.9440 /len=648	0	1	0.001	0.519021	9.01965	0.523764	0.834431
gnl|UG|Ssc#S6667605	mpl384-7_x15_O18 MPL Sus scrofa cDNA clone pSPORT1 3', mRNA sequence /clone=pSPORT1 /clone_end=3' /gb=CA781106 /gi=26019128 /ug=Ssc.82560 /len=649	0	1	0.001	0.518221	9.01742	0.523764	0.843815
gnl|UG|Ssc#S6082177	MI-P-CP1-nzd-c-06-0-UI.s1 MI-P-CP1 Sus scrofa cDNA clone MI-P-CP1-nzd-c-06-0-UI 3', mRNA sequence /clone=MI-P-CP1-nzd-c-06-0-UI /clone_end=3' /gb=BQ604861 /gi=21551587 /ug=Ssc.13224 /len=649	0	1	0.001	0.518221	9.01742	0.523764	0.838559
gnl|UG|Ssc#S58306363	PREDICTED: Sus scrofa hepatocyte cell adhesion molecule-like (LOC100523198), mRNA /cds=p(50,1300) /gb=XM_003130029 /gi=311264267 /ug=Ssc.75756 /len=1300	0	2	0.001	0.517424	9.0152	0.268032	0.747043
gnl|UG|Ssc#S29978843	PDUts1140C01 Porcine testis cDNA library I Sus scrofa cDNA clone PDUts1140C01 5', mRNA sequence /clone=PDUts1140C01 /clone_end=5' /gb=CV875501 /gi=84129461 /ug=Ssc.48555 /len=650	0	1	0.001	0.517424	9.0152	0.523764	0.859323
gnl|UG|Ssc#S26725188	AJ961272 KN404_2 Sus scrofa cDNA clone C0007751m16 3', mRNA sequence /clone=C0007751m16 /clone_end=3' /gb=AJ961272 /gi=74378088 /ug=Ssc.35638 /len=650	0	1	0.001	0.517424	9.0152	0.523764	0.828025
gnl|UG|Ssc#S16770734	852990 MARC 3PIG Sus scrofa cDNA 3', mRNA sequence /clone_end=3' /gb=CF368352 /gi=34173786 /ug=Ssc.47861 /len=650	0	1	0.001	0.517424	9.0152	0.523764	0.814629
gnl|UG|Ssc#S40432687	rrec13_f11.y1 rec Sus scrofa cDNA 5', mRNA sequence /clone_end=5' /gb=EW527293 /gi=183058474 /ug=Ssc.69323 /len=651	0	1	0.001	0.516629	9.01298	0.523764	0.845017
gnl|UG|Ssc#S17502641	867443 MARC 4PIG Sus scrofa cDNA 5', mRNA sequence /clone_end=5' /gb=CF790097 /gi=37794658 /ug=Ssc.41746 /len=651	0	1	0.001	0.516629	9.01298	0.523764	0.820793
gnl|UG|Ssc#S16765544	830974 MARC 3PIG Sus scrofa cDNA 3', mRNA sequence /clone_end=3' /gb=CF363139 /gi=34163488 /ug=Ssc.18774 /len=651	0	1	0.001	0.516629	9.01298	0.523764	0.815574
gnl|UG|Ssc#S40070548	rfat0107_m13.y1 fat Sus scrofa cDNA 5', mRNA sequence /clone_end=5' /gb=EW165455 /gi=182550524 /ug=Ssc.9536 /len=651	0	1	0.001	0.516629	9.01298	0.523764	0.813338
gnl|UG|Ssc#S29983150	PDUts2015F05 Porcine testis cDNA library II Sus scrofa cDNA clone PDUts2015F05 5', mRNA sequence /clone=PDUts2015F05 /clone_end=5' /gb=CX057626 /gi=84133768 /ug=Ssc.94085 /len=651	0	1	0.001	0.516629	9.01298	0.523764	0.81292
gnl|UG|Ssc#S35334249	SusFleck_BF_0057_0060_5_pCNS_P03 SusFleck Backfat Sus scrofa cDNA clone 0057_0060_P03 5', mRNA sequence /clone=0057_0060_P03 /clone_end=5' /gb=DT332646 /gi=116346024 /ug=Ssc.90091 /len=652	0	1	0.001	0.515836	9.01077	0.523764	0.857537
gnl|UG|Ssc#S40414922	rplac_4440.y1 pla Sus scrofa cDNA 5', mRNA sequence /clone_end=5' /gb=EW509529 /gi=183091805 /ug=Ssc.69228 /len=652	0	1	0.001	0.515836	9.01077	0.523764	0.847847
gnl|UG|Ssc#S18301586	BP153309 full-length enriched swine cDNA library, adult ovary Sus scrofa cDNA clone OVRM10124G09 5', mRNA sequence /clone=OVRM10124G09 /clone_end=5' /gb=BP153309 /gi=40402782 /ug=Ssc.84298 /len=652	0	1	0.001	0.515836	9.01077	0.523764	0.836896
gnl|UG|Ssc#S40196621	rjej05b_i14.y1 jej Sus scrofa cDNA 5', mRNA sequence /clone_end=5' /gb=EW291528 /gi=182492250 /ug=Ssc.14027 /len=654	0	1	0.001	0.514259	9.00635	0.523764	0.854257
gnl|UG|Ssc#S46881294	PREDICTED: Sus scrofa T, brachyury homolog (mouse) (T), mRNA /cds=p(1,1308) /gb=XM_001928144 /gi=194033378 /ug=Ssc.16174 /len=1308	0	2	0.001	0.514259	9.00635	0.268032	0.737571
gnl|UG|Ssc#S40545768	rtes31_a10.y1 tes Sus scrofa cDNA 5', mRNA sequence /clone_end=5' /gb=EW632483 /gi=183166407 /ug=Ssc.92541 /len=654	0	1	0.001	0.514259	9.00635	0.523764	0.833918
gnl|UG|Ssc#S35169704	Sus scrofa mRNA, clone:OVRM10098B12, expressed in ovary /gb=AK235614 /gi=115550135 /ug=Ssc.38880 /len=1310	0	2	0.001	0.513474	9.00415	0.268032	0.735004
gnl|UG|Ssc#S29975298	PDUts1097C06 Porcine testis cDNA library I Sus scrofa cDNA clone PDUts1097C06 5' similar to homologue to ref|NM_153437.1| Homo sapiens outer dense fiber of sperm tails 2 (ODF2), transcript variant 2, mRNA, mRNA sequence /clone=PDUts1097C06 /clone_end=5' /gb=CV871956 /gi=84125916 /ug=Ssc.71895 /len=655	0	1	0.001	0.513474	9.00415	0.523764	0.84374
gnl|UG|Ssc#S17515999	BX670568 Sus Scrofa library (scac) Sus scrofa cDNA clone scac0033.d.09 3prim, mRNA sequence /clone=scac0033.d.09 /clone_end=3' /gb=BX670568 /gi=90241491 /ug=Ssc.83769 /len=655	0	1	0.001	0.513474	9.00415	0.523764	0.820616
gnl|UG|Ssc#S23772061	1143849 MARC 4PIG Sus scrofa cDNA 3', mRNA sequence /clone_end=3' /gb=DN129680 /gi=59823961 /ug=Ssc.93766 /len=656	0	1	0.001	0.512691	9.00195	0.523764	0.867649
gnl|UG|Ssc#S29990070	PDUts2090H05 Porcine testis cDNA library II Sus scrofa cDNA clone PDUts2090H05 5' similar to homologue to gb|AF375713.1| Sus scrofa microsatellite UMNp89 sequence, mRNA sequence /clone=PDUts2090H05 /clone_end=5' /gb=CX064544 /gi=84140686 /ug=Ssc.47174 /len=656	0	1	0.001	0.512691	9.00195	0.523764	0.824823
gnl|UG|Ssc#S58301435	PREDICTED: Sus scrofa hypothetical protein LOC100521481 (LOC100521481), mRNA /cds=p(1,288) /gb=XM_003134966 /gi=311276004 /ug=Ssc.67376 /len=656	0	1	0.001	0.512691	9.00195	0.523764	0.816205
gnl|UG|Ssc#S40513859	rsto204_p21.y1 sto Sus scrofa cDNA 5', mRNA sequence /clone_end=5' /gb=EW608465 /gi=183034598 /ug=Ssc.69600 /len=657	0	1	0.001	0.511911	8.99975	0.523764	0.847696
gnl|UG|Ssc#S26721978	AJ958062 KN404_2 Sus scrofa cDNA clone C0007759a14 5', mRNA sequence /clone=C0007759a14 /clone_end=5' /gb=AJ958062 /gi=74374878 /ug=Ssc.46151 /len=657	0	1	0.001	0.511911	8.99975	0.523764	0.844716
gnl|UG|Ssc#S26716549	AJ952633 KN404_1 Sus scrofa cDNA clone C0007745e09 3', mRNA sequence /clone=C0007745e09 /clone_end=3' /gb=AJ952633 /gi=74369449 /ug=Ssc.36597 /len=657	0	1	0.001	0.511911	8.99975	0.523764	0.8225
gnl|UG|Ssc#S29979023	PDUts1142E03 Porcine testis cDNA library I Sus scrofa cDNA clone PDUts1142E03 5', mRNA sequence /clone=PDUts1142E03 /clone_end=5' /gb=CV875681 /gi=84129641 /ug=Ssc.88567 /len=658	0	1	0.001	0.511133	8.99755	0.523764	0.863231
gnl|UG|Ssc#S40324757	rnbm34b_k18.y1 nbm Sus scrofa cDNA 5', mRNA sequence /clone_end=5' /gb=EW419364 /gi=182749992 /ug=Ssc.38559 /len=658	0	1	0.001	0.511133	8.99755	0.523764	0.827628
gnl|UG|Ssc#S55324540	Sus scrofa mRNA, clone:SKNB10074E12, expressed in skin /gb=AK349866 /gi=288780332 /ug=Ssc.77102 /len=1975	0	3	0.001	0.510874	8.99682	0.137164	0.594022
gnl|UG|Ssc#S35325751	SusFleck_BFN_0005_0008_5_pCNS_E07 SusFleck Backfat Normalized Sus scrofa cDNA clone 0005_0008_E07 5', mRNA sequence /clone=0005_0008_E07 /clone_end=5' /gb=DT324143 /gi=116341689 /ug=Ssc.80618 /len=659	0	1	0.001	0.510357	8.99536	0.523764	0.845996
gnl|UG|Ssc#S29975514	PDUts1099F11 Porcine testis cDNA library I Sus scrofa cDNA clone PDUts1099F11 5' similar to homologue to ref|NM_052961.2| Homo sapiens solute carrier family 26, member 8 (SLC26A8), transcript variant 1, mRNA, mRNA sequence /clone=PDUts1099F11 /clone_end=5' /gb=CV872172 /gi=84126132 /ug=Ssc.88413 /len=659	0	1	0.001	0.510357	8.99536	0.523764	0.8209
gnl|UG|Ssc#S6088215	MI-P-E7-agy-g-10-1-UM.s1 MI-P-E7 Sus scrofa cDNA clone MI-P-E7-agy-g-10-1-UM 3', mRNA sequence /clone=MI-P-E7-agy-g-10-1-UM /clone_end=3' /gb=BQ600580 /gi=21547312 /ug=Ssc.14166 /len=659	0	1	0.001	0.510357	8.99536	0.523764	0.816837
gnl|UG|Ssc#S31107604	1516185 MARC 3PIG Sus scrofa cDNA 5', mRNA sequence /clone_end=5' /gb=DY411442 /gi=87212745 /ug=Ssc.89096 /len=659	0	1	0.001	0.510357	8.99536	0.523764	0.815329
gnl|UG|Ssc#S18385357	936634 MARC 4PIG Sus scrofa cDNA 3', mRNA sequence /clone_end=3' /gb=CK465518 /gi=40836795 /ug=Ssc.93981 /len=659	0	1	0.001	0.510357	8.99536	0.523764	0.813407
gnl|UG|Ssc#S26725362	AJ961446 KN404_2 Sus scrofa cDNA clone C0007753n21 3', mRNA sequence /clone=C0007753n21 /clone_end=3' /gb=AJ961446 /gi=74378262 /ug=Ssc.35605 /len=659	0	1	0.001	0.510357	8.99536	0.523764	0.810906
gnl|UG|Ssc#S40486809	rspl28_k17.y1 spl Sus scrofa cDNA 5', mRNA sequence /clone_end=5' /gb=EW581415 /gi=183084410 /ug=Ssc.95536 /len=659	0	1	0.001	0.510357	8.99536	0.523764	0.808041
gnl|UG|Ssc#S58309265	PREDICTED: Sus scrofa delta-like 3 (Drosophila) (DLL3), mRNA /cds=p(1,1779) /gb=XM_003127132 /gi=311257558 /ug=Ssc.11265 /len=1979	0	3	0.001	0.509841	8.9939	0.137164	0.598816
gnl|UG|Ssc#S40475876	rspc028_f12.y1 spc Sus scrofa cDNA 5', mRNA sequence /clone_end=5' /gb=EW570482 /gi=183034514 /ug=Ssc.69463 /len=660	0	1	0.001	0.509584	8.99318	0.523764	0.863152
gnl|UG|Ssc#S26718571	AJ954655 KN404_1 Sus scrofa cDNA clone C0007737k08 3', mRNA sequence /clone=C0007737k08 /clone_end=3' /gb=AJ954655 /gi=74371471 /ug=Ssc.36516 /len=660	0	1	0.001	0.509584	8.99318	0.523764	0.830343
gnl|UG|Ssc#S23698356	1107051 MARC 4PIG Sus scrofa cDNA 3', mRNA sequence /clone_end=3' /gb=DN109459 /gi=59786502 /ug=Ssc.38404 /len=660	0	1	0.001	0.509584	8.99318	0.523764	0.819235
gnl|UG|Ssc#S6083972	MI-P-NA-afq-f-10-1-UM.s1 MI-P-NA Sus scrofa cDNA clone MI-P-NA-afq-f-10-1-UM 3', mRNA sequence /clone=MI-P-NA-afq-f-10-1-UM /clone_end=3' /gb=BQ603207 /gi=21549927 /ug=Ssc.13694 /len=661	0	1	0.001	0.508813	8.99099	0.523764	0.85808
gnl|UG|Ssc#S27601884	EST-AR123E06 Porcine Lymph node cDNA library Sus scrofa cDNA clone AR123E06, mRNA sequence /clone=AR123E06 /gb=DV227211 /gi=77595360 /ug=Ssc.61594 /len=663	0	1	0.001	0.507278	8.98663	0.523764	0.862446
gnl|UG|Ssc#S40179561	rjca25c_o18.y1 jca Sus scrofa cDNA 5', mRNA sequence /clone_end=5' /gb=EW274468 /gi=182475022 /ug=Ssc.68336 /len=663	0	1	0.001	0.507278	8.98663	0.523764	0.824214
gnl|UG|Ssc#S26712585	AJ948669 KN404_1 Sus scrofa cDNA clone C0007737n11 3', mRNA sequence /clone=C0007737n11 /clone_end=3' /gb=AJ948669 /gi=74365485 /ug=Ssc.87654 /len=664	0	1	0.001	0.506514	8.98446	0.523764	0.852033
gnl|UG|Ssc#S39954549	rpigcb_15362.y1 cty Sus scrofa cDNA 5', mRNA sequence /clone_end=5' /gb=EW049614 /gi=181320259 /ug=Ssc.66650 /len=664	0	1	0.001	0.506514	8.98446	0.523764	0.834614
gnl|UG|Ssc#S16512047	799507 MARC 3PIG Sus scrofa cDNA 3', mRNA sequence /clone_end=3' /gb=CF175546 /gi=33287322 /ug=Ssc.17863 /len=664	0	1	0.001	0.506514	8.98446	0.523764	0.832382
gnl|UG|Ssc#S55321577	Sus scrofa mRNA, clone:ITT010060G03, expressed in small intestine /gb=AK345110 /gi=288783295 /ug=Ssc.93674 /len=1329	0	2	0.001	0.506133	8.98337	0.268032	0.745267
gnl|UG|Ssc#S16516927	815529 MARC 3PIG Sus scrofa cDNA 3', mRNA sequence /clone_end=3' /gb=CF180424 /gi=33292200 /ug=Ssc.83007 /len=665	0	1	0.001	0.505752	8.98229	0.523764	0.868523
gnl|UG|Ssc#S6056273	MI-P-E6-ahk-g-03-1-UM.s1 MI-P-E6 Sus scrofa cDNA clone MI-P-E6-ahk-g-03-1-UM 3', mRNA sequence /clone=MI-P-E6-ahk-g-03-1-UM /clone_end=3' /gb=BQ599558 /gi=21546284 /ug=Ssc.7833 /len=665	0	1	0.001	0.505752	8.98229	0.523764	0.848075
gnl|UG|Ssc#S26719702	AJ955786 KN404_2 Sus scrofa cDNA clone C0007751n21 3', mRNA sequence /clone=C0007751n21 /clone_end=3' /gb=AJ955786 /gi=74372602 /ug=Ssc.36360 /len=665	0	1	0.001	0.505752	8.98229	0.523764	0.835055
gnl|UG|Ssc#S55326793	Sus scrofa mRNA, clone:OVRM10005C11, expressed in ovary /gb=AK347858 /gi=288778033 /ug=Ssc.20051 /len=1995	0	3	0.001	0.505752	8.98229	0.137164	0.587841
gnl|UG|Ssc#S26724126	AJ960210 KN404_2 Sus scrofa cDNA clone C0007748j22 3', mRNA sequence /clone=C0007748j22 /clone_end=3' /gb=AJ960210 /gi=74377026 /ug=Ssc.35744 /len=666	0	1	0.001	0.504993	8.98012	0.523764	0.856415
gnl|UG|Ssc#S29978946	PDUts1141E11 Porcine testis cDNA library I Sus scrofa cDNA clone PDUts1141E11 5' similar to homologue to ref|NM_138791.1| Homo sapiens chromosome 14 open reading frame 148 (C14orf148), mRNA, mRNA sequence /clone=PDUts1141E11 /clone_end=5' /gb=CV875604 /gi=84129564 /ug=Ssc.46971 /len=666	0	1	0.001	0.504993	8.98012	0.523764	0.850735
gnl|UG|Ssc#S16517428	817758 MARC 3PIG Sus scrofa cDNA 5', mRNA sequence /clone_end=5' /gb=CF180970 /gi=33292746 /ug=Ssc.94528 /len=666	0	1	0.001	0.504993	8.98012	0.523764	0.847809
gnl|UG|Ssc#S40065360	rfat0124_o24.y1 fat Sus scrofa cDNA 5', mRNA sequence /clone_end=5' /gb=EW160267 /gi=182483592 /ug=Ssc.67483 /len=666	0	1	0.001	0.504993	8.98012	0.523764	0.826367
gnl|UG|Ssc#S58301151	PREDICTED: Sus scrofa hypothetical protein LOC100518889 (LOC100518889), mRNA /cds=p(1,816) /gb=XM_003135245 /gi=311276639 /ug=Ssc.27608 /len=1332	0	2	0.001	0.504993	8.98012	0.268032	0.723455
gnl|UG|Ssc#S39930013	rcst37_n24.y1 cst Sus scrofa cDNA 5', mRNA sequence /clone_end=5' /gb=EW025078 /gi=181250629 /ug=Ssc.440 /len=666	0	1	0.001	0.504993	8.98012	0.523764	0.813129
gnl|UG|Ssc#S34496771	DB810408 full-length enriched swine cDNA library, adult liver Sus scrofa cDNA 3', mRNA sequence /clone=LVRM10154C07 /clone_end=3' /gb=DB810408 /gi=112758834 /ug=Ssc.74228 /len=667	0	1	0.001	0.504236	8.97796	0.523764	0.833844
gnl|UG|Ssc#S58306798	PREDICTED: Sus scrofa GPI-linked NAD(P)(+)--arginine ADP-ribosyltransferase 1-like (LOC100525416), mRNA /cds=p(35,1015) /gb=XM_003129615 /gi=311263384 /ug=Ssc.91842 /len=1334	0	2	0.001	0.504236	8.97796	0.268032	0.726104
gnl|UG|Ssc#S50178608	susfleck_LV_N_49_D02 SUSFLECK Liver Normalized Sus scrofa cDNA clone 49_D02, mRNA sequence /clone=49_D02 /gb=FD610444 /gi=220998668 /ug=Ssc.92974 /len=668	0	1	0.001	0.503481	8.97579	0.523764	0.842691
gnl|UG|Ssc#S18554569	BX923220 Sus Scrofa library (scan) Sus scrofa cDNA clone scan0024.n.07 5prim, mRNA sequence /clone=scan0024.n.07 /clone_end=5' /gb=BX923220 /gi=90242541 /ug=Ssc.62541 /len=668	0	1	0.001	0.503481	8.97579	0.523764	0.841123
gnl|UG|Ssc#S6056514	MI-P-E6-ahn-h-10-1-UM.s1 MI-P-E6 Sus scrofa cDNA clone MI-P-E6-ahn-h-10-1-UM 3', mRNA sequence /clone=MI-P-E6-ahn-h-10-1-UM /clone_end=3' /gb=BQ599799 /gi=21546525 /ug=Ssc.7930 /len=668	0	1	0.001	0.503481	8.97579	0.523764	0.840676
gnl|UG|Ssc#S18301060	BP152783 full-length enriched swine cDNA library, adult ovary Sus scrofa cDNA clone OVRM10011G05 5', mRNA sequence /clone=OVRM10011G05 /clone_end=5' /gb=BP152783 /gi=40402256 /ug=Ssc.79350 /len=669	0	1	0.001	0.502729	8.97364	0.523764	0.851002
gnl|UG|Ssc#S22308856	CJ016596 full-length enriched swine cDNA library, adult spleen Sus scrofa cDNA clone SPL01C110033 5', mRNA sequence /clone=SPL01C110033 /clone_end=5' /gb=CJ016596 /gi=54515694 /ug=Ssc.86890 /len=669	0	1	0.001	0.502729	8.97364	0.523764	0.811877
gnl|UG|Ssc#S23760315	1117642 MARC 4PIG Sus scrofa cDNA 5', mRNA sequence /clone_end=5' /gb=DN117934 /gi=59812194 /ug=Ssc.38143 /len=669	0	1	0.001	0.502729	8.97364	0.523764	0.80935
gnl|UG|Ssc#S39984081	rebs35c_k10.y1 ebs Sus scrofa cDNA 5', mRNA sequence /clone_end=5' /gb=EW079146 /gi=181328253 /ug=Ssc.27999 /len=670	0	1	0.001	0.501978	8.97148	0.523764	0.825792
gnl|UG|Ssc#S40451943	rsag001_l6.y1 sag Sus scrofa cDNA 5', mRNA sequence /clone_end=5' /gb=EW546549 /gi=183084899 /ug=Ssc.69246 /len=670	0	1	0.001	0.501978	8.97148	0.523764	0.818281
gnl|UG|Ssc#S27599556	EST-AR111F05 Infected Porcine Spleen cDNA library Sus scrofa cDNA clone AR111F05, mRNA sequence /clone=AR111F05 /gb=DV224883 /gi=77591061 /ug=Ssc.42665 /len=670	0	1	0.001	0.501978	8.97148	0.523764	0.810144
gnl|UG|Ssc#S29986982	PDUts2057D01 Porcine testis cDNA library II Sus scrofa cDNA clone PDUts2057D01 5' similar to homologue to gb|AC093864.3| Homo sapiens BAC clone RP11-557J10 from 4, complete sequence, mRNA sequence /clone=PDUts2057D01 /clone_end=5' /gb=CX061458 /gi=84137600 /ug=Ssc.46899 /len=670	0	1	0.001	0.501978	8.97148	0.523764	0.80866
gnl|UG|Ssc#S50185138	susfleck_LM_16_H06 SUSFLECK Loin Muscle Sus scrofa cDNA clone 16_H06, mRNA sequence /clone=16_H06 /gb=FD616974 /gi=221029200 /ug=Ssc.95789 /len=671	0	1	0.001	0.50123	8.96933	0.523764	0.862603
gnl|UG|Ssc#S31107135	1515666 MARC 3PIG Sus scrofa cDNA 5', mRNA sequence /clone_end=5' /gb=DY410973 /gi=87212276 /ug=Ssc.63985 /len=671	0	1	0.001	0.50123	8.96933	0.523764	0.854103
gnl|UG|Ssc#S40391049	rova009_l18.y1 ova Sus scrofa cDNA 5', mRNA sequence /clone_end=5' /gb=EW485656 /gi=182819670 /ug=Ssc.92187 /len=671	0	1	0.001	0.50123	8.96933	0.523764	0.833771
gnl|UG|Ssc#S35172309	Sus scrofa mRNA, clone:TCH010011A10, expressed in trachea /gb=AK237908 /gi=115547526 /ug=Ssc.39391 /len=1342	0	2	0.001	0.50123	8.96933	0.268032	0.728173
gnl|UG|Ssc#S58307132	PREDICTED: Sus scrofa hypothetical protein LOC100518263 (LOC100518263), mRNA /cds=p(187,264) /gb=XM_003129262 /gi=311262702 /ug=Ssc.88650 /len=671	0	1	0.001	0.50123	8.96933	0.523764	0.830234
gnl|UG|Ssc#S40284072	rmed21c_k22.y1 med Sus scrofa cDNA 5', mRNA sequence /clone_end=5' /gb=EW378979 /gi=182743349 /ug=Ssc.9117 /len=671	0	1	0.001	0.50123	8.96933	0.523764	0.819447
gnl|UG|Ssc#S26712571	AJ948655 KN404_1 Sus scrofa cDNA clone C0007742c19 3', mRNA sequence /clone=C0007742c19 /clone_end=3' /gb=AJ948655 /gi=74365471 /ug=Ssc.36901 /len=673	0	1	0.001	0.499741	8.96504	0.523764	0.827412
gnl|UG|Ssc#S39916724	rcsk27_a20.y1 csk Sus scrofa cDNA 5', mRNA sequence /clone_end=5' /gb=EW011800 /gi=181255249 /ug=Ssc.95436 /len=673	0	1	0.001	0.499741	8.96504	0.523764	0.823857
gnl|UG|Ssc#S46875689	PREDICTED: Sus scrofa interleukin 1 receptor accessory protein-like 2 (IL1RAPL2), mRNA /cds=p(1,2019) /gb=XM_001925154 /gi=311276730 /ug=Ssc.90258 /len=2019	0	3	0.001	0.499741	8.96504	0.137164	0.591337
gnl|UG|Ssc#S6055482	MI-P-E4-aii-f-06-1-UM.s1 MI-P-E4 Sus scrofa cDNA clone MI-P-E4-aii-f-06-1-UM 3', mRNA sequence /clone=MI-P-E4-aii-f-06-1-UM /clone_end=3' /gb=BQ599204 /gi=21545930 /ug=Ssc.7549 /len=675	0	1	0.001	0.49826	8.96075	0.523764	0.860102
gnl|UG|Ssc#S29987416	PDUts2062A08 Porcine testis cDNA library II Sus scrofa cDNA clone PDUts2062A08 5' similar to homologue to ref|XM_292573.3| Homo sapiens similar to testicular Metalloprotease-like, Disintegrin-like, Cysteine-rich protein IVb (LOC339133), mRNA, mRNA seque> /clone=PDUts2062A08 /clone_end=5' /gb=CX061890 /gi=84138032 /ug=Ssc.34297 /len=675	0	1	0.001	0.49826	8.96075	0.523764	0.854296
gnl|UG|Ssc#S39987627	rebs07c_c4.y1 ebs Sus scrofa cDNA 5', mRNA sequence /clone_end=5' /gb=EW082692 /gi=181237364 /ug=Ssc.66949 /len=675	0	1	0.001	0.49826	8.96075	0.523764	0.827664
gnl|UG|Ssc#S35168022	Sus scrofa mRNA, clone:THY010065H01, expressed in thymus /gb=AK239132 /gi=115551668 /ug=Ssc.29933 /len=1351	0	2	0.001	0.497891	8.95969	0.268032	0.720343
gnl|UG|Ssc#S26725294	AJ961378 KN404_2 Sus scrofa cDNA clone C0007751n24 3', mRNA sequence /clone=C0007751n24 /clone_end=3' /gb=AJ961378 /gi=74378194 /ug=Ssc.35618 /len=676	0	1	0.001	0.497523	8.95862	0.523764	0.856647
gnl|UG|Ssc#S29978698	PDUts1138D06 Porcine testis cDNA library I Sus scrofa cDNA clone PDUts1138D06 5' similar to g, mRNA sequence /clone=PDUts1138D06 /clone_end=5' /gb=CV875356 /gi=84129316 /ug=Ssc.88560 /len=676	0	1	0.001	0.497523	8.95862	0.523764	0.822286
gnl|UG|Ssc#S35173845	Sus scrofa mRNA, clone:SPL010043F04, expressed in spleen /gb=AK237431 /gi=115545990 /ug=Ssc.12611 /len=1355	0	2	0.001	0.496421	8.95542	0.268032	0.720664
gnl|UG|Ssc#S55297844	FS709622 full-length enriched swine cDNA library, adult pituitary gland Sus scrofa cDNA clone PTG010059G09 5', mRNA sequence /clone=PTG010059G09 /clone_end=5' /gb=FS709622 /gi=288298012 /ug=Ssc.93556 /len=678	0	1	0.001	0.496055	8.95436	0.523764	0.869318
gnl|UG|Ssc#S40477570	rspc025_e6.y1 spc Sus scrofa cDNA 5', mRNA sequence /clone_end=5' /gb=EW572176 /gi=183130341 /ug=Ssc.90801 /len=678	0	1	0.001	0.496055	8.95436	0.523764	0.833149
gnl|UG|Ssc#S31106536	1514364 MARC 3PIG Sus scrofa cDNA 3', mRNA sequence /clone_end=3' /gb=DY410374 /gi=87211677 /ug=Ssc.95234 /len=678	0	1	0.001	0.496055	8.95436	0.523764	0.811807
gnl|UG|Ssc#S40548327	rtes21_i7.y1 tes Sus scrofa cDNA 5', mRNA sequence /clone_end=5' /gb=EW635042 /gi=183164496 /ug=Ssc.92607 /len=679	0	1	0.001	0.495325	8.95223	0.523764	0.819199
gnl|UG|Ssc#S17499804	855138 MARC 4PIG Sus scrofa cDNA 5', mRNA sequence /clone_end=5' /gb=CF787260 /gi=37791821 /ug=Ssc.22131 /len=679	0	1	0.001	0.495325	8.95223	0.523764	0.809419
gnl|UG|Ssc#S58306746	PREDICTED: Sus scrofa chordin-like protein 2-like (LOC100515789), mRNA /cds=p(1,1359) /gb=XM_003129643 /gi=311263488 /ug=Ssc.60781 /len=1359	0	2	0.001	0.49496	8.95117	0.268032	0.721628
gnl|UG|Ssc#S18268804	BP165295 full-length enriched swine cDNA library, adult thymus Sus scrofa cDNA clone THY010046E10 5', mRNA sequence /clone=THY010046E10 /clone_end=5' /gb=BP165295 /gi=40414768 /ug=Ssc.81027 /len=680	0	1	0.001	0.494596	8.95011	0.523764	0.868443
gnl|UG|Ssc#S16514988	807544 MARC 3PIG Sus scrofa cDNA 5', mRNA sequence /clone_end=5' /gb=CF178472 /gi=33290248 /ug=Ssc.18598 /len=680	0	1	0.001	0.494596	8.95011	0.523764	0.812189
gnl|UG|Ssc#S26725170	AJ961254 KN404_2 Sus scrofa cDNA clone C0007757l13 5', mRNA sequence /clone=C0007757l13 /clone_end=5' /gb=AJ961254 /gi=74378070 /ug=Ssc.35809 /len=681	0	1	0.001	0.49387	8.94799	0.523764	0.847015
gnl|UG|Ssc#S40278921	rmcp08c_n16.y1 mcp Sus scrofa cDNA 5', mRNA sequence /clone_end=5' /gb=EW373828 /gi=182849975 /ug=Ssc.91862 /len=681	0	1	0.001	0.49387	8.94799	0.523764	0.834981
gnl|UG|Ssc#S41445303	A_BS-P5-10-A11.ab1 Full-length enriched cDNA from Korean native pig brainstem Sus scrofa cDNA 5', mRNA sequence /clone_end=5' /gb=EX654574 /gi=158264885 /ug=Ssc.92750 /len=682	0	1	0.001	0.493146	8.94587	0.523764	0.856338
gnl|UG|Ssc#S26713452	AJ949536 KN404_1 Sus scrofa cDNA clone C0007739h24 3', mRNA sequence /clone=C0007739h24 /clone_end=3' /gb=AJ949536 /gi=74366352 /ug=Ssc.36808 /len=682	0	1	0.001	0.493146	8.94587	0.523764	0.852416
gnl|UG|Ssc#S58314283	PREDICTED: Sus scrofa MORN repeat-containing protein 5-like, transcript variant 1 (LOC100514270), mRNA /cds=p(41,559) /gb=XM_003122113 /gi=311246335 /ug=Ssc.63821 /len=682	0	1	0.001	0.493146	8.94587	0.523764	0.848113
gnl|UG|Ssc#S55258150	FS650186 full-length enriched swine cDNA library, adult back fat Sus scrofa cDNA clone BKFL10033D11 5', mRNA sequence /clone=BKFL10033D11 /clone_end=5' /gb=FS650186 /gi=288252388 /ug=Ssc.14053 /len=682	0	1	0.001	0.493146	8.94587	0.523764	0.841197
gnl|UG|Ssc#S29981431	PDUts1173A05 Porcine testis cDNA library I Sus scrofa cDNA clone PDUts1173A05 5' similar to homologue to ref|XM_370984.2| Homo sapiens LOC388284 (LOC388284), mRNA, mRNA sequence /clone=PDUts1173A05 /clone_end=5' /gb=CV878089 /gi=84132049 /ug=Ssc.88196 /len=682	0	1	0.001	0.493146	8.94587	0.523764	0.819411
gnl|UG|Ssc#S40358299	rnje01c_p4.y1 nje Sus scrofa cDNA 5', mRNA sequence /clone_end=5' /gb=EW452906 /gi=182778752 /ug=Ssc.89264 /len=682	0	1	0.001	0.493146	8.94587	0.523764	0.812259
gnl|UG|Ssc#S34505803	DB820012 full-length enriched swine cDNA library, adult uterus Sus scrofa cDNA 3', mRNA sequence /clone=UTR010008E04 /clone_end=3' /gb=DB820012 /gi=112781839 /ug=Ssc.80593 /len=683	0	1	0.001	0.492424	8.94376	0.523764	0.848492
gnl|UG|Ssc#S17514041	BX668610 Sus Scrofa library (scac) Sus scrofa cDNA clone scac0031.k.23 5prim, mRNA sequence /clone=scac0031.k.23 /clone_end=5' /gb=BX668610 /gi=113721768 /ug=Ssc.83715 /len=683	0	1	0.001	0.492424	8.94376	0.523764	0.834761
gnl|UG|Ssc#S29983693	PDUts2021E12 Porcine testis cDNA library II Sus scrofa cDNA clone PDUts2021E12 5', mRNA sequence /clone=PDUts2021E12 /clone_end=5' /gb=CX058169 /gi=84134311 /ug=Ssc.33906 /len=683	0	1	0.001	0.492424	8.94376	0.523764	0.819164
gnl|UG|Ssc#S29983874	PDUts2023E01 Porcine testis cDNA library II Sus scrofa cDNA clone PDUts2023E01 5', mRNA sequence /clone=PDUts2023E01 /clone_end=5' /gb=CX058350 /gi=84134492 /ug=Ssc.33616 /len=683	0	1	0.001	0.492424	8.94376	0.523764	0.816275
gnl|UG|Ssc#S31803873	ESTT11E8 oropharyngeal tonsils and mandibular lymph nodes of diseased and healthy European wild boar Sus scrofa cDNA clone T11E8, mRNA sequence /clone=T11E8 /gb=DN837333 /gi=89145982 /ug=Ssc.89495 /len=683	0	1	0.001	0.492424	8.94376	0.523764	0.813896
gnl|UG|Ssc#S29978130	PDUts1131C10 Porcine testis cDNA library I Sus scrofa cDNA clone PDUts1131C10 5', mRNA sequence /clone=PDUts1131C10 /clone_end=5' /gb=CV874788 /gi=84128748 /ug=Ssc.88524 /len=685	0	1	0.001	0.490986	8.93954	0.523764	0.839226
gnl|UG|Ssc#S31116263	1535739 MARC 3PIG Sus scrofa cDNA 5', mRNA sequence /clone_end=5' /gb=DY420101 /gi=87221404 /ug=Ssc.89170 /len=685	0	1	0.001	0.490986	8.93954	0.523764	0.815854
gnl|UG|Ssc#S35171021	Sus scrofa mRNA, clone:LNG010022E09, expressed in lung /gb=AK231776 /gi=115548818 /ug=Ssc.30778 /len=1371	0	2	0.001	0.490628	8.93849	0.268032	0.720557
gnl|UG|Ssc#S6065175	MI-P-A2-afe-e-09-1-UM.s1 MI-P-A2 Sus scrofa cDNA clone MI-P-A2-afe-e-09-1-UM 3', mRNA sequence /clone=MI-P-A2-afe-e-09-1-UM /clone_end=3' /gb=BQ597723 /gi=21544449 /ug=Ssc.10700 /len=686	0	1	0.001	0.49027	8.93743	0.523764	0.853796
gnl|UG|Ssc#S58314750	PREDICTED: Sus scrofa gamma-aminobutyric acid receptor subunit gamma-3-like (LOC100522053), mRNA /cds=p(87,686) /gb=XM_003121655 /gi=311245117 /ug=Ssc.83185 /len=686	0	1	0.001	0.49027	8.93743	0.523764	0.846902
gnl|UG|Ssc#S39802122	rcbe01_c17.y1 cbe Sus scrofa cDNA 5', mRNA sequence /clone_end=5' /gb=EV897400 /gi=178585342 /ug=Ssc.64837 /len=686	0	1	0.001	0.49027	8.93743	0.523764	0.841869
gnl|UG|Ssc#S18547333	BX915984 Sus Scrofa library (scan) Sus scrofa cDNA clone scan0032.g.11 5prim, mRNA sequence /clone=scan0032.g.11 /clone_end=5' /gb=BX915984 /gi=90229727 /ug=Ssc.25392 /len=686	0	1	0.001	0.49027	8.93743	0.523764	0.814384
gnl|UG|Ssc#S34510608	DB781668 full-length enriched swine cDNA library, adult adrenal gland Sus scrofa cDNA clone ADR010002B05 5', mRNA sequence /clone=ADR010002B05 /clone_end=5' /gb=DB781668 /gi=112746895 /ug=Ssc.30442 /len=686	0	1	0.001	0.49027	8.93743	0.523764	0.808626
gnl|UG|Ssc#S55327037	Sus scrofa mRNA, clone:OVR010066B12, expressed in ovary /gb=AK347614 /gi=288777789 /ug=Ssc.12726 /len=2060	0	3	0.001	0.489794	8.93603	0.137164	0.5868
gnl|UG|Ssc#S29990427	PDUts2094G01 Porcine testis cDNA library II Sus scrofa cDNA clone PDUts2094G01 5', mRNA sequence /clone=PDUts2094G01 /clone_end=5' /gb=CX064901 /gi=84141043 /ug=Ssc.88960 /len=687	0	1	0.001	0.489557	8.93533	0.523764	0.834504
gnl|UG|Ssc#S26725300	AJ961384 KN404_2 Sus scrofa cDNA clone C0007756c05 3', mRNA sequence /clone=C0007756c05 /clone_end=3' /gb=AJ961384 /gi=74378200 /ug=Ssc.46464 /len=687	0	1	0.001	0.489557	8.93533	0.523764	0.815259
gnl|UG|Ssc#S18330705	BP457771 full-length enriched swine cDNA library, adult ovary Sus scrofa cDNA clone OVRM10193D04 5', mRNA sequence /clone=OVRM10193D04 /clone_end=5' /gb=BP457771 /gi=40471162 /ug=Ssc.81745 /len=687	0	1	0.001	0.489557	8.93533	0.523764	0.808178
gnl|UG|Ssc#S35165755	Sus scrofa mRNA, clone:LVRM10095H10, expressed in liver /gb=AK233180 /gi=115553971 /ug=Ssc.95415 /len=1375	0	2	0.001	0.489201	8.93428	0.268032	0.737739
gnl|UG|Ssc#S40333885	rnca01b_o5.y1 nca Sus scrofa cDNA 5', mRNA sequence /clone_end=5' /gb=EW428492 /gi=182834420 /ug=Ssc.50645 /len=688	0	1	0.001	0.488845	8.93323	0.523764	0.868404
gnl|UG|Ssc#S55262700	FS712820 full-length enriched swine cDNA library, adult pituitary gland Sus scrofa cDNA clone PTG010103H12 5', mRNA sequence /clone=PTG010103H12 /clone_end=5' /gb=FS712820 /gi=288255111 /ug=Ssc.86799 /len=688	0	1	0.001	0.488845	8.93323	0.523764	0.849365
[truncated: 34,384 more rows]
