# Supplementary material for: Reproductive Hormone and Transcriptomic Responses of Pituitary Tissue in Anestrus Gilts Induced by Nutrient Restriction
Source: PLoS One. 2015 Nov 18;10(11):e0143219. doi: 10.1371/journal.pone.0143219 (PMC4651501; doi:10.1371/journal.pone.0143219)
Supplement: S2 Table — CON denotes normally fed gilts (2.86 kg/d) and NR denotes nutrient restricted gilts (1 kg/d). (XLSX) [file pone.0143219.s005.xlsx]

## Sheet: Sheet1
S2 Table. Differentially expressed genes between the control gilts (CON) and nutrient restriction gilts (NR) in the pituitary (filtered)
GeneID	Gene Description	RawIntensity-CON	RawIntensity-NR	RPKM-CON	RPKM-NR	log2 Ratio(CON/NR)	P-Value	FDR
gnl|UG|Ssc#S39884104	rcly30b_l11.y1 cly Sus scrofa cDNA 5', mRNA sequence /clone_end=5' /gb=EV979179 /gi=178599170 /ug=Ssc.90552 /len=220	0	20	0.001	30.575	14.9001	1.55286e-06	0.000131193
gnl|UG|Ssc#S58300959	PREDICTED: Sus scrofa putative MAGE domain-containing protein MAGEA13P-like (LOC100511115), mRNA /cds=p(281,1375) /gb=XM_003135437 /gi=311277078 /ug=Ssc.94751 /len=1375	0	57	0.001	13.9422	13.7672	0	0
gnl|UG|Ssc#S55242440	FS661219 full-length enriched swine cDNA library, adult colon Sus scrofa cDNA clone CLNT10052H12 5', mRNA sequence /clone=CLNT10052H12 /clone_end=5' /gb=FS661219 /gi=288236089 /ug=Ssc.50915 /len=775	0	25	0.001	10.8492	13.4053	5.45e-08	6.17281e-06
gnl|UG|Ssc#S55324151	Sus scrofa mRNA, clone:SMG010056E05, expressed in submaxillary gland /gb=AK350057 /gi=288780721 /ug=Ssc.53941 /len=1059	0	23	0.001	7.30452	12.8346	2.0811e-07	2.0894e-05
gnl|UG|Ssc#S35164089	Sus scrofa mRNA, clone:SPL010019E10, expressed in spleen /gb=AK237270 /gi=115555637 /ug=Ssc.19490 /len=1166	24	309	7.25566	89.1291	3.61872	1.40726e-10	2.38341e-08
gnl|UG|Ssc#S46876867	PREDICTED: Sus scrofa angiotensinogen-like (LOC100157073), mRNA /cds=p(1,1047) /gb=XM_001924659 /gi=311271187 /ug=Ssc.54070 /len=2575	23	206	3.14858	26.906	3.09516	2.72756e-10	4.43308e-08
gnl|UG|Ssc#S55321680	Sus scrofa mRNA, clone:ITT010035E06, expressed in small intestine /gb=AK345007 /gi=288783192 /ug=Ssc.39099 /len=1667	18	158	3.80628	31.8773	3.06607	7.42392e-09	1.004e-06
gnl|UG|Ssc#S56448572	Sus scrofa calbindin 2 (CALB2) mRNA, complete cds /cds=p(50,865) /gb=HM627268 /gi=300827488 /ug=Ssc.8159 /len=1323	7	50	1.8651	12.7107	2.76872	7.86416e-06	0.000534763
gnl|UG|Ssc#S58302692	PREDICTED: Sus scrofa a-kinase anchor protein SPHKAP-like (LOC100515691), mRNA /cds=p(1,5133) /gb=XM_003133704 /gi=311273179 /ug=Ssc.31895 /len=5133	6	38	0.412045	2.48984	2.59518	1.51982e-05	0.000936811
gnl|UG|Ssc#S55325311	Sus scrofa mRNA, clone:PTG010050C06, expressed in pituitary gland /gb=AK349340 /gi=288779515 /ug=Ssc.5833 /len=1820	514	3223	99.5534	595.592	2.58078	2.2693e-13	6.68687e-11
gnl|UG|Ssc#S14766117	CMD38_A11_82 UMNMPM3 Sus scrofa cDNA clone PPSUBLIB_23A11 5', mRNA sequence /clone=PPSUBLIB_23A11 /clone_end=5' /gb=CB286464 /gi=28577418 /ug=Ssc.94426 /len=623	8	48	4.52654	25.9127	2.51718	4.40412e-06	0.000326427
gnl|UG|Ssc#S58315121	PREDICTED: Sus scrofa uncharacterized protein C6orf163 homolog (LOC100517621), mRNA /cds=p(1,990) /gb=XM_003121282 /gi=311244146 /ug=Ssc.65692 /len=1148	14	82	4.29883	24.0232	2.48241	1.00637e-07	1.09534e-05
gnl|UG|Ssc#S58313325	PREDICTED: Sus scrofa perilipin 4 (PLIN4), mRNA /cds=p(1,4080) /gb=XM_003123070 /gi=311248403 /ug=Ssc.19533 /len=6008	14	80	0.821415	4.47837	2.44679	1.00641e-07	1.0921e-05
gnl|UG|Ssc#S35172157	Sus scrofa mRNA, clone:ITT010039A08, expressed in intestine /gb=AK231336 /gi=115547678 /ug=Ssc.15776 /len=982	16	87	5.74345	29.7966	2.37516	2.75028e-08	3.3007e-06
gnl|UG|Ssc#S16592156	Sus scrofa SLA-1 mRNA for MHC class I antigen, partial cds, allele:SLA-1*02 /cds=p(2,505) /gb=AB105380 /gi=33468741 /ug=Ssc.18554 /len=507	7	38	4.86692	25.2078	2.37279	1.17291e-05	0.000752407
gnl|UG|Ssc#S55319652	Sus scrofa mRNA, clone:LVRM10110B05, expressed in liver /gb=AK346239 /gi=288785232 /ug=Ssc.15695 /len=1485	79	388	18.7528	87.8749	2.22835	0	0
gnl|UG|Ssc#S20347643	Sus scrofa chitinase 3-like 1 (cartilage glycoprotein-39) (CHI3L1), mRNA /cds=p(67,1218) /gb=NM_001001540 /gi=48374072 /ug=Ssc.90 /len=1733	10	46	2.03407	8.92728	2.13385	3.05838e-06	0.000238383
gnl|UG|Ssc#S58300957	PREDICTED: Sus scrofa SLIT and NTRK-like family, member 2 (SLITRK2), mRNA /cds=p(150,2699) /gb=XM_003135439 /gi=311277082 /ug=Ssc.62927 /len=3502	30	132	3.01974	12.677	2.06972	2.91212e-12	6.59668e-10
gnl|UG|Ssc#S46876706	PREDICTED: Sus scrofa homeobox protein cut-like 2-like (LOC100153673), mRNA /cds=p(1,5016) /gb=XM_001927214 /gi=194042950 /ug=Ssc.94716 /len=5016	19	79	1.33524	5.29699	1.98807	5.66146e-09	7.7725e-07
gnl|UG|Ssc#S58307436	PREDICTED: Sus scrofa tec protein tyrosine kinase (TEC), mRNA /cds=p(43,1941) /gb=XM_003128960 /gi=311262088 /ug=Ssc.4466 /len=2530	13	52	1.81129	6.91262	1.93222	2.0362e-06	0.000165843
gnl|UG|Ssc#S14959900	Sus scrofa transcription factor GATA-2 mRNA, complete cds /cds=p(256,1698) /gb=AY251012 /gi=29470192 /ug=Ssc.4743 /len=2586	54	209	7.36088	27.1818	1.88469	3.17524e-14	1.07555e-11
gnl|UG|Ssc#S55327620	Sus scrofa Na,K-ATPase alpha 2 subunit (LOC396828), mRNA /cds=p(11,3073) /gb=NM_001171541 /gi=284009805 /ug=Ssc.14403 /len=3082	44	169	5.03251	18.4422	1.87366	7.74936e-14	2.50775e-11
gnl|UG|Ssc#S55323247	Sus scrofa mRNA, clone:SPL010077E01, expressed in spleen /gb=AK350495 /gi=288781625 /ug=Ssc.83799 /len=2034	19	71	3.29281	11.74	1.83404	7.15518e-08	7.90647e-06
gnl|UG|Ssc#S46876994	PREDICTED: Sus scrofa WD repeat and FYVE domain containing 3 (WDFY3), mRNA /cds=p(1,9594) /gb=XM_001926738 /gi=311271500 /ug=Ssc.26111 /len=10006	47	171	1.65578	5.74772	1.79548	0	0
gnl|UG|Ssc#S58305017	PREDICTED: Sus scrofa contactin-associated protein 1-like (LOC100520149), partial mRNA /cds=p(1,2055) /gb=XM_003131391 /gi=311267148 /ug=Ssc.4654 /len=3111	37	131	4.19243	14.1622	1.75619	1.05427e-12	2.56449e-10
gnl|UG|Ssc#S55285749	FS678014 full-length enriched swine cDNA library, adult kidney Sus scrofa cDNA clone KDN010095E10 5', mRNA sequence /clone=KDN010095E10 /clone_end=5' /gb=FS678014 /gi=288281878 /ug=Ssc.81320 /len=977	95	335	34.2763	115.321	1.75038	2.81996e-14	9.64213e-12
gnl|UG|Ssc#S58311081	PREDICTED: Sus scrofa potassium channel subfamily K member 3-like (LOC100511630), mRNA /cds=p(1,1389) /gb=XM_003125319 /gi=311252989 /ug=Ssc.94789 /len=1745	23	78	4.64619	15.0335	1.69406	8.45018e-08	9.30907e-06
gnl|UG|Ssc#S35167394	Sus scrofa mRNA, clone:LVRM10019D06, expressed in liver /gb=AK232750 /gi=115552345 /ug=Ssc.229 /len=2124	67	225	11.1195	35.6277	1.67991	0	0
gnl|UG|Ssc#S35167297	Sus scrofa mRNA, clone:OVRM10193D12, expressed in ovary /gb=AK236447 /gi=115552442 /ug=Ssc.29863 /len=3934	47	152	4.21141	12.9948	1.62556	2.99982e-13	8.69804e-11
gnl|UG|Ssc#S51750135	Sus scrofa delta-like 1 isoform A (DLK1) mRNA, complete cds, alternatively spliced /cds=p(6,1157) /gb=EU564005 /gi=171909433 /ug=Ssc.33306 /len=1208	250	803	72.952	223.567	1.61569	3.36842e-13	9.53789e-11
gnl|UG|Ssc#S58310151	PREDICTED: Sus scrofa integrin, alpha 7, transcript variant 2 (ITGA7), mRNA /cds=p(1,3432) /gb=XM_003126249 /gi=311255611 /ug=Ssc.2786 /len=3882	24	77	2.17932	6.67106	1.61404	2.70958e-07	2.64706e-05
gnl|UG|Ssc#S58308537	PREDICTED: Sus scrofa laminin, alpha 3, transcript variant 1 (LAMA3), mRNA /cds=p(1,10011) /gb=XM_003127861 /gi=311259045 /ug=Ssc.2444 /len=10343	25	80	0.852036	2.60138	1.61029	1.65479e-07	1.72345e-05
gnl|UG|Ssc#S35171399	Sus scrofa mRNA, clone:OVRM10045D10, expressed in ovary /gb=AK235057 /gi=115548440 /ug=Ssc.26221 /len=2243	32	102	5.02904	15.2943	1.60464	3.54434e-09	5.01801e-07
gnl|UG|Ssc#S58302790	PREDICTED: Sus scrofa ADAM metallopeptidase domain 23 (ADAM23), mRNA /cds=p(1,2199) /gb=XM_003133609 /gi=311272940 /ug=Ssc.11776 /len=2199	65	205	10.4196	31.3537	1.58933	0	0
gnl|UG|Ssc#S31101941	1497282 MARC 3PIG Sus scrofa cDNA 5', mRNA sequence /clone_end=5' /gb=DY405779 /gi=87207082 /ug=Ssc.8262 /len=793	21	66	9.33492	27.9918	1.58429	2.7016e-06	0.000212863
gnl|UG|Ssc#S58312895	PREDICTED: Sus scrofa small conductance calcium-activated potassium channel protein 1-like (LOC100519132), mRNA /cds=p(28,1908) /gb=XM_003123502 /gi=311249273 /ug=Ssc.5714 /len=1908	24	74	4.43402	13.0441	1.55671	9.11104e-07	8.01506e-05
gnl|UG|Ssc#S35170008	Sus scrofa mRNA, clone:TES010041B04, expressed in testis /gb=AK238491 /gi=115549831 /ug=Ssc.778 /len=1454	74	226	17.9404	52.2762	1.54294	1.33227e-14	4.87745e-12
gnl|UG|Ssc#S58305647	PREDICTED: Sus scrofa myosin-IIIa-like (LOC100515334), mRNA /cds=p(1,5061) /gb=XM_003130757 /gi=311265738 /ug=Ssc.17951 /len=5061	27	81	1.88058	5.3828	1.51718	4.55268e-07	4.2859e-05
gnl|UG|Ssc#S40559849	rthg14_n20.y1 thg Sus scrofa cDNA 5', mRNA sequence /clone_end=5' /gb=EW646562 /gi=183065368 /ug=Ssc.79998 /len=625	26	77	14.6642	41.4353	1.49856	1.10489e-06	9.5803e-05
gnl|UG|Ssc#S58309415	PREDICTED: Sus scrofa hypothetical protein LOC100519152 (LOC100519152), mRNA /cds=p(272,430) /gb=XM_003126983 /gi=311257256 /ug=Ssc.43874 /len=1381	50	148	12.7626	36.0436	1.49781	1.25631e-11	2.54377e-09
gnl|UG|Ssc#S20116317	Sus scrofa complement component 7 (C7), mRNA /cds=p(1,2532) /gb=NM_214282 /gi=47523629 /ug=Ssc.5836 /len=2532	161	467	22.4144	62.0316	1.46858	0	0
gnl|UG|Ssc#S43178458	Sus scrofa lipid storage droplet protein 5 mRNA, complete cds /cds=p(3,1379) /gb=EU421951 /gi=169117062 /ug=Ssc.32364 /len=1408	56	161	14.0201	38.4577	1.45578	4.5477e-12	9.92933e-10
gnl|UG|Ssc#S43495858	BP999760 full-length enriched pig cDNA library, main and accessory olfactory bulb Sus scrofa cDNA clone HY_Solfa_4.2_D12 5', mRNA sequence /clone=HY_Solfa_4.2_D12 /clone_end=5' /gb=BP999760 /gi=179429052 /ug=Ssc.92794 /len=589	23	66	13.765	37.6867	1.45305	1.0649e-05	0.000695425
gnl|UG|Ssc#S50208755	susfleck_AF_N_07_H10 SUSFLECK Abdominal Fat Normalized Sus scrofa cDNA clone 07_H10, mRNA sequence /clone=07_H10 /gb=FD640591 /gi=221018797 /ug=Ssc.84527 /len=854	38	108	15.6852	42.533	1.43918	2.02462e-08	2.50445e-06
gnl|UG|Ssc#S55325496	Sus scrofa mRNA, clone:PTG010012C02, expressed in pituitary gland /gb=AK349155 /gi=288779330 /ug=Ssc.10492 /len=1758	29415	83367	5898.13	15949.1	1.43514	1.64672e-10	2.76313e-08
gnl|UG|Ssc#S46878343	PREDICTED: Sus scrofa protein KIAA1199-like (LOC100155654), mRNA /cds=p(1,3375) /gb=XM_001926356 /gi=311260634 /ug=Ssc.71782 /len=3986	23	65	2.03402	5.48448	1.43102	1.56077e-05	0.000957165
gnl|UG|Ssc#S29469955	Sus scrofa CD163 mRNA, complete cds /cds=p(41,3388) /gb=DQ067278 /gi=71849669 /ug=Ssc.5053 /len=3623	51	144	4.96211	13.3676	1.42972	1.09307e-10	1.89556e-08
gnl|UG|Ssc#S58312543	PREDICTED: Sus scrofa sema domain, transmembrane domain (TM), and cytoplasmic domain, (semaphorin) 6A (SEMA6A), mRNA /cds=p(1,3093) /gb=XM_003123854 /gi=311249994 /ug=Ssc.63557 /len=3166	79	222	8.79591	23.5831	1.42285	0	0
gnl|UG|Ssc#S58309878	PREDICTED: Sus scrofa complement component 1, r subcomponent (C1R), mRNA /cds=p(170,2290) /gb=XM_003126517 /gi=311256248 /ug=Ssc.9951 /len=2870	166	458	20.3887	53.6714	1.39638	2.34036e-13	6.84065e-11
gi|47523119|ref|NM_213869.1|	growth hormone 1	17080	46941	6704.65	17580.7	1.39076	0	0
gnl|UG|Ssc#S55316777	FS691507 full-length enriched swine cDNA library, adult ovary Sus scrofa cDNA clone OVRT10062H05 5', mRNA sequence /clone=OVRT10062H05 /clone_end=5' /gb=FS691507 /gi=288296437 /ug=Ssc.373 /len=788	33	90	14.7622	38.4128	1.37968	7.19938e-07	6.50709e-05
gnl|UG|Ssc#S51749232	Sus scrofa pyruvate dehydrogenase kinase isozyme 4 (PDK4) mRNA, complete cds /cds=p(227,1450) /gb=EU583382 /gi=190610830 /ug=Ssc.1121 /len=3590	89	238	8.73896	22.2968	1.3513	0	0
gnl|UG|Ssc#S55324302	Sus scrofa mRNA, clone:ADR010091G09, expressed in adrenal gland /gb=AK343556 /gi=288780570 /ug=Ssc.4779 /len=1847	48	128	9.16091	23.3079	1.34725	6.10424e-09	8.34876e-07
gnl|UG|Ssc#S46879687	PREDICTED: Sus scrofa CCAAT/enhancer-binding protein delta-like (LOC100153946), mRNA /cds=p(188,958) /gb=XM_001925928 /gi=311253854 /ug=Ssc.10025 /len=2333	81	216	12.2387	31.1386	1.34725	9.68114e-14	3.05116e-11
gnl|UG|Ssc#S35173348	Sus scrofa mRNA, clone:AMP010080E08, expressed in alveolar macrophage /gb=AK231006 /gi=115546487 /ug=Ssc.16506 /len=1261	74	196	20.6862	52.2758	1.33747	7.96474e-13	1.99086e-10
gnl|UG|Ssc#S23775545	996613 MARC 4PIG Sus scrofa cDNA 5', mRNA sequence /clone_end=5' /gb=DN133164 /gi=59827481 /ug=Ssc.33654 /len=864	64	169	26.1114	65.7859	1.3331	3.28102e-11	6.16152e-09
gnl|UG|Ssc#S58313056	PREDICTED: Sus scrofa calcium channel, voltage-dependent, P/Q type, alpha 1A subunit, transcript variant 1 (CACNA1A), mRNA /cds=p(1,5547) /gb=XM_003123343 /gi=311248947 /ug=Ssc.79069 /len=5547	86	224	5.46518	13.5816	1.31331	0	0
gnl|UG|Ssc#S58303813	PREDICTED: Sus scrofa B-cell CLL/lymphoma 6, transcript variant 1 (BCL6), mRNA /cds=p(1,2121) /gb=XM_003132582 /gi=311269768 /ug=Ssc.66015 /len=2270	64	166	9.93845	24.5947	1.30726	9.46432e-11	1.67329e-08
gnl|UG|Ssc#S55283891	FS664624 full-length enriched swine cDNA library, adult hypothalamus Sus scrofa cDNA clone HTMT10005C08 5', mRNA sequence /clone=HTMT10005C08 /clone_end=5' /gb=FS664624 /gi=288282305 /ug=Ssc.79605 /len=779	50	129	22.6254	55.6944	1.29959	1.36898e-08	1.76574e-06
gnl|UG|Ssc#S20116701	Sus scrofa complement component 3 (C3), mRNA /cds=p(65,5050) /gb=NM_214009 /gi=47522843 /ug=Ssc.61 /len=5127	745	1910	51.2221	125.294	1.29048	1.39888e-13	4.2967e-11
gnl|UG|Ssc#S58311670	PREDICTED: Sus scrofa UPF0293 protein C16orf42-like (LOC100515431), mRNA /cds=p(84,923) /gb=XM_003124724 /gi=311251785 /ug=Ssc.3074 /len=1502	44	112	10.3264	25.0789	1.28014	1.73775e-07	1.78929e-05
gnl|UG|Ssc#S58315157	PREDICTED: Sus scrofa DNA-binding protein RFX6-like (LOC100523521), mRNA /cds=p(1,2622) /gb=XM_003121252 /gi=311244055 /ug=Ssc.49534 /len=3846	45	114	4.12447	9.96908	1.27325	1.51923e-07	1.60067e-05
gnl|UG|Ssc#S58309851	PREDICTED: Sus scrofa amiloride-sensitive sodium channel subunit alpha-like (LOC100520383), mRNA /cds=p(376,2328) /gb=XM_003126548 /gi=311256312 /ug=Ssc.18459 /len=2604	114	281	15.4322	36.2932	1.23375	1.01474e-13	3.17055e-11
gnl|UG|Ssc#S46875662	PREDICTED: Sus scrofa V-set and immunoglobulin domain containing 4, transcript variant 1 (VSIG4), mRNA /cds=p(145,1344) /gb=XM_001924625 /gi=194045115 /ug=Ssc.16640 /len=1872	41	101	7.72045	18.1458	1.23288	1.46281e-06	0.000123874
gnl|UG|Ssc#S35167355	Sus scrofa mRNA, clone:OVRM10187H12, expressed in ovary /gb=AK236389 /gi=115552384 /ug=Ssc.53710 /len=1926	341	835	62.4112	145.811	1.22422	4.13002e-13	1.14266e-10
gnl|UG|Ssc#S35164870	Sus scrofa mRNA, clone:LVRM10200H12, expressed in liver /gb=AK233668 /gi=115554856 /ug=Ssc.11779 /len=1391	53	128	13.4311	30.9487	1.2043	9.9169e-08	1.08261e-05
gnl|UG|Ssc#S58301104	PREDICTED: Sus scrofa e3 ubiquitin-protein ligase RNF128-like (LOC100515872), mRNA /cds=p(199,1494) /gb=XM_003135291 /gi=311276743 /ug=Ssc.18929 /len=2774	83	200	10.5472	24.2484	1.20103	2.84246e-11	5.42222e-09
gnl|UG|Ssc#S17515243	BX669812 Sus Scrofa library (scac) Sus scrofa cDNA clone scac0029.b.19 5prim, mRNA sequence /clone=scac0029.b.19 /clone_end=5' /gb=BX669812 /gi=90236906 /ug=Ssc.12504 /len=945	62	149	23.1273	53.0291	1.19719	1.0343e-08	1.36814e-06
gnl|UG|Ssc#S58314746	PREDICTED: Sus scrofa VWFA and cache domain-containing protein 1-like (LOC100522413), partial mRNA /cds=p(1,2567) /gb=XM_003121657 /gi=311245125 /ug=Ssc.32585 /len=2567	53	125	7.27804	16.3774	1.17008	2.66076e-07	2.60639e-05
gnl|UG|Ssc#S58313090	PREDICTED: Sus scrofa mucin 16, cell surface associated (MUC16), mRNA /cds=p(1,2478) /gb=XM_003123312 /gi=311248876 /ug=Ssc.30952 /len=2478	104	242	14.7944	32.8453	1.15064	1.384e-12	3.23625e-10
gnl|UG|Ssc#S26725601	AJ961685 KN404_2 Sus scrofa cDNA clone C0007752k07 3', mRNA sequence /clone=C0007752k07 /clone_end=3' /gb=AJ961685 /gi=74378501 /ug=Ssc.53416 /len=719	97	224	47.5562	104.78	1.13966	1.41709e-11	2.83762e-09
gnl|UG|Ssc#S55325437	Sus scrofa mRNA, clone:PTG010024E03, expressed in pituitary gland /gb=AK349214 /gi=288779389 /ug=Ssc.5963 /len=3037	658	1518	76.374	168.107	1.13823	1.56453e-12	3.63492e-10
gnl|UG|Ssc#S46879456	PREDICTED: Sus scrofa thiosulfate sulfurtransferase (rhodanese)-like domain containing 1 (TSTD1), mRNA /cds=p(253,1263) /gb=XM_001926303 /gi=311255144 /ug=Ssc.2642 /len=1462	42	96	10.1267	22.0843	1.12486	1.27287e-05	0.000802327
gnl|UG|Ssc#S58311921	PREDICTED: Sus scrofa zinc finger protein 646 (ZNF646), mRNA /cds=p(1,5481) /gb=XM_003124475 /gi=311251265 /ug=Ssc.47054 /len=5913	42	96	2.50384	5.46038	1.12486	1.27287e-05	0.000803725
gnl|UG|Ssc#S58310588	PREDICTED: Sus scrofa myomegalin-like (LOC100517759), mRNA /cds=p(61,894) /gb=XM_003125807 /gi=311254461 /ug=Ssc.4128 /len=1888	71	162	13.2563	28.8584	1.12232	1.41711e-08	1.78961e-06
gnl|UG|Ssc#S58305733	PREDICTED: Sus scrofa ciliary neurotrophic factor receptor subunit alpha-like (LOC100524518), mRNA /cds=p(187,1362) /gb=XM_003130672 /gi=311265560 /ug=Ssc.83546 /len=1362	76	173	19.6698	42.7197	1.11892	4.98992e-09	6.90285e-07
gnl|UG|Ssc#S46876395	PREDICTED: Sus scrofa p2X purinoceptor 2-like (LOC100157222), partial mRNA /cds=p(29,1051) /gb=XM_001927237 /gi=311270515 /ug=Ssc.91071 /len=1051	92	209	30.8567	66.8811	1.11601	1.3914e-10	2.3676e-08
gnl|UG|Ssc#S55327261	Sus scrofa mRNA, clone:OVR010021E12, expressed in ovary /gb=AK347388 /gi=288576795 /ug=Ssc.15723 /len=1911	81	182	14.9413	32.031	1.10016	3.27278e-09	4.67003e-07
gnl|UG|Ssc#S40474453	rspc022_n16.y1 spc Sus scrofa cDNA 5', mRNA sequence /clone_end=5' /gb=EW569059 /gi=183076010 /ug=Ssc.92423 /len=602	233	522	136.434	291.631	1.09594	0	0
gnl|UG|Ssc#S58304058	PREDICTED: Sus scrofa inositol 1,4,5-trisphosphate receptor type 1-like (LOC100515054), mRNA /cds=p(243,1931) /gb=XM_003132341 /gi=311269201 /ug=Ssc.45582 /len=1931	86	192	15.6993	33.441	1.09091	1.56822e-09	2.29188e-07
gnl|UG|Ssc#S35164008	Sus scrofa mRNA, clone:UTR010057E05, expressed in uterus /gb=AK240348 /gi=115555718 /ug=Ssc.53896 /len=1580	52	116	11.6014	24.6922	1.08976	2.85706e-06	0.000223653
gnl|UG|Ssc#S6091069	Sus scrofa von Willebrand factor precursor (vWF) mRNA, partial cds /cds=p(1,7450) /gb=AF052036 /gi=2981066 /ug=Ssc.978 /len=7589	298	661	13.8419	29.2939	1.08155	5.57998e-13	1.47621e-10
gnl|UG|Ssc#S58303491	PREDICTED: Sus scrofa RAS protein activator like 1 (GAP1 like) (RASAL1), mRNA /cds=p(273,2696) /gb=XM_003132908 /gi=311270701 /ug=Ssc.73649 /len=2696	47	104	6.14529	12.974	1.07807	1.12604e-05	0.000727489
gnl|UG|Ssc#S19548913	995418 MARC 4PIG Sus scrofa cDNA 3', mRNA sequence /clone_end=3' /gb=CN165025 /gi=46179455 /ug=Ssc.79533 /len=664	252	553	133.782	280.102	1.06607	1.82743e-13	5.51944e-11
gnl|UG|Ssc#S55325364	Sus scrofa mRNA, clone:PTG010039A09, expressed in pituitary gland /gb=AK349287 /gi=288779462 /ug=Ssc.135 /len=1679	119	261	24.9839	52.2817	1.06531	4.7331e-12	1.02111e-09
gnl|UG|Ssc#S35172627	Sus scrofa mRNA, clone:OVR010090E08, expressed in ovary /gb=AK234581 /gi=115547208 /ug=Ssc.45701 /len=1681	83	182	17.405	36.4136	1.06497	8.24786e-09	1.10717e-06
gnl|UG|Ssc#S42951501	Sus scrofa complement component 4 mRNA, complete cds /cds=p(53,5278) /gb=EU076594 /gi=158537755 /ug=Ssc.60391 /len=5416	582	1269	37.8799	78.803	1.05682	6.20392e-13	1.62938e-10
gnl|UG|Ssc#S18553219	BX921870 Sus Scrofa library (scan) Sus scrofa cDNA clone scan0019.o.16 5prim, mRNA sequence /clone=scan0019.o.16 /clone_end=5' /gb=BX921870 /gi=90232707 /ug=Ssc.1659 /len=867	50	108	20.329	41.8952	1.04325	1.31407e-05	0.000823999
gnl|UG|Ssc#S58306512	PREDICTED: Sus scrofa smooth muscle protein 22-alpha, transcript variant 2 (SM22A), mRNA /cds=p(126,731) /gb=XM_003129882 /gi=311263965 /ug=Ssc.11913 /len=1169	55	118	16.5849	33.949	1.0335	6.1298e-06	0.000433923
gnl|UG|Ssc#S31127092	1555587 MARC 3PIG Sus scrofa cDNA 3', mRNA sequence /clone_end=3' /gb=DY430930 /gi=87232233 /ug=Ssc.42907 /len=581	111	238	67.3459	137.772	1.03262	1.27125e-10	2.17336e-08
gnl|UG|Ssc#S46877625	PREDICTED: Sus scrofa apolipoprotein D, transcript variant 1 (APOD), mRNA /cds=p(166,738) /gb=XM_001926063 /gi=311269819 /ug=Ssc.5364 /len=2239	205	439	32.2748	65.9432	1.03081	5.12256e-13	1.37527e-10
gnl|UG|Ssc#S55318348	Sus scrofa mRNA, clone:MLN010091E04, expressed in mesenteric lymph nodes /gb=AK347018 /gi=288786536 /ug=Ssc.27951 /len=3443	53	113	5.42629	11.0383	1.02448	1.12043e-05	0.000726454
gnl|UG|Ssc#S46881169	PREDICTED: Sus scrofa dynamin 1, transcript variant 1 (DNM1), mRNA /cds=p(65,2659) /gb=XM_001928100 /gi=311246540 /ug=Ssc.33754 /len=2659	56	119	7.42393	15.0518	1.01968	7.0807e-06	0.000491634
gnl|UG|Ssc#S58300922	PREDICTED: Sus scrofa plasma membrane calcium-transporting ATPase 3-like, transcript variant 4 (LOC100520061), mRNA /cds=p(1,3759) /gb=XM_003135479 /gi=311277162 /ug=Ssc.80381 /len=3759	240	509	22.5063	45.5413	1.01685	0	0
gnl|UG|Ssc#S23697323	1105937 MARC 4PIG Sus scrofa cDNA 5', mRNA sequence /clone_end=5' /gb=DN108426 /gi=59784224 /ug=Ssc.72454 /len=851	81	171	33.5521	67.5812	1.01022	8.83364e-08	9.70201e-06
gnl|UG|Ssc#S58311511	PREDICTED: Sus scrofa neuronal PAS domain protein 2 (NPAS2), mRNA /cds=p(1,2418) /gb=XM_003124898 /gi=311252115 /ug=Ssc.92778 /len=2418	73	154	10.6422	21.4202	1.00918	3.96786e-07	3.7845e-05
gnl|UG|Ssc#S55324326	Sus scrofa mRNA, clone:ADR010085D04, expressed in adrenal gland /gb=AK343532 /gi=288780546 /ug=Ssc.44387 /len=4134	447	941	38.1155	76.5559	1.00614	8.70858e-13	2.16188e-10
gnl|UG|Ssc#S58312169	PREDICTED: Sus scrofa interferon-induced transmembrane protein 1-like (LOC100519082), mRNA /cds=p(183,557) /gb=XM_003124235 /gi=311250759 /ug=Ssc.74210 /len=1600	86	181	18.9471	38.0468	1.0058	4.14894e-08	4.77378e-06
gnl|UG|Ssc#S17504865	885309 MARC 4PIG Sus scrofa cDNA 3', mRNA sequence /clone_end=3' /gb=CF792385 /gi=37796946 /ug=Ssc.22364 /len=646	25	0	13.6418	0.001	-13.7357	1.60647e-08	2.0217e-06
gnl|UG|Ssc#S23690190	1000711 MARC 4PIG Sus scrofa cDNA 3', mRNA sequence /clone_end=3' /gb=DN101289 /gi=59774065 /ug=Ssc.38680 /len=873	21	0	8.47948	0.001	-13.0498	2.82672e-07	2.74669e-05
gnl|UG|Ssc#S58311019	PREDICTED: Sus scrofa protein GREB1-like (LOC100525395), mRNA /cds=p(884,2152) /gb=XM_003125379 /gi=311253115 /ug=Ssc.12102 /len=3734	33	0	3.11533	0.001	-11.6052	5.18866e-11	9.45014e-09
gnl|UG|Ssc#S58312740	PREDICTED: Sus scrofa regulator of G-protein signaling 14 (RGS14), mRNA /cds=p(1,1701) /gb=XM_003123666 /gi=311249590 /ug=Ssc.79712 /len=1701	100	1	20.7234	0.197722	-6.71164	3.76732e-30	2.23841e-27
gnl|UG|Ssc#S16849920	Sus scrofa mRNA for insulin-like growth factor binding protein 1, exon 1-4, complete cds /gb=AB119126 /gi=34447133 /ug=Ssc.451 /len=6857	269	3	13.8287	0.147145	-6.55428	7.82064e-79	6.91345e-76
gnl|UG|Ssc#S34505346	DB820769 full-length enriched swine cDNA library, adult uterus Sus scrofa cDNA 3', mRNA sequence /clone=UTR010069A09 /clone_end=3' /gb=DB820769 /gi=112744615 /ug=Ssc.95381 /len=640	47	1	25.887	0.525508	-5.62237	5.80268e-14	1.94734e-11
gnl|UG|Ssc#S22273127	CJ009488 full-length enriched swine cDNA library, adult mesenteric lymph node Sus scrofa cDNA clone MLN01D120024 5', mRNA sequence /clone=MLN01D120024 /clone_end=5' /gb=CJ009488 /gi=54501330 /ug=Ssc.26035 /len=754	167	5	78.0746	2.23027	-5.12956	4.33722e-45	3.27496e-42
gnl|UG|Ssc#S58302132	PREDICTED: Sus scrofa filensin-like (LOC100521759), mRNA /cds=p(1,2022) /gb=XM_003134264 /gi=311274401 /ug=Ssc.8142 /len=2179	131	6	21.1923	0.926091	-4.51624	2.56986e-33	1.69349e-30
gnl|UG|Ssc#S40379983	rnms3631b_i22.y1 nms Sus scrofa cDNA 5', mRNA sequence /clone_end=5' /gb=EW474590 /gi=182837766 /ug=Ssc.92157 /len=498	19	1	13.449	0.675352	-4.31571	1.33181e-05	0.000832241
gnl|UG|Ssc#S22315869	CJ038525 full-length enriched swine cDNA library, adult uterus Sus scrofa cDNA clone UTR01G100092 5', mRNA sequence /clone=UTR01G100092 /clone_end=5' /gb=CJ038525 /gi=54562420 /ug=Ssc.38766 /len=499	124	9	87.5963	6.06599	-3.85205	1.81477e-28	1.04404e-25
gnl|UG|Ssc#S58300862	PREDICTED: Sus scrofa hypothetical protein LOC100521883 (LOC100521883), mRNA /cds=p(1,1128) /gb=XM_003135535 /gi=311277285 /ug=Ssc.914 /len=1188	54	4	16.0229	1.13241	-3.82267	5.02422e-13	1.36916e-10
gnl|UG|Ssc#S29990303	PDUts2093D06 Porcine testis cDNA library II Sus scrofa cDNA clone PDUts2093D06 5', mRNA sequence /clone=PDUts2093D06 /clone_end=5' /gb=CX064777 /gi=84140919 /ug=Ssc.88958 /len=652	88	7	47.5773	3.61086	-3.71986	4.60652e-20	2.1405e-17
gnl|UG|Ssc#S55327595	Sus scrofa progesterone receptor (PGR), mRNA /cds=p(1029,3833) /gb=NM_001166488 /gi=262063561 /ug=Ssc.15997 /len=4515	113	9	8.82237	0.670416	-3.71804	2.19264e-25	1.20409e-22
gnl|UG|Ssc#S35171873	Sus scrofa mRNA, clone:OVRM10034F08, expressed in ovary /gb=AK234939 /gi=115547962 /ug=Ssc.48192 /len=1957	178	17	32.0622	2.92158	-3.45605	5.89836e-37	4.2756e-34
gnl|UG|Ssc#S18548666	BX917317 Sus Scrofa library (scan) Sus scrofa cDNA clone scan0037.n.01 5prim, mRNA sequence /clone=scan0037.n.01 /clone_end=5' /gb=BX917317 /gi=90240146 /ug=Ssc.2143 /len=893	59	7	23.2898	2.63637	-3.14307	3.7324e-12	8.19861e-10
gnl|UG|Ssc#S18557415	BX926066 Sus Scrofa library (scan) Sus scrofa cDNA clone scan0026.k.22 5prim, mRNA sequence /clone=scan0026.k.22 /clone_end=5' /gb=BX926066 /gi=90244058 /ug=Ssc.57374 /len=862	48	7	19.629	2.73118	-2.84539	2.71762e-09	3.90863e-07
gnl|UG|Ssc#S55319682	Sus scrofa mRNA, clone:LVRM10101G09, expressed in liver /gb=AK346209 /gi=288785202 /ug=Ssc.39998 /len=1406	64	11	16.0457	2.63128	-2.60835	4.94682e-11	9.05518e-09
gnl|UG|Ssc#S20116353	Sus scrofa coagulation factor XII (Hageman factor) (F12), mRNA /cds=p(25,1875) /gb=NM_214242 /gi=47523557 /ug=Ssc.749 /len=2055	40	7	6.8614	1.14563	-2.58236	2.74712e-07	2.67652e-05
gnl|UG|Ssc#S23768403	1139916 MARC 4PIG Sus scrofa cDNA 3', mRNA sequence /clone_end=3' /gb=DN126022 /gi=59820301 /ug=Ssc.93950 /len=803	72	13	31.6069	5.44487	-2.53727	6.42512e-12	1.3307e-09
gnl|UG|Ssc#S55834706	Sus scrofa nuclear receptor subfamily 4 group A member 2 (NR4A2) mRNA, complete cds /cds=p(61,1857) /gb=EU717838 /gi=198401844 /ug=Ssc.4643 /len=2254	528	97	82.5742	14.4736	-2.51226	2.14414e-77	1.85029e-74
gnl|UG|Ssc#S20116300	Sus scrofa thyroid stimulating hormone receptor (TSHR), mRNA /cds=p(54,2348) /gb=NM_214297 /gi=47523663 /ug=Ssc.16367 /len=2410	135	26	19.7461	3.62841	-2.44416	2.50684e-20	1.17997e-17
gnl|UG|Ssc#S6082697	MI-P-NA-aeb-g-09-1-UM.s1.ab1 MI-P-NA Sus scrofa cDNA clone MI-P-NA-aeb-g-09-1-UM.ab1 3', mRNA sequence /clone=MI-P-NA-aeb-g-09-1-UM.ab1 /clone_end=3' /gb=BI404732 /gi=15183945 /ug=Ssc.94389 /len=659	31	6	16.5821	3.06214	-2.43702	1.29575e-05	0.000813921
gnl|UG|Ssc#S55327735	Sus scrofa nuclear receptor subfamily 4 group A member 1 (NR4A1) pseudogene mRNA, complete sequence /gb=FJ548761 /gi=256002655 /ug=Ssc.27965 /len=1734	852	165	173.203	32.0033	-2.43617	1.70931e-119	1.99846e-116
gnl|UG|Ssc#S17509846	BX664872 Sus Scrofa library (scag) Sus scrofa cDNA clone scag0005.c.12 5prim, mRNA sequence /clone=scag0005.c.12 /clone_end=5' /gb=BX664872 /gi=113721593 /ug=Ssc.21243 /len=896	75	15	29.5065	5.63045	-2.38971	1.26099e-11	2.53908e-09
gnl|UG|Ssc#S6072986	UNL-P-FN-an-b-10-0-UNL.s1 UNL-P-FN Sus scrofa cDNA clone UNL-P-FN-an-b-10-0-UNL 3', mRNA sequence /clone=UNL-P-FN-an-b-10-0-UNL /clone_end=3' /gb=BI182553 /gi=14656962 /ug=Ssc.57136 /len=742	656	138	311.648	62.5511	-2.31681	4.06282e-87	3.68132e-84
gnl|UG|Ssc#S58307095	PREDICTED: Sus scrofa DNA damage-inducible transcript 4-like protein-like (LOC100525762), mRNA /cds=p(221,802) /gb=XM_003129299 /gi=311262776 /ug=Ssc.13696 /len=1418	852	181	211.801	42.9301	-2.30265	8.76184e-112	9.34012e-109
gnl|UG|Ssc#S58304300	PREDICTED: Sus scrofa cAMP-regulated phosphoprotein, 21kDa (ARPP21), mRNA /cds=p(286,2718) /gb=XM_003132098 /gi=311268643 /ug=Ssc.23571 /len=3448	51	11	5.21396	1.07296	-2.28078	6.20738e-08	6.92247e-06
gnl|UG|Ssc#S20116576	Sus scrofa topoisomersae II (TOPOII), mRNA /cds=p(137,4738) /gb=NM_213884 /gi=47523093 /ug=Ssc.14506 /len=5724	105	23	6.46627	1.35141	-2.25847	8.49368e-15	3.17366e-12
gnl|UG|Ssc#S58312433	PREDICTED: Sus scrofa early growth response protein 1-like (LOC100518542), mRNA /cds=p(1,1425) /gb=XM_003123964 /gi=311250220 /ug=Ssc.5974 /len=2677	241	54	31.7346	6.7843	-2.22578	1.55936e-31	9.74441e-29
gnl|UG|Ssc#S25665854	Sus scrofa TYRP1 mRNA for tyrosinase related protein 1, complete cds /cds=p(51,1664) /gb=AB207240 /gi=67513982 /ug=Ssc.42740 /len=1859	103	24	19.5309	4.34202	-2.16932	6.66064e-14	2.17485e-11
gnl|UG|Ssc#S26710527	AJ946611 KN404_1 Sus scrofa cDNA clone C0007741m03 3', mRNA sequence /clone=C0007741m03 /clone_end=3' /gb=AJ946611 /gi=74363353 /ug=Ssc.11590 /len=871	58	14	23.4733	5.40592	-2.11841	3.40694e-08	3.99615e-06
gnl|UG|Ssc#S35324522	SusFleck_BF_0081_0084_5_pCNS_O05 SusFleck Backfat Sus scrofa cDNA clone 0081_0084_O05 5', mRNA sequence /clone=0081_0084_O05 /clone_end=5' /gb=DT322914 /gi=116336992 /ug=Ssc.56724 /len=838	64	17	26.9216	6.82283	-1.98032	2.79262e-08	3.32946e-06
gnl|UG|Ssc#S43062007	Sus scrofa breast carcinoma amplified sequence 1 (BCAS1), mRNA /cds=p(1,1692) /gb=NM_001110175 /gi=167000882 /ug=Ssc.25778 /len=1692	497	141	103.543	28.0271	-1.88533	2.48348e-51	2.09328e-48
gnl|UG|Ssc#S6090246	Sus scrofa kappa opioid receptor mRNA, partial cds /cds=p(1,757) /gb=L49437 /gi=17028066 /ug=Ssc.16371 /len=757	66	19	30.7335	8.44146	-1.86425	6.03672e-08	6.75293e-06
gnl|UG|Ssc#S35328054	SusFleck_BFN_0013_0016_5_pCNS_M22 SusFleck Backfat Normalized Sus scrofa cDNA clone 0013_0016_M22 5', mRNA sequence /clone=0013_0016_M22 /clone_end=5' /gb=DT326446 /gi=116342648 /ug=Ssc.11751 /len=775	45	13	20.468	5.64159	-1.8592	8.54858e-06	0.000570598
gnl|UG|Ssc#S40408699	rplac_13184.y1 pla Sus scrofa cDNA 5', mRNA sequence /clone_end=5' /gb=EW503306 /gi=182763784 /ug=Ssc.81571 /len=631	120	37	67.0373	19.7211	-1.76522	1.69563e-12	3.88965e-10
gnl|UG|Ssc#S58303315	PREDICTED: Sus scrofa zinc finger protein 503-like (LOC100521339), mRNA /cds=p(332,2155) /gb=XM_003133082 /gi=311271411 /ug=Ssc.42013 /len=3075	106	33	12.1514	3.60935	-1.75131	4.30302e-11	7.99788e-09
gnl|UG|Ssc#S17516219	BX670788 Sus Scrofa library (scac) Sus scrofa cDNA clone scac0033.o.06 3prim, mRNA sequence /clone=scac0033.o.06 /clone_end=3' /gb=BX670788 /gi=90243525 /ug=Ssc.42425 /len=634	73	23	40.588	12.2011	-1.73405	5.84432e-08	6.57831e-06
gnl|UG|Ssc#S58305222	PREDICTED: Sus scrofa sphingosine kinase 1-like (LOC100518685), mRNA /cds=p(1,1938) /gb=XM_003131178 /gi=311266727 /ug=Ssc.14923 /len=2176	208	68	33.6953	10.5102	-1.68076	2.47638e-19	1.12192e-16
gnl|UG|Ssc#S58309528	PREDICTED: Sus scrofa hypothetical protein LOC100525750 (LOC100525750), mRNA /cds=p(206,772) /gb=XM_003126878 /gi=311257023 /ug=Ssc.26102 /len=1276	127	42	35.0847	11.0703	-1.66415	3.26604e-12	7.30706e-10
gnl|UG|Ssc#S35166542	Sus scrofa mRNA, clone:LVRM10064D11, expressed in liver /gb=AK232994 /gi=115553196 /ug=Ssc.1555 /len=2125	1137	386	188.611	61.0925	-1.62634	5.93258e-94	5.81136e-91
gi|47522633|ref|NM_213926.1|	prolactin	34151	11719	14314.4	4686.56	-1.61086	0	0
gnl|UG|Ssc#S46880230	PREDICTED: Sus scrofa collagen, type XIV, alpha 1 (COL14A1), mRNA /cds=p(270,5657) /gb=XM_001924325 /gi=311253434 /ug=Ssc.6778 /len=6429	215	74	11.7885	3.87122	-1.60652	8.87166e-19	3.87403e-16
gnl|UG|Ssc#S39891617	rcmu36_i4.y1 cmu Sus scrofa cDNA 5', mRNA sequence /clone_end=5' /gb=EV986692 /gi=178546224 /ug=Ssc.90324 /len=484	77	27	56.0802	18.762	-1.57968	1.86104e-07	1.89471e-05
gnl|UG|Ssc#S58310428	PREDICTED: Sus scrofa PHD finger protein 21B (PHF21B), mRNA /cds=p(1,1488) /gb=XM_003125974 /gi=311254946 /ug=Ssc.84062 /len=1488	101	36	23.9267	8.1369	-1.55607	3.37212e-09	4.79291e-07
gnl|UG|Ssc#S42528236	Sus scrofa BTG2 (BTG2) mRNA, complete cds /cds=p(109,597) /gb=EU255256 /gi=160347304 /ug=Ssc.17286 /len=2712	1168	417	151.816	51.7138	-1.5537	2.2454e-90	2.14164e-87
gnl|UG|Ssc#S20116349	Sus scrofa neuron-derived orphan receptor-1 alfa (NOR-1), mRNA /cds=p(112,2043) /gb=NM_214247 /gi=47523565 /ug=Ssc.761 /len=5115	89	32	6.13351	2.10409	-1.54352	3.50472e-08	4.08441e-06
gnl|UG|Ssc#S46880412	PREDICTED: Sus scrofa mCG11933, transcript variant 1 (LOC100156873), mRNA /cds=p(463,1767) /gb=XM_001927703 /gi=311244422 /ug=Ssc.24609 /len=5713	2616	946	161.413	55.6912	-1.53523	1.42508e-196	1.78106e-193
gnl|UG|Ssc#S17524776	BX673917 Sus Scrofa library (scac) Sus scrofa cDNA clone scac0044.e.04 5prim, mRNA sequence /clone=scac0044.e.04 /clone_end=5' /gb=BX673917 /gi=90244157 /ug=Ssc.62069 /len=813	66	24	28.6166	9.92842	-1.52721	2.5508e-06	0.000202744
gnl|UG|Ssc#S58305630	PREDICTED: Sus scrofa phosphoribosyltransferase domain-containing protein 1-like (LOC100518211), mRNA /cds=p(3,233) /gb=XM_003130768 /gi=311265772 /ug=Ssc.78654 /len=630	129	47	72.1794	25.0909	-1.52442	4.4726e-11	8.27066e-09
gnl|UG|Ssc#S26722892	AJ958976 KN404_2 Sus scrofa cDNA clone C0007756i08 3', mRNA sequence /clone=C0007756i08 /clone_end=3' /gb=AJ958976 /gi=74375792 /ug=Ssc.13786 /len=866	70	26	28.4934	10.0975	-1.49663	1.80324e-06	0.000149557
gnl|UG|Ssc#S6065092	MI-P-A2-afd-c-09-1-UM.s1 MI-P-A2 Sus scrofa cDNA clone MI-P-A2-afd-c-09-1-UM 3', mRNA sequence /clone=MI-P-A2-afd-c-09-1-UM /clone_end=3' /gb=BQ597640 /gi=21544366 /ug=Ssc.10676 /len=580	1628	609	989.443	353.142	-1.48637	2.11566e-117	2.32364e-114
gnl|UG|Ssc#S23212902	Sus scrofa clone Clu_71225.scr.msk.p1.Contig1, mRNA sequence /gb=AY610106 /gi=52351676 /ug=Ssc.19691 /len=1663	114	43	24.1645	8.69633	-1.47441	1.55285e-09	2.2786e-07
gnl|UG|Ssc#S23770889	1142582 MARC 4PIG Sus scrofa cDNA 3', mRNA sequence /clone_end=3' /gb=DN128508 /gi=59822787 /ug=Ssc.7458 /len=812	89	34	38.6366	14.0826	-1.45605	1.28646e-07	1.37137e-05
gnl|UG|Ssc#S40400832	rpgl27_o10.y1 pgl Sus scrofa cDNA 5', mRNA sequence /clone_end=5' /gb=EW495439 /gi=182765703 /ug=Ssc.6858 /len=642	339	132	186.135	69.151	-1.42853	2.1305e-24	1.15251e-21
gnl|UG|Ssc#S35168376	Sus scrofa mRNA, clone:OVRM10134A11, expressed in ovary /gb=AK235992 /gi=115551314 /ug=Ssc.15899 /len=2802	659	258	82.9052	30.9679	-1.42069	1.60304e-45	1.29112e-42
gnl|UG|Ssc#S58305376	PREDICTED: Sus scrofa TBC1 domain family member 4-like (LOC100523015), mRNA /cds=p(1,1419) /gb=XM_003131023 /gi=311266376 /ug=Ssc.11973 /len=1419	76	30	18.8797	7.11047	-1.40882	1.96834e-06	0.000161404
gnl|UG|Ssc#S23162129	Sus scrofa secretogranin II mRNA, complete cds /cds=p(114,1964) /gb=AY870646 /gi=58042761 /ug=Ssc.13645 /len=2395	30436	12066	4479.67	1694.41	-1.40261	0	0
gnl|UG|Ssc#S40196887	rjej09b_o21.y1 jej Sus scrofa cDNA 5', mRNA sequence /clone_end=5' /gb=EW291794 /gi=182587666 /ug=Ssc.68455 /len=477	78	31	57.6422	21.8576	-1.39899	1.63506e-06	0.000136547
gnl|UG|Ssc#S55325522	Sus scrofa mRNA, clone:PTG010003F11, expressed in pituitary gland /gb=AK349129 /gi=288779304 /ug=Ssc.10510 /len=914	51155	20713	19729.1	7621.78	-1.37212	0	0
gnl|UG|Ssc#S58304352	PREDICTED: Sus scrofa dexamethasone-induced Ras-related protein 1-like (LOC100512496), mRNA /cds=p(144,974) /gb=XM_003132044 /gi=311268517 /ug=Ssc.94800 /len=990	366	156	130.32	52.9967	-1.29808	7.37546e-23	3.76502e-20
gnl|UG|Ssc#S58302838	PREDICTED: Sus scrofa dynein heavy chain 7, axonemal-like (LOC100157866), partial mRNA /cds=p(1,10917) /gb=XM_003133559 /gi=311272823 /ug=Ssc.39197 /len=10917	174	75	5.61837	2.31056	-1.28191	1.907e-11	3.73607e-09
gnl|UG|Ssc#S6054441	MI-P-E3-agv-e-10-1-UM.s1 MI-P-E3 Sus scrofa cDNA clone MI-P-E3-agv-e-10-1-UM 3', mRNA sequence /clone=MI-P-E3-agv-e-10-1-UM /clone_end=3' /gb=BQ598504 /gi=21545230 /ug=Ssc.81375 /len=577	150	65	91.6389	37.8876	-1.27423	5.58976e-10	8.77036e-08
gnl|UG|Ssc#S55325470	Sus scrofa mRNA, clone:PTG010016H08, expressed in pituitary gland /gb=AK349181 /gi=288779356 /ug=Ssc.5134 /len=2804	168	73	21.1201	8.75598	-1.27028	5.79386e-11	1.04474e-08
gnl|UG|Ssc#S55326563	Sus scrofa mRNA, clone:OVRM10062C12, expressed in ovary /gb=AK348088 /gi=288778263 /ug=Ssc.6058 /len=2067	582	256	99.2537	41.6542	-1.25266	1.41885e-33	9.52311e-31
gnl|UG|Ssc#S40066476	rfat0103_o24.y1 fat Sus scrofa cDNA 5', mRNA sequence /clone_end=5' /gb=EW161383 /gi=182492037 /ug=Ssc.1812 /len=606	102	46	59.3324	25.5297	-1.21665	8.3974e-07	7.47802e-05
gnl|UG|Ssc#S46879502	PREDICTED: Sus scrofa stathmin-like 2 (STMN2), mRNA /cds=p(275,814) /gb=XM_001928556 /gi=311253698 /ug=Ssc.55381 /len=2135	219	99	36.1585	15.5954	-1.21321	5.37342e-13	1.43202e-10
gnl|UG|Ssc#S58308871	PREDICTED: Sus scrofa chromodomain-helicase-DNA-binding protein 5-like (LOC100515486), mRNA /cds=p(1,5475) /gb=XM_003127528 /gi=311258359 /ug=Ssc.88698 /len=5475	90	41	5.79459	2.5186	-1.20208	4.62654e-06	0.000341516
gnl|UG|Ssc#S34273825	Sus scrofa breed Meishan paternal expression 10 (PEG10) mRNA, complete cds /cds=p(158,1369) /gb=DQ779285 /gi=111117521 /ug=Ssc.40289 /len=6379	8367	3862	462.361	203.619	-1.18315	0	0
gnl|UG|Ssc#S55327172	Sus scrofa mRNA, clone:OVR010039H12, expressed in ovary /gb=AK347477 /gi=288576884 /ug=Ssc.27145 /len=1865	110	51	20.7911	9.1971	-1.17672	6.25784e-07	5.742e-05
gnl|UG|Ssc#S58312428	PREDICTED: Sus scrofa early growth response protein 1-like (LOC100520726), mRNA /cds=p(269,1897) /gb=XM_003123974 /gi=311250231 /ug=Ssc.81346 /len=3148	180	84	20.1559	8.97438	-1.16732	2.27158e-10	3.74232e-08
gnl|UG|Ssc#S40404068	rpgl28_o1.y1 pgl Sus scrofa cDNA 5', mRNA sequence /clone_end=5' /gb=EW498675 /gi=182774545 /ug=Ssc.67188 /len=432	357	167	291.306	130.015	-1.16386	4.71488e-19	2.10971e-16
gnl|UG|Ssc#S43495801	BP999686 full-length enriched pig cDNA library, main and accessory olfactory bulb Sus scrofa cDNA clone HY_Solfa_13.4_B11 5', mRNA sequence /clone=HY_Solfa_13.4_B11 /clone_end=5' /gb=BP999686 /gi=179428995 /ug=Ssc.27911 /len=610	405	191	234.04	105.308	-1.15213	4.34954e-21	2.07427e-18
gnl|UG|Ssc#S26711197	AJ947281 KN404_1 Sus scrofa cDNA clone C0007737i03 3', mRNA sequence /clone=C0007737i03 /clone_end=3' /gb=AJ947281 /gi=74364023 /ug=Ssc.6670 /len=897	131	63	51.4806	23.6215	-1.12393	1.56872e-07	1.64326e-05
gnl|UG|Ssc#S40401061	rpgl22_f24.y1 pgl Sus scrofa cDNA 5', mRNA sequence /clone_end=5' /gb=EW495668 /gi=182867765 /ug=Ssc.95429 /len=371	4828	2332	4587.31	2114.05	-1.11764	1.37861e-221	1.78451e-218
gnl|UG|Ssc#S46875848	PREDICTED: Sus scrofa sulfatase 2 (SULF2), mRNA /cds=p(1,1221) /gb=XM_001927204 /gi=311275008 /ug=Ssc.18296 /len=2651	101	49	13.43	6.2165	-1.11128	5.13058e-06	0.000370424
gnl|UG|Ssc#S58304506	PREDICTED: Sus scrofa WSC domain containing 1 (WSCD1), mRNA /cds=p(1,1728) /gb=XM_003131880 /gi=311268200 /ug=Ssc.28721 /len=2493	104	51	14.7054	6.8803	-1.0958	4.76648e-06	0.000349709
gnl|UG|Ssc#S50179931	susfleck_LM_8_E01 SUSFLECK Loin Muscle Sus scrofa cDNA clone 8_E01, mRNA sequence /clone=8_E01 /gb=FD611767 /gi=221004318 /ug=Ssc.53913 /len=802	97	48	42.6346	20.1292	-1.08273	1.21805e-05	0.000773151
gnl|UG|Ssc#S58311970	PREDICTED: Sus scrofa putative polypeptide N-acetylgalactosaminyltransferase-like protein 3-like (LOC100514952), mRNA /cds=p(1,1797) /gb=XM_003124430 /gi=311251167 /ug=Ssc.19593 /len=3207	212	105	23.3024	11.0116	-1.08146	9.59988e-11	1.68902e-08
gnl|UG|Ssc#S18357620	908745 MARC 4PIG Sus scrofa cDNA 5', mRNA sequence /clone_end=5' /gb=CK453061 /gi=40800275 /ug=Ssc.21985 /len=794	129	65	57.2708	27.5329	-1.05664	7.43792e-07	6.70597e-05
gnl|UG|Ssc#S52891623	FP340470 Resequencing of clones from GPL3729 chip (scbg) Sus scrofa cDNA clone scbg0001.b.08, mRNA sequence /clone=scbg0001.b.08 /gb=FP340470 /gi=239925286 /ug=Ssc.15715 /len=965	2353	1204	859.526	419.623	-1.03445	2.52128e-96	2.53837e-93
gnl|UG|Ssc#S16512082	799556 MARC 3PIG Sus scrofa cDNA 3', mRNA sequence /clone_end=3' /gb=CF175586 /gi=33287362 /ug=Ssc.82897 /len=624	307	158	173.428	85.1593	-1.0261	8.30802e-14	2.64137e-11
gnl|UG|Ssc#S58302144	PREDICTED: Sus scrofa ankyrin repeat domain 5 (ANKRD5), mRNA /cds=p(414,2744) /gb=XM_003134252 /gi=311274364 /ug=Ssc.30753 /len=3007	166	86	19.4598	9.61888	-1.01656	5.25708e-08	6.01065e-06
gnl|UG|Ssc#S58302868	PREDICTED: Sus scrofa zinc finger protein 804A (ZNF804A), partial mRNA /cds=p(1,3513) /gb=XM_003133529 /gi=311272755 /ug=Ssc.95605 /len=3674	175	91	16.7905	8.33032	-1.0112	2.63298e-08	3.17042e-06
gnl|UG|Ssc#S18382205	933153 MARC 4PIG Sus scrofa cDNA 3', mRNA sequence /clone_end=3' /gb=CK462358 /gi=40833639 /ug=Ssc.10769 /len=902	173	90	67.6089	33.558	-1.01056	3.2145e-08	3.79499e-06
gnl|UG|Ssc#S26721530	AJ957614 KN404_2 Sus scrofa cDNA clone C0007755a12 3', mRNA sequence /clone=C0007755a12 /clone_end=3' /gb=AJ957614 /gi=74374430 /ug=Ssc.81398 /len=915	119	62	45.8448	22.7893	-1.0084	4.78914e-06	0.000350662
gnl|UG|Ssc#S33578950	Sus scrofa GTP-binding RAS-like protein 3 (DIRAS3) mRNA, complete cds /cds=p(382,1068) /gb=DQ529283 /gi=108795318 /ug=Ssc.2155 /len=1735	3773	1975	766.57	382.849	-1.00164	1.91398e-145	2.31234e-142
