# Supplementary material for: Reproductive Hormone and Transcriptomic Responses of Pituitary Tissue in Anestrus Gilts Induced by Nutrient Restriction
Source: PLoS One. 2015 Nov 18;10(11):e0143219. doi: 10.1371/journal.pone.0143219 (PMC4651501; doi:10.1371/journal.pone.0143219)
Supplement: S3 Table — CON denotes normally fed gilts (2.86 kg/d) and NR denotes nutrient restricted gilts (1 kg/d). (XLSX) [file pone.0143219.s006.xlsx]

## Sheet: S3.1 Table. Molecular function
S3 Table. Gene Ontology Analysis of differentially expressed genes in the pituitary betweenthe control (CON) and nutrient restricted (NR) gilts
S3.1 Table. Terms from the Function Ontology with p-value equal to or less than 1 (Terms for CON-versus-NR)		Corrected P-value
Gene Ontology term	Genes annotated to the term	0.01348
sequence-specific regulatory transcription factor site binding RNA polymerase II transcription factor activity	gnl|UG|Ssc#S20116349, gnl|UG|Ssc#S55327735, gnl|UG|Ssc#S42528236	0.14488
ligand-dependent nuclear receptor activity	gnl|UG|Ssc#S20116349, gnl|UG|Ssc#S55327735, gnl|UG|Ssc#S55834706, gnl|UG|Ssc#S55327595	0.20058
phosphoprotein phosphatase inhibitor activity	gnl|UG|Ssc#S18357620, gnl|UG|Ssc#S35170008	0.39681
gated channel activity	gnl|UG|Ssc#S58311081, gnl|UG|Ssc#S46876395, gnl|UG|Ssc#S58304058, gnl|UG|Ssc#S58313056, gnl|UG|Ssc#S58312895	0.40076
protein binding	gnl|UG|Ssc#S55318348, gnl|UG|Ssc#S50179931, gnl|UG|Ssc#S20116576, gnl|UG|Ssc#S20116701, gnl|UG|Ssc#S46876867, gnl|UG|Ssc#S58309851, gnl|UG|Ssc#S58312740, gnl|UG|Ssc#S55325522, gnl|UG|Ssc#S23690190, gnl|UG|Ssc#S58312543, gnl|UG|Ssc#S58308537, gnl|UG|Ssc#S39891617, gnl|UG|Ssc#S46880230, gnl|UG|Ssc#S58305630, gnl|UG|Ssc#S58305647, gnl|UG|Ssc#S58312895, gnl|UG|Ssc#S58311081, gnl|UG|Ssc#S43495801, gnl…	0.42654
DNA binding	gnl|UG|Ssc#S20116349, gnl|UG|Ssc#S35166542, gnl|UG|Ssc#S20116576, gnl|UG|Ssc#S55327735, gnl|UG|Ssc#S58312428, gnl|UG|Ssc#S46879687, gnl|UG|Ssc#S58315157, gnl|UG|Ssc#S55834706, gnl|UG|Ssc#S55323247, gnl|UG|Ssc#S58312433, gnl|UG|Ssc#S58303813, gnl|UG|Ssc#S14959900, gnl|UG|Ssc#S55327595, gnl|UG|Ssc#S46876706	0.58707
receptor activity	gnl|UG|Ssc#S20116349, gnl|UG|Ssc#S29469955, gnl|UG|Ssc#S55327735, gnl|UG|Ssc#S20116701, gnl|UG|Ssc#S55834706, gnl|UG|Ssc#S46876867, gnl|UG|Ssc#S43495801, gnl|UG|Ssc#S46876395, gnl|UG|Ssc#S58304058, gnl|UG|Ssc#S58305733, gnl|UG|Ssc#S20116300, gnl|UG|Ssc#S6090246, gnl|UG|Ssc#S55325364, gnl|UG|Ssc#S55327595	0.76948
molecular transducer activity	gnl|UG|Ssc#S29469955, gnl|UG|Ssc#S20116701, gnl|UG|Ssc#S46876867, gnl|UG|Ssc#S58312740, gnl|UG|Ssc#S58305733, gnl|UG|Ssc#S6090246, gnl|UG|Ssc#S58312543, gnl|UG|Ssc#S35164870, gnl|UG|Ssc#S58310151, gnl|UG|Ssc#S20116349, gnl|UG|Ssc#S55327735, gnl|UG|Ssc#S55834706, gnl|UG|Ssc#S35168376, gnl|UG|Ssc#S43495801, gnl|UG|Ssc#S35171399, gnl|UG|Ssc#S58311511, gnl|UG|Ssc#S46876395, gnl|UG|Ssc#S58304058, gnl|…	1
endopeptidase regulator activity	gnl|UG|Ssc#S43495801, gnl|UG|Ssc#S55283891, gnl|UG|Ssc#S42951501, gnl|UG|Ssc#S20116701, gnl|UG|Ssc#S46876867	1
signal transducer activity	gnl|UG|Ssc#S29469955, gnl|UG|Ssc#S20116701, gnl|UG|Ssc#S46876867, gnl|UG|Ssc#S58312740, gnl|UG|Ssc#S58305733, gnl|UG|Ssc#S6090246, gnl|UG|Ssc#S58312543, gnl|UG|Ssc#S58310151, gnl|UG|Ssc#S35164870, gnl|UG|Ssc#S20116349, gnl|UG|Ssc#S55327735, gnl|UG|Ssc#S55834706, gnl|UG|Ssc#S43495801, gnl|UG|Ssc#S46876395, gnl|UG|Ssc#S58304058, gnl|UG|Ssc#S20116300, gnl|UG|Ssc#S58305017, gnl|UG|Ssc#S55325364, gnl|…	1
receptor binding	gi|47522633|ref|NM_213926.1|, gnl|UG|Ssc#S58302790, gnl|UG|Ssc#S55325311, gi|47523119|ref|NM_213869.1|, gnl|UG|Ssc#S46876867, gnl|UG|Ssc#S6091069, gnl|UG|Ssc#S43495801, gnl|UG|Ssc#S35171399, gnl|UG|Ssc#S55325496, gnl|UG|Ssc#S23162129, gnl|UG|Ssc#S52891623, gnl|UG|Ssc#S55325522, gnl|UG|Ssc#S6054441, gnl|UG|Ssc#S23690190, gnl|UG|Ssc#S58312543	1
binding	gnl|UG|Ssc#S20116576, gnl|UG|Ssc#S20116701, gnl|UG|Ssc#S58302132, gnl|UG|Ssc#S46876867, gnl|UG|Ssc#S58309851, gnl|UG|Ssc#S55326563, gnl|UG|Ssc#S58312740, gnl|UG|Ssc#S55325437, gnl|UG|Ssc#S58312433, gnl|UG|Ssc#S55319652, gnl|UG|Ssc#S23690190, gnl|UG|Ssc#S58312543, gnl|UG|Ssc#S58302144, gnl|UG|Ssc#S23212902, gnl|UG|Ssc#S46875662, gnl|UG|Ssc#S58308537, gnl|UG|Ssc#S31127092, gnl|UG|Ssc#S58304352, gnl…	1
vitamin transporter activity	gnl|UG|Ssc#S35164870, gnl|UG|Ssc#S55319652	1
transcription regulator activity	gnl|UG|Ssc#S20116349, gnl|UG|Ssc#S35166542, gnl|UG|Ssc#S55327735, gnl|UG|Ssc#S58312428, gnl|UG|Ssc#S46879687, gnl|UG|Ssc#S58315157, gnl|UG|Ssc#S55834706, gnl|UG|Ssc#S55323247, gnl|UG|Ssc#S43495801, gnl|UG|Ssc#S58312433, gnl|UG|Ssc#S58303813, gnl|UG|Ssc#S55327595, gnl|UG|Ssc#S46876706	1
RNA polymerase II transcription factor activity	gnl|UG|Ssc#S35166542, gnl|UG|Ssc#S58312428, gnl|UG|Ssc#S46879687, gnl|UG|Ssc#S58312433	1
peptidase regulator activity	gnl|UG|Ssc#S43495801, gnl|UG|Ssc#S55283891, gnl|UG|Ssc#S42951501, gnl|UG|Ssc#S20116701, gnl|UG|Ssc#S46876867	1
nucleic acid binding transcription factor activity	gnl|UG|Ssc#S20116349, gnl|UG|Ssc#S35166542, gnl|UG|Ssc#S20116576, gnl|UG|Ssc#S55327735, gnl|UG|Ssc#S58312428, gnl|UG|Ssc#S42528236, gnl|UG|Ssc#S55834706, gnl|UG|Ssc#S55323247, gnl|UG|Ssc#S58311511, gnl|UG|Ssc#S58312433, gnl|UG|Ssc#S58303813, gnl|UG|Ssc#S14959900, gnl|UG|Ssc#S55327595	1
hormone activity	gnl|UG|Ssc#S23690190, gnl|UG|Ssc#S55325311	1
phosphatase inhibitor activity	gnl|UG|Ssc#S18357620, gnl|UG|Ssc#S35170008	1
sequence-specific DNA binding RNA polymerase II transcription factor activity	gnl|UG|Ssc#S20116349, gnl|UG|Ssc#S55327735, gnl|UG|Ssc#S42528236	1
cation channel activity	gnl|UG|Ssc#S58311081, gnl|UG|Ssc#S58309851, gnl|UG|Ssc#S58304058, gnl|UG|Ssc#S58313056, gnl|UG|Ssc#S58312895	1
protein dimerization activity	gnl|UG|Ssc#S58311081, gnl|UG|Ssc#S25665854, gnl|UG|Ssc#S35166542, gnl|UG|Ssc#S20116576, gnl|UG|Ssc#S55327735, gnl|UG|Ssc#S55834706, gnl|UG|Ssc#S55325311	1
sequence-specific DNA binding transcription factor activity	gnl|UG|Ssc#S20116349, gnl|UG|Ssc#S55327735, gnl|UG|Ssc#S42528236	1
G-protein coupled receptor activity	gnl|UG|Ssc#S20116300, gnl|UG|Ssc#S20116701, gnl|UG|Ssc#S6090246, gnl|UG|Ssc#S55325364, gnl|UG|Ssc#S46876867	1
structural molecule activity	gnl|UG|Ssc#S50179931, gnl|UG|Ssc#S46880230, gnl|UG|Ssc#S20347643, gnl|UG|Ssc#S40379983, gnl|UG|Ssc#S35164008, gnl|UG|Ssc#S58302132, gnl|UG|Ssc#S35164089, gnl|UG|Ssc#S39884104, gnl|UG|Ssc#S35324522	1
metallopeptidase activity	gnl|UG|Ssc#S55324302, gnl|UG|Ssc#S35172627	1
voltage-gated cation channel activity	gnl|UG|Ssc#S58311081, gnl|UG|Ssc#S58313056	1
exopeptidase activity	gnl|UG|Ssc#S55324302, gnl|UG|Ssc#S35172627, gnl|UG|Ssc#S6054441	1
ion channel activity	gnl|UG|Ssc#S58311081, gnl|UG|Ssc#S58309851, gnl|UG|Ssc#S46876395, gnl|UG|Ssc#S58304058, gnl|UG|Ssc#S58313056, gnl|UG|Ssc#S58312895	1
substrate-specific channel activity	gnl|UG|Ssc#S58311081, gnl|UG|Ssc#S58309851, gnl|UG|Ssc#S46876395, gnl|UG|Ssc#S58304058, gnl|UG|Ssc#S58313056, gnl|UG|Ssc#S58312895	1
channel activity	gnl|UG|Ssc#S58311081, gnl|UG|Ssc#S58309851, gnl|UG|Ssc#S46876395, gnl|UG|Ssc#S58304058, gnl|UG|Ssc#S58313056, gnl|UG|Ssc#S58312895	1
passive transmembrane transporter activity	gnl|UG|Ssc#S58311081, gnl|UG|Ssc#S58309851, gnl|UG|Ssc#S46876395, gnl|UG|Ssc#S58304058, gnl|UG|Ssc#S58313056, gnl|UG|Ssc#S58312895	1
protein phosphatase regulator activity	gnl|UG|Ssc#S18357620, gnl|UG|Ssc#S35170008	1
transmembrane receptor activity	gnl|UG|Ssc#S29469955, gnl|UG|Ssc#S20116701, gnl|UG|Ssc#S46876867, gnl|UG|Ssc#S43495801, gnl|UG|Ssc#S46876395, gnl|UG|Ssc#S58305733, gnl|UG|Ssc#S20116300, gnl|UG|Ssc#S6090246, gnl|UG|Ssc#S55325364	1
phosphatase regulator activity	gnl|UG|Ssc#S18357620, gnl|UG|Ssc#S35170008	1
voltage-gated ion channel activity	gnl|UG|Ssc#S58311081, gnl|UG|Ssc#S58313056	1
voltage-gated channel activity	gnl|UG|Ssc#S58311081, gnl|UG|Ssc#S58313056	1
lipid binding	gnl|UG|Ssc#S55318348, gnl|UG|Ssc#S58303491, gnl|UG|Ssc#S58304058, gnl|UG|Ssc#S55319652, gnl|UG|Ssc#S55327595, gnl|UG|Ssc#S55324151, gnl|UG|Ssc#S23212902	1
sequence-specific DNA binding	gnl|UG|Ssc#S35166542, gnl|UG|Ssc#S58312428, gnl|UG|Ssc#S46879687, gnl|UG|Ssc#S58315157, gnl|UG|Ssc#S58312433	1
cation transmembrane transporter activity	gnl|UG|Ssc#S58311081, gnl|UG|Ssc#S58309851, gnl|UG|Ssc#S55327620, gnl|UG|Ssc#S58304058, gnl|UG|Ssc#S58300922, gnl|UG|Ssc#S58313056, gnl|UG|Ssc#S58312895	1
G-protein-coupled receptor binding	gnl|UG|Ssc#S43495801, gnl|UG|Ssc#S6054441, gnl|UG|Ssc#S46876867	1
structure-specific DNA binding	gnl|UG|Ssc#S35166542, gnl|UG|Ssc#S58312428, gnl|UG|Ssc#S58312433, gnl|UG|Ssc#S55323247	1
ATPase activity, coupled	gnl|UG|Ssc#S55327620, gnl|UG|Ssc#S20116576, gnl|UG|Ssc#S58300922, gnl|UG|Ssc#S58305647, gnl|UG|Ssc#S58308871	1
small conjugating protein binding	gnl|UG|Ssc#S20116576, gnl|UG|Ssc#S6054441	1
nucleoside-triphosphatase activity	gnl|UG|Ssc#S33578950, gnl|UG|Ssc#S55327620, gnl|UG|Ssc#S50179931, gnl|UG|Ssc#S20116576, gnl|UG|Ssc#S58304352, gnl|UG|Ssc#S46881169, gnl|UG|Ssc#S58305647, gnl|UG|Ssc#S35164008, gnl|UG|Ssc#S58308871, gnl|UG|Ssc#S58302838, gnl|UG|Ssc#S58300922	1
identical protein binding	gnl|UG|Ssc#S58311081, gnl|UG|Ssc#S25665854, gnl|UG|Ssc#S6091069, gnl|UG|Ssc#S20116576, gnl|UG|Ssc#S55327735, gnl|UG|Ssc#S46879687, gnl|UG|Ssc#S55323247, gnl|UG|Ssc#S58305630	1
transferase activity, transferring sulfur-containing groups	gnl|UG|Ssc#S46879456, gnl|UG|Ssc#S58304506	1
ATPase activity	gnl|UG|Ssc#S55327620, gnl|UG|Ssc#S20116576, gnl|UG|Ssc#S58300922, gnl|UG|Ssc#S58305647, gnl|UG|Ssc#S58308871	1
peptide binding	gnl|UG|Ssc#S20116701, gnl|UG|Ssc#S6090246, gnl|UG|Ssc#S55325364	1
ligand-gated ion channel activity	gnl|UG|Ssc#S46876395, gnl|UG|Ssc#S58304058	1
ligand-gated channel activity	gnl|UG|Ssc#S46876395, gnl|UG|Ssc#S58304058	1
enzyme inhibitor activity	gnl|UG|Ssc#S55283891, gnl|UG|Ssc#S18357620, gnl|UG|Ssc#S35170008, gnl|UG|Ssc#S46876867	1
potassium channel activity	gnl|UG|Ssc#S58311081, gnl|UG|Ssc#S58312895	1
peptide receptor activity, G-protein coupled	gnl|UG|Ssc#S20116701, gnl|UG|Ssc#S6090246	1
isomerase activity	gnl|UG|Ssc#S20116576, gnl|UG|Ssc#S55327261, gnl|UG|Ssc#S55324326	1
peptide receptor activity	gnl|UG|Ssc#S20116701, gnl|UG|Ssc#S6090246	1
pyrophosphatase activity	gnl|UG|Ssc#S33578950, gnl|UG|Ssc#S55327620, gnl|UG|Ssc#S50179931, gnl|UG|Ssc#S20116576, gnl|UG|Ssc#S58304352, gnl|UG|Ssc#S46881169, gnl|UG|Ssc#S58305647, gnl|UG|Ssc#S35164008, gnl|UG|Ssc#S58308871, gnl|UG|Ssc#S58302838, gnl|UG|Ssc#S58300922	1
hydrolase activity, acting on acid anhydrides	gnl|UG|Ssc#S33578950, gnl|UG|Ssc#S55327620, gnl|UG|Ssc#S50179931, gnl|UG|Ssc#S20116576, gnl|UG|Ssc#S58304352, gnl|UG|Ssc#S46881169, gnl|UG|Ssc#S58305647, gnl|UG|Ssc#S35164008, gnl|UG|Ssc#S58308871, gnl|UG|Ssc#S58302838, gnl|UG|Ssc#S58300922	1
hydrolase activity, acting on acid anhydrides, in phosphorus-containing anhydrides	gnl|UG|Ssc#S33578950, gnl|UG|Ssc#S55327620, gnl|UG|Ssc#S50179931, gnl|UG|Ssc#S20116576, gnl|UG|Ssc#S58304352, gnl|UG|Ssc#S46881169, gnl|UG|Ssc#S58305647, gnl|UG|Ssc#S35164008, gnl|UG|Ssc#S58308871, gnl|UG|Ssc#S58302838, gnl|UG|Ssc#S58300922	1
ATPase activity, coupled to transmembrane movement of ions	gnl|UG|Ssc#S55327620, gnl|UG|Ssc#S58300922	1
monooxygenase activity	gnl|UG|Ssc#S25665854, gnl|UG|Ssc#S35167394	1
ion transmembrane transporter activity	gnl|UG|Ssc#S55327620, gnl|UG|Ssc#S58313056, gnl|UG|Ssc#S58312895, gnl|UG|Ssc#S58309851, gnl|UG|Ssc#S58311081, gnl|UG|Ssc#S58304058, gnl|UG|Ssc#S46876395, gnl|UG|Ssc#S58300922	1
transcription repressor activity	gnl|UG|Ssc#S43495801, gnl|UG|Ssc#S55323247	1
metal ion binding	gnl|UG|Ssc#S25665854, gnl|UG|Ssc#S55324302, gnl|UG|Ssc#S55327620, gnl|UG|Ssc#S58312428, gnl|UG|Ssc#S46875848, gnl|UG|Ssc#S55323247, gnl|UG|Ssc#S58308871, gnl|UG|Ssc#S58310428, gnl|UG|Ssc#S55285749, gnl|UG|Ssc#S58312433, gnl|UG|Ssc#S58302144, gnl|UG|Ssc#S20116349, gnl|UG|Ssc#S39891617, gnl|UG|Ssc#S58311921, gnl|UG|Ssc#S58301104, gnl|UG|Ssc#S55327735, gnl|UG|Ssc#S58309878, gnl|UG|Ssc#S58302790, gnl…	1
transmembrane transporter activity	gnl|UG|Ssc#S35164870, gnl|UG|Ssc#S55327620, gnl|UG|Ssc#S58313056, gnl|UG|Ssc#S58312895, gnl|UG|Ssc#S58309851, gnl|UG|Ssc#S58311081, gnl|UG|Ssc#S46876395, gnl|UG|Ssc#S58304058, gnl|UG|Ssc#S55319652, gnl|UG|Ssc#S58300922	1
endopeptidase activity	gnl|UG|Ssc#S43495801, gnl|UG|Ssc#S20116353, gnl|UG|Ssc#S58309878, gnl|UG|Ssc#S58302790, gnl|UG|Ssc#S6054441	1
ATPase activity, coupled to transmembrane movement of substances	gnl|UG|Ssc#S55327620, gnl|UG|Ssc#S58300922	1
ATPase activity, coupled to movement of substances	gnl|UG|Ssc#S55327620, gnl|UG|Ssc#S58300922	1
hydrolase activity, acting on acid anhydrides, catalyzing transmembrane movement of substances	gnl|UG|Ssc#S55327620, gnl|UG|Ssc#S58300922	1
ion binding	gnl|UG|Ssc#S58310428, gnl|UG|Ssc#S55285749, gnl|UG|Ssc#S58312433, gnl|UG|Ssc#S58302144, gnl|UG|Ssc#S20116349, gnl|UG|Ssc#S39891617, gnl|UG|Ssc#S58309878, gnl|UG|Ssc#S20347643, gnl|UG|Ssc#S58305630, gnl|UG|Ssc#S51750135, gnl|UG|Ssc#S56448572, gnl|UG|Ssc#S14959900, gnl|UG|Ssc#S55327595, gnl|UG|Ssc#S55324302, gnl|UG|Ssc#S25665854, gnl|UG|Ssc#S58307436, gnl|UG|Ssc#S55327620, gnl|UG|Ssc#S58312428, gnl…	1
peptidase activity, acting on L-amino acid peptides	gnl|UG|Ssc#S55324302, gnl|UG|Ssc#S43495801, gnl|UG|Ssc#S20116353, gnl|UG|Ssc#S58309878, gnl|UG|Ssc#S35172627, gnl|UG|Ssc#S58302790, gnl|UG|Ssc#S6054441	1
protein domain specific binding	gnl|UG|Ssc#S58309851, gnl|UG|Ssc#S43495801, gnl|UG|Ssc#S58305017, gnl|UG|Ssc#S58300922, gnl|UG|Ssc#S55327172	1
peptidase activity	gnl|UG|Ssc#S55324302, gnl|UG|Ssc#S43495801, gnl|UG|Ssc#S20116353, gnl|UG|Ssc#S58309878, gnl|UG|Ssc#S35172627, gnl|UG|Ssc#S58302790, gnl|UG|Ssc#S6054441	1
protein kinase binding	gnl|UG|Ssc#S55318348, gnl|UG|Ssc#S20116576	1
cation binding	gnl|UG|Ssc#S58310428, gnl|UG|Ssc#S55285749, gnl|UG|Ssc#S58312433, gnl|UG|Ssc#S58302144, gnl|UG|Ssc#S20116349, gnl|UG|Ssc#S39891617, gnl|UG|Ssc#S58309878, gnl|UG|Ssc#S58305630, gnl|UG|Ssc#S51750135, gnl|UG|Ssc#S56448572, gnl|UG|Ssc#S14959900, gnl|UG|Ssc#S55327595, gnl|UG|Ssc#S55324302, gnl|UG|Ssc#S25665854, gnl|UG|Ssc#S58307436, gnl|UG|Ssc#S55327620, gnl|UG|Ssc#S58312428, gnl|UG|Ssc#S46875848, gnl…	1
endopeptidase inhibitor activity	gnl|UG|Ssc#S55283891, gnl|UG|Ssc#S46876867	1
motor activity	gnl|UG|Ssc#S58302838, gnl|UG|Ssc#S58305647	1
peptidase inhibitor activity	gnl|UG|Ssc#S55283891, gnl|UG|Ssc#S46876867	1
hydrolase activity	gnl|UG|Ssc#S55324302, gnl|UG|Ssc#S55318348, gnl|UG|Ssc#S55327620, gnl|UG|Ssc#S50179931, gnl|UG|Ssc#S20116576, gnl|UG|Ssc#S46881169, gnl|UG|Ssc#S20116353, gnl|UG|Ssc#S46875848, gnl|UG|Ssc#S58308871, gnl|UG|Ssc#S55326563, gnl|UG|Ssc#S58300922, gnl|UG|Ssc#S6054441, gnl|UG|Ssc#S23212902, gnl|UG|Ssc#S33578950, gnl|UG|Ssc#S58304352, gnl|UG|Ssc#S58309878, gnl|UG|Ssc#S20347643, gnl|UG|Ssc#S58302790, gnl|…	1
primary active transmembrane transporter activity	gnl|UG|Ssc#S55327620, gnl|UG|Ssc#S58300922	1
P-P-bond-hydrolysis-driven transmembrane transporter activity	gnl|UG|Ssc#S55327620, gnl|UG|Ssc#S58300922	1
transporter activity	gnl|UG|Ssc#S35164870, gnl|UG|Ssc#S55327620, gnl|UG|Ssc#S46877625, gnl|UG|Ssc#S58313056, gnl|UG|Ssc#S58312895, gnl|UG|Ssc#S58309851, gnl|UG|Ssc#S58311081, gnl|UG|Ssc#S46876395, gnl|UG|Ssc#S58304058, gnl|UG|Ssc#S55319652, gnl|UG|Ssc#S58300922	1
carbohydrate binding	gnl|UG|Ssc#S35167297, gnl|UG|Ssc#S43495801, gnl|UG|Ssc#S20347643, gnl|UG|Ssc#S58311970	1
substrate-specific transmembrane transporter activity	gnl|UG|Ssc#S55327620, gnl|UG|Ssc#S58313056, gnl|UG|Ssc#S58312895, gnl|UG|Ssc#S58309851, gnl|UG|Ssc#S58311081, gnl|UG|Ssc#S58304058, gnl|UG|Ssc#S46876395, gnl|UG|Ssc#S58300922	1
enzyme regulator activity	gnl|UG|Ssc#S58303491, gnl|UG|Ssc#S55283891, gnl|UG|Ssc#S18357620, gnl|UG|Ssc#S20116701, gnl|UG|Ssc#S35170008, gnl|UG|Ssc#S46876867, gnl|UG|Ssc#S43495801, gnl|UG|Ssc#S58312740, gnl|UG|Ssc#S42951501, gnl|UG|Ssc#S58305376	1
glycosaminoglycan binding	gnl|UG|Ssc#S35167297, gnl|UG|Ssc#S43495801	1
enzyme activator activity	gnl|UG|Ssc#S58303491, gnl|UG|Ssc#S58312740, gnl|UG|Ssc#S58305376, gnl|UG|Ssc#S46876867	1
transferase activity, transferring glycosyl groups	gnl|UG|Ssc#S55319682, gnl|UG|Ssc#S58311970, gnl|UG|Ssc#S58305630	1
cytoskeletal protein binding	gnl|UG|Ssc#S58309851, gnl|UG|Ssc#S50179931, gnl|UG|Ssc#S58312740, gnl|UG|Ssc#S58306512, gnl|UG|Ssc#S58305647, gnl|UG|Ssc#S35164008	1
transferase activity, transferring hexosyl groups	gnl|UG|Ssc#S55319682, gnl|UG|Ssc#S58311970	1
substrate-specific transporter activity	gnl|UG|Ssc#S55327620, gnl|UG|Ssc#S46877625, gnl|UG|Ssc#S58313056, gnl|UG|Ssc#S58312895, gnl|UG|Ssc#S58309851, gnl|UG|Ssc#S58311081, gnl|UG|Ssc#S46876395, gnl|UG|Ssc#S58304058, gnl|UG|Ssc#S58300922	1
polysaccharide binding	gnl|UG|Ssc#S35167297, gnl|UG|Ssc#S43495801	1
pattern binding	gnl|UG|Ssc#S35167297, gnl|UG|Ssc#S43495801	1
phospholipid binding	gnl|UG|Ssc#S55318348, gnl|UG|Ssc#S58304058	1
small GTPase regulator activity	gnl|UG|Ssc#S58303491, gnl|UG|Ssc#S58312740, gnl|UG|Ssc#S58305376	1
transition metal ion binding	gnl|UG|Ssc#S25665854, gnl|UG|Ssc#S55324302, gnl|UG|Ssc#S39891617, gnl|UG|Ssc#S58301104, gnl|UG|Ssc#S55327735, gnl|UG|Ssc#S58312428, gnl|UG|Ssc#S58302790, gnl|UG|Ssc#S55834706, gnl|UG|Ssc#S58308871, gnl|UG|Ssc#S58310428, gnl|UG|Ssc#S34273825, gnl|UG|Ssc#S58312433, gnl|UG|Ssc#S58303813, gnl|UG|Ssc#S14959900, gnl|UG|Ssc#S55327595	1
ribonucleotide binding	gnl|UG|Ssc#S58307436, gnl|UG|Ssc#S33578950, gnl|UG|Ssc#S55327620, gnl|UG|Ssc#S50179931, gnl|UG|Ssc#S20116576, gnl|UG|Ssc#S58304352, gnl|UG|Ssc#S51749232, gnl|UG|Ssc#S46881169, gnl|UG|Ssc#S35168376, gnl|UG|Ssc#S58305647, gnl|UG|Ssc#S35164008, gnl|UG|Ssc#S58308871, gnl|UG|Ssc#S58302838, gnl|UG|Ssc#S46876395, gnl|UG|Ssc#S58300922, gnl|UG|Ssc#S58305222	1
purine ribonucleotide binding	gnl|UG|Ssc#S58307436, gnl|UG|Ssc#S33578950, gnl|UG|Ssc#S55327620, gnl|UG|Ssc#S50179931, gnl|UG|Ssc#S20116576, gnl|UG|Ssc#S58304352, gnl|UG|Ssc#S51749232, gnl|UG|Ssc#S46881169, gnl|UG|Ssc#S35168376, gnl|UG|Ssc#S58305647, gnl|UG|Ssc#S35164008, gnl|UG|Ssc#S58308871, gnl|UG|Ssc#S58302838, gnl|UG|Ssc#S46876395, gnl|UG|Ssc#S58300922, gnl|UG|Ssc#S58305222	1
adenyl ribonucleotide binding	gnl|UG|Ssc#S58307436, gnl|UG|Ssc#S55327620, gnl|UG|Ssc#S50179931, gnl|UG|Ssc#S20116576, gnl|UG|Ssc#S51749232, gnl|UG|Ssc#S35168376, gnl|UG|Ssc#S58305647, gnl|UG|Ssc#S35164008, gnl|UG|Ssc#S58308871, gnl|UG|Ssc#S58302838, gnl|UG|Ssc#S46876395, gnl|UG|Ssc#S58300922, gnl|UG|Ssc#S58305222	1
purine nucleotide binding	gnl|UG|Ssc#S58307436, gnl|UG|Ssc#S33578950, gnl|UG|Ssc#S55327620, gnl|UG|Ssc#S50179931, gnl|UG|Ssc#S20116576, gnl|UG|Ssc#S58304352, gnl|UG|Ssc#S51749232, gnl|UG|Ssc#S46881169, gnl|UG|Ssc#S35168376, gnl|UG|Ssc#S58305647, gnl|UG|Ssc#S35164008, gnl|UG|Ssc#S58308871, gnl|UG|Ssc#S58302838, gnl|UG|Ssc#S46876395, gnl|UG|Ssc#S58300922, gnl|UG|Ssc#S58305222	1
nucleic acid binding	gnl|UG|Ssc#S35166542, gnl|UG|Ssc#S20116576, gnl|UG|Ssc#S58312428, gnl|UG|Ssc#S58315157, gnl|UG|Ssc#S55323247, gnl|UG|Ssc#S58308871, gnl|UG|Ssc#S35164089, gnl|UG|Ssc#S58312433, gnl|UG|Ssc#S46876706, gnl|UG|Ssc#S20116349, gnl|UG|Ssc#S55327735, gnl|UG|Ssc#S46879687, gnl|UG|Ssc#S55834706, gnl|UG|Ssc#S40379983, gnl|UG|Ssc#S58311511, gnl|UG|Ssc#S34273825, gnl|UG|Ssc#S58303813, gnl|UG|Ssc#S14959900, gnl…	1
adenyl nucleotide binding	gnl|UG|Ssc#S58307436, gnl|UG|Ssc#S55327620, gnl|UG|Ssc#S50179931, gnl|UG|Ssc#S20116576, gnl|UG|Ssc#S51749232, gnl|UG|Ssc#S35168376, gnl|UG|Ssc#S58305647, gnl|UG|Ssc#S35164008, gnl|UG|Ssc#S58308871, gnl|UG|Ssc#S58302838, gnl|UG|Ssc#S46876395, gnl|UG|Ssc#S58300922, gnl|UG|Ssc#S58305222	1
purine nucleoside binding	gnl|UG|Ssc#S58307436, gnl|UG|Ssc#S55327620, gnl|UG|Ssc#S50179931, gnl|UG|Ssc#S20116576, gnl|UG|Ssc#S51749232, gnl|UG|Ssc#S35168376, gnl|UG|Ssc#S58305647, gnl|UG|Ssc#S35164008, gnl|UG|Ssc#S58308871, gnl|UG|Ssc#S58302838, gnl|UG|Ssc#S46876395, gnl|UG|Ssc#S58300922, gnl|UG|Ssc#S58305222	1
nucleoside binding	gnl|UG|Ssc#S58307436, gnl|UG|Ssc#S55327620, gnl|UG|Ssc#S50179931, gnl|UG|Ssc#S20116576, gnl|UG|Ssc#S51749232, gnl|UG|Ssc#S35168376, gnl|UG|Ssc#S58305647, gnl|UG|Ssc#S35164008, gnl|UG|Ssc#S58308871, gnl|UG|Ssc#S58302838, gnl|UG|Ssc#S46876395, gnl|UG|Ssc#S58300922, gnl|UG|Ssc#S58305222	1
guanyl nucleotide binding	gnl|UG|Ssc#S33578950, gnl|UG|Ssc#S58304352, gnl|UG|Ssc#S46881169	1
guanyl ribonucleotide binding	gnl|UG|Ssc#S33578950, gnl|UG|Ssc#S58304352, gnl|UG|Ssc#S46881169	1
GTPase regulator activity	gnl|UG|Ssc#S58303491, gnl|UG|Ssc#S58312740, gnl|UG|Ssc#S58305376	1
nucleoside-triphosphatase regulator activity	gnl|UG|Ssc#S58303491, gnl|UG|Ssc#S58312740, gnl|UG|Ssc#S58305376	1
nucleotide binding	gnl|UG|Ssc#S58307436, gnl|UG|Ssc#S55327620, gnl|UG|Ssc#S50179931, gnl|UG|Ssc#S20116576, gnl|UG|Ssc#S46881169, gnl|UG|Ssc#S58308871, gnl|UG|Ssc#S58300922, gnl|UG|Ssc#S33578950, gnl|UG|Ssc#S58304352, gnl|UG|Ssc#S51749232, gnl|UG|Ssc#S58305647, gnl|UG|Ssc#S35168376, gnl|UG|Ssc#S35164008, gnl|UG|Ssc#S58302838, gnl|UG|Ssc#S46876395, gnl|UG|Ssc#S35167394, gnl|UG|Ssc#S58305222	1
kinase binding	gnl|UG|Ssc#S55318348, gnl|UG|Ssc#S20116576	1
enzyme binding	gnl|UG|Ssc#S55318348, gnl|UG|Ssc#S6091069, gnl|UG|Ssc#S55283891, gnl|UG|Ssc#S20116576, gnl|UG|Ssc#S58305222	1
hydrolase activity, acting on ester bonds	gnl|UG|Ssc#S55318348, gnl|UG|Ssc#S55326563, gnl|UG|Ssc#S46875848, gnl|UG|Ssc#S6054441, gnl|UG|Ssc#S23212902	1
protein kinase activity	gnl|UG|Ssc#S58307436, gnl|UG|Ssc#S51749232, gnl|UG|Ssc#S35168376, gnl|UG|Ssc#S58305647	1
active transmembrane transporter activity	gnl|UG|Ssc#S55327620, gnl|UG|Ssc#S58300922	1
oxidoreductase activity	gnl|UG|Ssc#S25665854, gnl|UG|Ssc#S35167394, gnl|UG|Ssc#S19548913, gnl|UG|Ssc#S35328054	1
kinase activity	gnl|UG|Ssc#S58307436, gnl|UG|Ssc#S51749232, gnl|UG|Ssc#S35168376, gnl|UG|Ssc#S58305647, gnl|UG|Ssc#S58305222	1
phosphotransferase activity, alcohol group as acceptor	gnl|UG|Ssc#S58307436, gnl|UG|Ssc#S51749232, gnl|UG|Ssc#S35168376, gnl|UG|Ssc#S58305647	1
RNA binding	gnl|UG|Ssc#S35164089, gnl|UG|Ssc#S40379983	1
transferase activity	gnl|UG|Ssc#S58307436, gnl|UG|Ssc#S51749232, gnl|UG|Ssc#S35168376, gnl|UG|Ssc#S58305630, gnl|UG|Ssc#S58305647, gnl|UG|Ssc#S58304506, gnl|UG|Ssc#S46876867, gnl|UG|Ssc#S55319682, gnl|UG|Ssc#S58311970, gnl|UG|Ssc#S55325470, gnl|UG|Ssc#S46879456, gnl|UG|Ssc#S58305222	1
catalytic activity	gnl|UG|Ssc#S55318348, gnl|UG|Ssc#S50179931, gnl|UG|Ssc#S20116576, gnl|UG|Ssc#S55327261, gnl|UG|Ssc#S46876867, gnl|UG|Ssc#S55326563, gnl|UG|Ssc#S58311970, gnl|UG|Ssc#S35328054, gnl|UG|Ssc#S23212902, gnl|UG|Ssc#S58304352, gnl|UG|Ssc#S58309878, gnl|UG|Ssc#S19548913, gnl|UG|Ssc#S20347643, gnl|UG|Ssc#S35168376, gnl|UG|Ssc#S58305630, gnl|UG|Ssc#S58305647, gnl|UG|Ssc#S40379983, gnl|UG|Ssc#S43495801, gnl…	1
transferase activity, transferring phosphorus-containing groups	gnl|UG|Ssc#S58307436, gnl|UG|Ssc#S51749232, gnl|UG|Ssc#S35168376, gnl|UG|Ssc#S58305647, gnl|UG|Ssc#S58305222	1

## Sheet: S3.2 Table Biological process
S3.2 Table. Terms from the Process Ontology with p-value equal to or less than 1 (Terms for CON-VS-NR)
Gene Ontology term	Genes annotated to the term	Corrected P-value
behavior	gnl|UG|Ssc#S20116349, gnl|UG|Ssc#S35166542, gnl|UG|Ssc#S55327620, gnl|UG|Ssc#S55283891, gnl|UG|Ssc#S58312428, gnl|UG|Ssc#S42528236, gnl|UG|Ssc#S55834706, gnl|UG|Ssc#S58305630, gnl|UG|Ssc#S58313056, gnl|UG|Ssc#S35170008, gnl|UG|Ssc#S46876867, gnl|UG|Ssc#S35171399, gnl|UG|Ssc#S58311511, gnl|UG|Ssc#S58305733, gnl|UG|Ssc#S58312433, gnl|UG|Ssc#S6054441	1.98e-05
response to endogenous stimulus	gnl|UG|Ssc#S55318348, gnl|UG|Ssc#S35166542, gnl|UG|Ssc#S50179931, gnl|UG|Ssc#S20116576, gnl|UG|Ssc#S58312428, gnl|UG|Ssc#S35170008, gnl|UG|Ssc#S55326563, gnl|UG|Ssc#S58312433, gnl|UG|Ssc#S55319652, gnl|UG|Ssc#S20116349, gnl|UG|Ssc#S55283891, gnl|UG|Ssc#S55327735, gnl|UG|Ssc#S42528236, gnl|UG|Ssc#S58305630, gnl|UG|Ssc#S55834706, gnl|UG|Ssc#S35171399, gnl|UG|Ssc#S43495801, gnl|UG|Ssc#S55325364, gnl…	0.00125
anatomical structure development	gnl|UG|Ssc#S50179931, gnl|UG|Ssc#S20116576, gnl|UG|Ssc#S58315157, gnl|UG|Ssc#S58302132, gnl|UG|Ssc#S46876867, gnl|UG|Ssc#S35167297, gnl|UG|Ssc#S55326563, gnl|UG|Ssc#S46879502, gnl|UG|Ssc#S58312433, gnl|UG|Ssc#S55319652, gnl|UG|Ssc#S58312543, gnl|UG|Ssc#S58308537, gnl|UG|Ssc#S20116349, gnl|UG|Ssc#S58305630, gnl|UG|Ssc#S40379983, gnl|UG|Ssc#S58311081, gnl|UG|Ssc#S43495801, gnl|UG|Ssc#S51750135, gnl…	0.00154
developmental process	gnl|UG|Ssc#S50179931, gnl|UG|Ssc#S20116576, gnl|UG|Ssc#S58315157, gnl|UG|Ssc#S58302132, gnl|UG|Ssc#S46876867, gnl|UG|Ssc#S35167297, gnl|UG|Ssc#S55326563, gnl|UG|Ssc#S46879502, gnl|UG|Ssc#S58312433, gnl|UG|Ssc#S55319652, gnl|UG|Ssc#S58312543, gnl|UG|Ssc#S58308537, gnl|UG|Ssc#S20116349, gnl|UG|Ssc#S58305630, gnl|UG|Ssc#S40379983, gnl|UG|Ssc#S58311081, gnl|UG|Ssc#S43495801, gnl|UG|Ssc#S58304058, gnl…	0.00154
response to hormone stimulus	gnl|UG|Ssc#S55318348, gnl|UG|Ssc#S35166542, gnl|UG|Ssc#S50179931, gnl|UG|Ssc#S20116576, gnl|UG|Ssc#S58312428, gnl|UG|Ssc#S55326563, gnl|UG|Ssc#S58312433, gnl|UG|Ssc#S55319652, gnl|UG|Ssc#S20116349, gnl|UG|Ssc#S55283891, gnl|UG|Ssc#S55327735, gnl|UG|Ssc#S42528236, gnl|UG|Ssc#S55834706, gnl|UG|Ssc#S35171399, gnl|UG|Ssc#S43495801, gnl|UG|Ssc#S55325364, gnl|UG|Ssc#S55327595, gnl|UG|Ssc#S35167355	0.00213
system development	gnl|UG|Ssc#S50179931, gnl|UG|Ssc#S20116576, gnl|UG|Ssc#S58315157, gnl|UG|Ssc#S46876867, gnl|UG|Ssc#S35167297, gnl|UG|Ssc#S46879502, gnl|UG|Ssc#S58312433, gnl|UG|Ssc#S55319652, gnl|UG|Ssc#S58312543, gnl|UG|Ssc#S20116349, gnl|UG|Ssc#S58305630, gnl|UG|Ssc#S40379983, gnl|UG|Ssc#S58311081, gnl|UG|Ssc#S43495801, gnl|UG|Ssc#S51750135, gnl|UG|Ssc#S58305017, gnl|UG|Ssc#S14959900, gnl|UG|Ssc#S55327595, gnl…	0.0045
cellular response to chemical stimulus	gnl|UG|Ssc#S20116349, gnl|UG|Ssc#S55283891, gnl|UG|Ssc#S55327735, gnl|UG|Ssc#S58312428, gnl|UG|Ssc#S55834706, gnl|UG|Ssc#S43495801, gnl|UG|Ssc#S35171399, gnl|UG|Ssc#S23162129, gnl|UG|Ssc#S58312433, gnl|UG|Ssc#S55327595	0.00527
humoral immune response mediated by circulating immunoglobulin	gnl|UG|Ssc#S42951501, gnl|UG|Ssc#S20116701, gnl|UG|Ssc#S58309878, gnl|UG|Ssc#S20116317, gnl|UG|Ssc#S18553219	0.00688
humoral immune response	gnl|UG|Ssc#S46875662, gnl|UG|Ssc#S42951501, gnl|UG|Ssc#S20116701, gnl|UG|Ssc#S58309878, gnl|UG|Ssc#S20116317, gnl|UG|Ssc#S18553219	0.00712
organ development	gnl|UG|Ssc#S50179931, gnl|UG|Ssc#S20116576, gnl|UG|Ssc#S58315157, gnl|UG|Ssc#S46876867, gnl|UG|Ssc#S35167297, gnl|UG|Ssc#S58312433, gnl|UG|Ssc#S55319652, gnl|UG|Ssc#S20116349, gnl|UG|Ssc#S58305630, gnl|UG|Ssc#S40379983, gnl|UG|Ssc#S58311081, gnl|UG|Ssc#S43495801, gnl|UG|Ssc#S14959900, gnl|UG|Ssc#S55327595, gnl|UG|Ssc#S39884104, gnl|UG|Ssc#S58312428, gnl|UG|Ssc#S46875848, gnl|UG|Ssc#S55323247, gnl…	0.01098
multicellular organismal development	gnl|UG|Ssc#S50179931, gnl|UG|Ssc#S20116576, gnl|UG|Ssc#S58315157, gnl|UG|Ssc#S46876867, gnl|UG|Ssc#S35167297, gnl|UG|Ssc#S55326563, gnl|UG|Ssc#S46879502, gnl|UG|Ssc#S58312433, gnl|UG|Ssc#S55319652, gnl|UG|Ssc#S58312543, gnl|UG|Ssc#S20116349, gnl|UG|Ssc#S58305630, gnl|UG|Ssc#S40379983, gnl|UG|Ssc#S58311081, gnl|UG|Ssc#S43495801, gnl|UG|Ssc#S58304058, gnl|UG|Ssc#S51750135, gnl|UG|Ssc#S58305017, gnl…	0.01188
nervous system development	gnl|UG|Ssc#S58300957, gnl|UG|Ssc#S20116576, gnl|UG|Ssc#S46877625, gnl|UG|Ssc#S55323247, gnl|UG|Ssc#S46879502, gnl|UG|Ssc#S6054441, gnl|UG|Ssc#S58303315, gnl|UG|Ssc#S20116349, gnl|UG|Ssc#S55283891, gnl|UG|Ssc#S42528236, gnl|UG|Ssc#S58302790, gnl|UG|Ssc#S58313056, gnl|UG|Ssc#S58305630, gnl|UG|Ssc#S55834706, gnl|UG|Ssc#S58311081, gnl|UG|Ssc#S35171399, gnl|UG|Ssc#S43495801, gnl|UG|Ssc#S58311511, gnl|…	0.01707
locomotory behavior	gnl|UG|Ssc#S55327620, gnl|UG|Ssc#S35171399, gnl|UG|Ssc#S58311511, gnl|UG|Ssc#S6054441, gnl|UG|Ssc#S55834706, gnl|UG|Ssc#S58313056	0.02564
cell development	gnl|UG|Ssc#S50179931, gnl|UG|Ssc#S58300957, gnl|UG|Ssc#S46877625, gnl|UG|Ssc#S55323247, gnl|UG|Ssc#S58302132, gnl|UG|Ssc#S46876867, gnl|UG|Ssc#S55319652, gnl|UG|Ssc#S6054441, gnl|UG|Ssc#S58313056, gnl|UG|Ssc#S58305630, gnl|UG|Ssc#S55834706, gnl|UG|Ssc#S35164008, gnl|UG|Ssc#S35171399, gnl|UG|Ssc#S43495801, gnl|UG|Ssc#S43495858, gnl|UG|Ssc#S58303813, gnl|UG|Ssc#S55325364	0.02806
positive regulation of glomerular mesangial cell proliferation	gnl|UG|Ssc#S58312428, gnl|UG|Ssc#S58312433	0.03182
central nervous system development	gnl|UG|Ssc#S58303315, gnl|UG|Ssc#S20116349, gnl|UG|Ssc#S55283891, gnl|UG|Ssc#S20116576, gnl|UG|Ssc#S46877625, gnl|UG|Ssc#S42528236, gnl|UG|Ssc#S55834706, gnl|UG|Ssc#S58305630, gnl|UG|Ssc#S58313056, gnl|UG|Ssc#S58311081, gnl|UG|Ssc#S43495801, gnl|UG|Ssc#S35171399, gnl|UG|Ssc#S14959900, gnl|UG|Ssc#S55325364	0.0393
cellular response to organic substance	gnl|UG|Ssc#S20116349, gnl|UG|Ssc#S43495801, gnl|UG|Ssc#S55327735, gnl|UG|Ssc#S58312428, gnl|UG|Ssc#S58312433, gnl|UG|Ssc#S55834706, gnl|UG|Ssc#S55327595	0.04201
multicellular organismal process	gnl|UG|Ssc#S50179931, gnl|UG|Ssc#S20116576, gnl|UG|Ssc#S20116701, gnl|UG|Ssc#S58315157, gnl|UG|Ssc#S46876867, gnl|UG|Ssc#S35167297, gnl|UG|Ssc#S58309851, gnl|UG|Ssc#S55326563, gnl|UG|Ssc#S46879502, gnl|UG|Ssc#S55325522, gnl|UG|Ssc#S58312433, gnl|UG|Ssc#S55319652, gnl|UG|Ssc#S35328054, gnl|UG|Ssc#S6090246, gnl|UG|Ssc#S23690190, gnl|UG|Ssc#S58312543, gnl|UG|Ssc#S20116349, gnl|UG|Ssc#S58305630, gnl|…	0.07012
immunoglobulin mediated immune response	gnl|UG|Ssc#S42951501, gnl|UG|Ssc#S20116701, gnl|UG|Ssc#S58309878, gnl|UG|Ssc#S20116317, gnl|UG|Ssc#S18553219	0.07828
response to organic substance	gnl|UG|Ssc#S55318348, gnl|UG|Ssc#S35166542, gnl|UG|Ssc#S50179931, gnl|UG|Ssc#S20116576, gnl|UG|Ssc#S58312428, gnl|UG|Ssc#S35170008, gnl|UG|Ssc#S55326563, gnl|UG|Ssc#S58312433, gnl|UG|Ssc#S55319652, gnl|UG|Ssc#S20116349, gnl|UG|Ssc#S55283891, gnl|UG|Ssc#S55327735, gnl|UG|Ssc#S42528236, gnl|UG|Ssc#S58305630, gnl|UG|Ssc#S55834706, gnl|UG|Ssc#S35164008, gnl|UG|Ssc#S35171399, gnl|UG|Ssc#S43495801, gnl…	0.0887
negative regulation of tissue remodeling	gnl|UG|Ssc#S43495801, gnl|UG|Ssc#S55283891	0.09502
cellular response to fatty acid	gnl|UG|Ssc#S58312428, gnl|UG|Ssc#S58312433	0.09502
regulation of glomerular mesangial cell proliferation	gnl|UG|Ssc#S58312428, gnl|UG|Ssc#S58312433	0.09502
regulation of glomerulus development	gnl|UG|Ssc#S58312428, gnl|UG|Ssc#S58312433	0.09502
brain development	gnl|UG|Ssc#S58303315, gnl|UG|Ssc#S20116349, gnl|UG|Ssc#S20116576, gnl|UG|Ssc#S42528236, gnl|UG|Ssc#S55834706, gnl|UG|Ssc#S58305630, gnl|UG|Ssc#S58313056, gnl|UG|Ssc#S35171399, gnl|UG|Ssc#S14959900, gnl|UG|Ssc#S55325364	0.11372
cell differentiation	gnl|UG|Ssc#S25665854, gnl|UG|Ssc#S50179931, gnl|UG|Ssc#S58300957, gnl|UG|Ssc#S20116576, gnl|UG|Ssc#S46877625, gnl|UG|Ssc#S58312428, gnl|UG|Ssc#S58315157, gnl|UG|Ssc#S55323247, gnl|UG|Ssc#S58302132, gnl|UG|Ssc#S46876867, gnl|UG|Ssc#S46879502, gnl|UG|Ssc#S58312433, gnl|UG|Ssc#S55319652, gnl|UG|Ssc#S6054441, gnl|UG|Ssc#S46879687, gnl|UG|Ssc#S42528236, gnl|UG|Ssc#S55834706, gnl|UG|Ssc#S58305630, gnl|…	0.12213
adaptive immune response based on somatic recombination of immune receptors built from immunoglobulin superfamily domains	gnl|UG|Ssc#S42951501, gnl|UG|Ssc#S20116701, gnl|UG|Ssc#S58309878, gnl|UG|Ssc#S58303813, gnl|UG|Ssc#S20116317, gnl|UG|Ssc#S18553219	0.14529
adaptive immune response	gnl|UG|Ssc#S42951501, gnl|UG|Ssc#S20116701, gnl|UG|Ssc#S58309878, gnl|UG|Ssc#S58303813, gnl|UG|Ssc#S20116317, gnl|UG|Ssc#S18553219	0.16557
signaling	gnl|UG|Ssc#S55318348, gnl|UG|Ssc#S58307095, gnl|UG|Ssc#S20116576, gnl|UG|Ssc#S58312169, gnl|UG|Ssc#S20116701, gnl|UG|Ssc#S58315157, gnl|UG|Ssc#S46876867, gnl|UG|Ssc#S55326563, gnl|UG|Ssc#S58312740, gnl|UG|Ssc#S46879502, gnl|UG|Ssc#S58312433, gnl|UG|Ssc#S6090246, gnl|UG|Ssc#S23690190, gnl|UG|Ssc#S58312543, gnl|UG|Ssc#S20116349, gnl|UG|Ssc#S18357620, gnl|UG|Ssc#S58304352, gnl|UG|Ssc#S35168376, gnl|…	0.16626
regulation of kidney development	gnl|UG|Ssc#S58312428, gnl|UG|Ssc#S58312433	0.18918
B cell mediated immunity	gnl|UG|Ssc#S42951501, gnl|UG|Ssc#S20116701, gnl|UG|Ssc#S58309878, gnl|UG|Ssc#S20116317, gnl|UG|Ssc#S18553219	0.19793
protein activation cascade	gnl|UG|Ssc#S46875662, gnl|UG|Ssc#S20116353, gnl|UG|Ssc#S20116701, gnl|UG|Ssc#S20116317	0.26569
cellular response to lipid	gnl|UG|Ssc#S58312428, gnl|UG|Ssc#S58312433	0.31387
response to radiation	gnl|UG|Ssc#S35166542, gnl|UG|Ssc#S55327620, gnl|UG|Ssc#S58312428, gnl|UG|Ssc#S35170008, gnl|UG|Ssc#S43495801, gnl|UG|Ssc#S55326563, gnl|UG|Ssc#S58312433, gnl|UG|Ssc#S55319652	0.32797
response to abiotic stimulus	gnl|UG|Ssc#S35166542, gnl|UG|Ssc#S55327620, gnl|UG|Ssc#S58312428, gnl|UG|Ssc#S42528236, gnl|UG|Ssc#S35170008, gnl|UG|Ssc#S46876867, gnl|UG|Ssc#S55326563, gnl|UG|Ssc#S43495801, gnl|UG|Ssc#S35171399, gnl|UG|Ssc#S58312433, gnl|UG|Ssc#S55319652	0.3925
response to stimulus	gnl|UG|Ssc#S55318348, gnl|UG|Ssc#S29469955, gnl|UG|Ssc#S50179931, gnl|UG|Ssc#S20116576, gnl|UG|Ssc#S58312169, gnl|UG|Ssc#S20116701, gnl|UG|Ssc#S20116317, gnl|UG|Ssc#S46876867, gnl|UG|Ssc#S55285749, gnl|UG|Ssc#S55326563, gnl|UG|Ssc#S58312433, gnl|UG|Ssc#S55319652, gnl|UG|Ssc#S58312543, gnl|UG|Ssc#S18553219, gnl|UG|Ssc#S23212902, gnl|UG|Ssc#S46875662, gnl|UG|Ssc#S20116349, gnl|UG|Ssc#S35173348, gnl…	0.39852
cellular developmental process	gnl|UG|Ssc#S25665854, gnl|UG|Ssc#S50179931, gnl|UG|Ssc#S58300957, gnl|UG|Ssc#S20116576, gnl|UG|Ssc#S46877625, gnl|UG|Ssc#S58312428, gnl|UG|Ssc#S58315157, gnl|UG|Ssc#S55323247, gnl|UG|Ssc#S58302132, gnl|UG|Ssc#S46876867, gnl|UG|Ssc#S46879502, gnl|UG|Ssc#S58312433, gnl|UG|Ssc#S55319652, gnl|UG|Ssc#S6054441, gnl|UG|Ssc#S58312543, gnl|UG|Ssc#S46879687, gnl|UG|Ssc#S42528236, gnl|UG|Ssc#S55834706, gnl|…	0.40725
immune response	gnl|UG|Ssc#S46875662, gnl|UG|Ssc#S35173348, gnl|UG|Ssc#S20116701, gnl|UG|Ssc#S58309878, gnl|UG|Ssc#S20116317, gnl|UG|Ssc#S42951501, gnl|UG|Ssc#S58303813, gnl|UG|Ssc#S18553219	0.49515
cellular component morphogenesis	gnl|UG|Ssc#S50179931, gnl|UG|Ssc#S58300957, gnl|UG|Ssc#S46877625, gnl|UG|Ssc#S55834706, gnl|UG|Ssc#S58305630, gnl|UG|Ssc#S58313056, gnl|UG|Ssc#S35164008, gnl|UG|Ssc#S43495801, gnl|UG|Ssc#S35171399, gnl|UG|Ssc#S43495858, gnl|UG|Ssc#S58303813, gnl|UG|Ssc#S6054441	0.5095
hormone-mediated signaling pathway	gnl|UG|Ssc#S20116349, gnl|UG|Ssc#S55327735, gnl|UG|Ssc#S55834706, gnl|UG|Ssc#S55327595	0.64108
cell communication	gnl|UG|Ssc#S35166542, gnl|UG|Ssc#S55327620, gnl|UG|Ssc#S58315157, gnl|UG|Ssc#S6054441, gnl|UG|Ssc#S6090246, gnl|UG|Ssc#S18553219, gnl|UG|Ssc#S55324151, gnl|UG|Ssc#S58313056, gnl|UG|Ssc#S55834706, gnl|UG|Ssc#S58312895, gnl|UG|Ssc#S58311081, gnl|UG|Ssc#S35171399, gnl|UG|Ssc#S43495801, gnl|UG|Ssc#S20116300, gnl|UG|Ssc#S58305017, gnl|UG|Ssc#S55327595	0.65067
negative regulation of peptidase activity	gnl|UG|Ssc#S43495801, gnl|UG|Ssc#S55283891, gnl|UG|Ssc#S42951501, gnl|UG|Ssc#S55327735, gnl|UG|Ssc#S20116701, gnl|UG|Ssc#S46876867	0.66887
forebrain development	gnl|UG|Ssc#S20116349, gnl|UG|Ssc#S35171399, gnl|UG|Ssc#S42528236, gnl|UG|Ssc#S55834706, gnl|UG|Ssc#S58305630, gnl|UG|Ssc#S14959900, gnl|UG|Ssc#S55325364	0.68119
signal transmission	gnl|UG|Ssc#S58307436, gnl|UG|Ssc#S55318348, gnl|UG|Ssc#S35166542, gnl|UG|Ssc#S55327620, gnl|UG|Ssc#S58307095, gnl|UG|Ssc#S20116576, gnl|UG|Ssc#S58315157, gnl|UG|Ssc#S35170008, gnl|UG|Ssc#S46876867, gnl|UG|Ssc#S55326563, gnl|UG|Ssc#S55325496, gnl|UG|Ssc#S46879502, gnl|UG|Ssc#S6090246, gnl|UG|Ssc#S58312543, gnl|UG|Ssc#S55324151, gnl|UG|Ssc#S16849920, gnl|UG|Ssc#S33578950, gnl|UG|Ssc#S58304352, gnl|…	0.68285
neuron development	gnl|UG|Ssc#S58300957, gnl|UG|Ssc#S46877625, gnl|UG|Ssc#S55834706, gnl|UG|Ssc#S58305630, gnl|UG|Ssc#S58313056, gnl|UG|Ssc#S35171399, gnl|UG|Ssc#S43495858, gnl|UG|Ssc#S6054441	0.70959
signaling process	gnl|UG|Ssc#S58307436, gnl|UG|Ssc#S55318348, gnl|UG|Ssc#S35166542, gnl|UG|Ssc#S55327620, gnl|UG|Ssc#S58307095, gnl|UG|Ssc#S20116576, gnl|UG|Ssc#S58315157, gnl|UG|Ssc#S35170008, gnl|UG|Ssc#S46876867, gnl|UG|Ssc#S55326563, gnl|UG|Ssc#S55325496, gnl|UG|Ssc#S46879502, gnl|UG|Ssc#S6090246, gnl|UG|Ssc#S58312543, gnl|UG|Ssc#S55324151, gnl|UG|Ssc#S16849920, gnl|UG|Ssc#S33578950, gnl|UG|Ssc#S58304352, gnl|…	0.72621
neuron differentiation	gnl|UG|Ssc#S58300957, gnl|UG|Ssc#S46877625, gnl|UG|Ssc#S42528236, gnl|UG|Ssc#S55834706, gnl|UG|Ssc#S58305630, gnl|UG|Ssc#S58313056, gnl|UG|Ssc#S35171399, gnl|UG|Ssc#S43495858, gnl|UG|Ssc#S6054441	0.77642
response to gamma radiation	gnl|UG|Ssc#S58312428, gnl|UG|Ssc#S58312433	0.86689
protein sumoylation	gnl|UG|Ssc#S58312428, gnl|UG|Ssc#S58312433	0.86689
neuron projection development	gnl|UG|Ssc#S35171399, gnl|UG|Ssc#S43495858, gnl|UG|Ssc#S46877625, gnl|UG|Ssc#S55834706, gnl|UG|Ssc#S58305630, gnl|UG|Ssc#S58313056	0.88053
lymphocyte mediated immunity	gnl|UG|Ssc#S42951501, gnl|UG|Ssc#S20116701, gnl|UG|Ssc#S58309878, gnl|UG|Ssc#S20116317, gnl|UG|Ssc#S18553219	0.93013
complement activation	gnl|UG|Ssc#S46875662, gnl|UG|Ssc#S20116701, gnl|UG|Ssc#S20116317	0.93196
circulatory system process	gnl|UG|Ssc#S58309851, gnl|UG|Ssc#S55327620, gnl|UG|Ssc#S35171399, gnl|UG|Ssc#S50179931, gnl|UG|Ssc#S23690190, gnl|UG|Ssc#S35164008, gnl|UG|Ssc#S46876867	0.96346
biological regulation	gnl|UG|Ssc#S58307095, gnl|UG|Ssc#S20116576, gnl|UG|Ssc#S20116701, gnl|UG|Ssc#S46876867, gnl|UG|Ssc#S55326563, gnl|UG|Ssc#S58312740, gnl|UG|Ssc#S55325437, gnl|UG|Ssc#S58312433, gnl|UG|Ssc#S55319652, gnl|UG|Ssc#S58312543, gnl|UG|Ssc#S46875662, gnl|UG|Ssc#S58308537, gnl|UG|Ssc#S58304352, gnl|UG|Ssc#S58305630, gnl|UG|Ssc#S58311081, gnl|UG|Ssc#S43495801, gnl|UG|Ssc#S58304058, gnl|UG|Ssc#S58305017, gnl…	1
signaling pathway	gnl|UG|Ssc#S55318348, gnl|UG|Ssc#S20116576, gnl|UG|Ssc#S58312169, gnl|UG|Ssc#S20116701, gnl|UG|Ssc#S46876867, gnl|UG|Ssc#S55326563, gnl|UG|Ssc#S58312740, gnl|UG|Ssc#S58312433, gnl|UG|Ssc#S6090246, gnl|UG|Ssc#S20116349, gnl|UG|Ssc#S58304352, gnl|UG|Ssc#S35168376, gnl|UG|Ssc#S43495801, gnl|UG|Ssc#S20116300, gnl|UG|Ssc#S55327595, gnl|UG|Ssc#S58307436, gnl|UG|Ssc#S35166542, gnl|UG|Ssc#S58312428, gnl|…	1
growth	gnl|UG|Ssc#S50179931, gi|47522633|ref|NM_213926.1|, gnl|UG|Ssc#S58313056, gnl|UG|Ssc#S46876867, gnl|UG|Ssc#S43495801, gnl|UG|Ssc#S55325437, gnl|UG|Ssc#S55325522, gnl|UG|Ssc#S58303813, gnl|UG|Ssc#S55325364, gnl|UG|Ssc#S16849920, gnl|UG|Ssc#S58305222	1
developmental maturation	gnl|UG|Ssc#S55834706, gnl|UG|Ssc#S14959900, gnl|UG|Ssc#S55325364, gnl|UG|Ssc#S58302132	1
cell morphogenesis	gnl|UG|Ssc#S58300957, gnl|UG|Ssc#S46877625, gnl|UG|Ssc#S55834706, gnl|UG|Ssc#S58305630, gnl|UG|Ssc#S58313056, gnl|UG|Ssc#S43495801, gnl|UG|Ssc#S35171399, gnl|UG|Ssc#S43495858, gnl|UG|Ssc#S6054441	1
response to stress	gnl|UG|Ssc#S55318348, gnl|UG|Ssc#S29469955, gnl|UG|Ssc#S35166542, gnl|UG|Ssc#S20116576, gnl|UG|Ssc#S46877625, gnl|UG|Ssc#S58312169, gnl|UG|Ssc#S20116353, gnl|UG|Ssc#S20116701, gnl|UG|Ssc#S20116317, gnl|UG|Ssc#S46876867, gnl|UG|Ssc#S55326563, gnl|UG|Ssc#S18553219, gnl|UG|Ssc#S23212902, gnl|UG|Ssc#S20116349, gnl|UG|Ssc#S55283891, gnl|UG|Ssc#S58309878, gnl|UG|Ssc#S42528236, gnl|UG|Ssc#S55834706, gnl…	1
neuron projection morphogenesis	gnl|UG|Ssc#S35171399, gnl|UG|Ssc#S46877625, gnl|UG|Ssc#S55834706, gnl|UG|Ssc#S58305630, gnl|UG|Ssc#S58313056	1
negative regulation of hydrolase activity	gnl|UG|Ssc#S43495801, gnl|UG|Ssc#S55283891, gnl|UG|Ssc#S42951501, gnl|UG|Ssc#S55327735, gnl|UG|Ssc#S20116701, gnl|UG|Ssc#S46876867	1
cell surface receptor linked signaling pathway	gnl|UG|Ssc#S35166542, gnl|UG|Ssc#S58312169, gnl|UG|Ssc#S58312428, gnl|UG|Ssc#S20116701, gnl|UG|Ssc#S46875848, gnl|UG|Ssc#S55325311, gnl|UG|Ssc#S46876867, gnl|UG|Ssc#S55325496, gnl|UG|Ssc#S58312740, gnl|UG|Ssc#S58305733, gnl|UG|Ssc#S58312433, gnl|UG|Ssc#S6090246, gnl|UG|Ssc#S16849920, gnl|UG|Ssc#S58310151, gnl|UG|Ssc#S58304352, gnl|UG|Ssc#S55327735, gnl|UG|Ssc#S58302790, gnl|UG|Ssc#S58313056, gi|4…	1
regulation of tissue remodeling	gnl|UG|Ssc#S43495801, gnl|UG|Ssc#S55283891	1
leukocyte mediated immunity	gnl|UG|Ssc#S42951501, gnl|UG|Ssc#S20116701, gnl|UG|Ssc#S58309878, gnl|UG|Ssc#S20116317, gnl|UG|Ssc#S18553219	1
cell differentiation in hindbrain	gnl|UG|Ssc#S20116576, gnl|UG|Ssc#S58313056	1
regulation of catecholamine metabolic process	gnl|UG|Ssc#S55834706, gnl|UG|Ssc#S58305630	1
smooth muscle contraction	gnl|UG|Ssc#S35164008, gnl|UG|Ssc#S58305222, gnl|UG|Ssc#S46876867	1
regulation of neuronal synaptic plasticity	gnl|UG|Ssc#S58312428, gnl|UG|Ssc#S58312433, gnl|UG|Ssc#S46876867	1
multicellular organism growth	gi|47522633|ref|NM_213926.1|, gnl|UG|Ssc#S55325522, gnl|UG|Ssc#S55325364, gnl|UG|Ssc#S46876867	1
cell projection organization	gnl|UG|Ssc#S55318348, gnl|UG|Ssc#S46877625, gnl|UG|Ssc#S42528236, gnl|UG|Ssc#S55834706, gnl|UG|Ssc#S58305630, gnl|UG|Ssc#S58313056, gnl|UG|Ssc#S35171399, gnl|UG|Ssc#S43495858, gnl|UG|Ssc#S58305017	1
cellular response to hormone stimulus	gnl|UG|Ssc#S20116349, gnl|UG|Ssc#S55327735, gnl|UG|Ssc#S55834706, gnl|UG|Ssc#S55327595	1
regulation of transcription from RNA polymerase II promoter	gnl|UG|Ssc#S20116349, gnl|UG|Ssc#S35166542, gnl|UG|Ssc#S20116576, gnl|UG|Ssc#S55327735, gnl|UG|Ssc#S58312428, gnl|UG|Ssc#S46879687, gnl|UG|Ssc#S42528236, gnl|UG|Ssc#S55834706, gnl|UG|Ssc#S55323247, gnl|UG|Ssc#S43495801, gnl|UG|Ssc#S58311511, gnl|UG|Ssc#S58312433, gnl|UG|Ssc#S58303813, gnl|UG|Ssc#S14959900, gnl|UG|Ssc#S55327595	1
regulation of peptidase activity	gnl|UG|Ssc#S43495801, gnl|UG|Ssc#S55283891, gnl|UG|Ssc#S42951501, gnl|UG|Ssc#S55327735, gnl|UG|Ssc#S20116701, gnl|UG|Ssc#S46876867	1
central nervous system neuron differentiation	gnl|UG|Ssc#S42528236, gnl|UG|Ssc#S55834706, gnl|UG|Ssc#S58305630	1
cellular response to endogenous stimulus	gnl|UG|Ssc#S20116349, gnl|UG|Ssc#S55327735, gnl|UG|Ssc#S55834706, gnl|UG|Ssc#S55327595	1
transmembrane receptor protein serine/threonine kinase signaling pathway	gnl|UG|Ssc#S35166542, gnl|UG|Ssc#S43495801, gnl|UG|Ssc#S34273825, gnl|UG|Ssc#S58312428, gnl|UG|Ssc#S58312433, gnl|UG|Ssc#S55325311	1
generation of neurons	gnl|UG|Ssc#S58300957, gnl|UG|Ssc#S46877625, gnl|UG|Ssc#S42528236, gnl|UG|Ssc#S55834706, gnl|UG|Ssc#S58305630, gnl|UG|Ssc#S58313056, gnl|UG|Ssc#S35171399, gnl|UG|Ssc#S43495858, gnl|UG|Ssc#S46879502, gnl|UG|Ssc#S6054441	1
catecholamine secretion	gnl|UG|Ssc#S35171399, gnl|UG|Ssc#S46876867	1
regulation of gene-specific transcription from RNA polymerase II promoter	gnl|UG|Ssc#S20116349, gnl|UG|Ssc#S55327735, gnl|UG|Ssc#S58312428, gnl|UG|Ssc#S58312433, gnl|UG|Ssc#S55834706, gnl|UG|Ssc#S14959900, gnl|UG|Ssc#S55327595	1
reproductive process	gnl|UG|Ssc#S35166542, gnl|UG|Ssc#S55323247, gnl|UG|Ssc#S55325311, gnl|UG|Ssc#S35170008, gnl|UG|Ssc#S46876867, gnl|UG|Ssc#S35164089, gnl|UG|Ssc#S58305733, gnl|UG|Ssc#S55319652, gnl|UG|Ssc#S6090246, gnl|UG|Ssc#S55283891, gnl|UG|Ssc#S40379983, gnl|UG|Ssc#S35171399, gnl|UG|Ssc#S43495801, gnl|UG|Ssc#S58303813, gnl|UG|Ssc#S55325364, gnl|UG|Ssc#S55327595, gnl|UG|Ssc#S39884104, gnl|UG|Ssc#S35324522	1
regulation of gene-specific transcription	gnl|UG|Ssc#S20116349, gnl|UG|Ssc#S43495801, gnl|UG|Ssc#S55327735, gnl|UG|Ssc#S58312428, gnl|UG|Ssc#S58312433, gnl|UG|Ssc#S55834706, gnl|UG|Ssc#S14959900, gnl|UG|Ssc#S55327595	1
cellular response to stimulus	gnl|UG|Ssc#S20116349, gnl|UG|Ssc#S55283891, gnl|UG|Ssc#S20116576, gnl|UG|Ssc#S46877625, gnl|UG|Ssc#S55327735, gnl|UG|Ssc#S58312428, gnl|UG|Ssc#S42528236, gnl|UG|Ssc#S55834706, gnl|UG|Ssc#S43495801, gnl|UG|Ssc#S35171399, gnl|UG|Ssc#S23162129, gnl|UG|Ssc#S58303813, gnl|UG|Ssc#S58312433, gnl|UG|Ssc#S55327595	1
response to chemical stimulus	gnl|UG|Ssc#S55318348, gnl|UG|Ssc#S35166542, gnl|UG|Ssc#S50179931, gnl|UG|Ssc#S20116576, gnl|UG|Ssc#S46877625, gnl|UG|Ssc#S58312428, gnl|UG|Ssc#S20116701, gnl|UG|Ssc#S35170008, gnl|UG|Ssc#S55326563, gnl|UG|Ssc#S58312433, gnl|UG|Ssc#S55319652, gnl|UG|Ssc#S58312543, gnl|UG|Ssc#S20116349, gnl|UG|Ssc#S55283891, gnl|UG|Ssc#S55327735, gnl|UG|Ssc#S42528236, gnl|UG|Ssc#S55834706, gnl|UG|Ssc#S58305630, gnl…	1
regulation of anatomical structure morphogenesis	gnl|UG|Ssc#S35171399, gnl|UG|Ssc#S43495801, gnl|UG|Ssc#S20116701, gnl|UG|Ssc#S58313056, gnl|UG|Ssc#S14959900, gnl|UG|Ssc#S58305222	1
musculoskeletal movement	gnl|UG|Ssc#S58304058, gnl|UG|Ssc#S58313056	1
reproduction	gnl|UG|Ssc#S35166542, gnl|UG|Ssc#S55323247, gnl|UG|Ssc#S55325311, gnl|UG|Ssc#S35170008, gnl|UG|Ssc#S46876867, gnl|UG|Ssc#S35164089, gnl|UG|Ssc#S58305733, gnl|UG|Ssc#S55319652, gnl|UG|Ssc#S6090246, gnl|UG|Ssc#S55283891, gnl|UG|Ssc#S40379983, gnl|UG|Ssc#S35171399, gnl|UG|Ssc#S43495801, gnl|UG|Ssc#S58303813, gnl|UG|Ssc#S55325364, gnl|UG|Ssc#S55327595, gnl|UG|Ssc#S39884104, gnl|UG|Ssc#S35324522	1
feeding behavior	gnl|UG|Ssc#S58305733, gnl|UG|Ssc#S6054441, gnl|UG|Ssc#S46876867	1
response to amine stimulus	gnl|UG|Ssc#S55834706, gnl|UG|Ssc#S58305630, gnl|UG|Ssc#S35170008	1
regulation of multicellular organismal process	gnl|UG|Ssc#S55327620, gnl|UG|Ssc#S20116353, gnl|UG|Ssc#S58312428, gnl|UG|Ssc#S20116701, gnl|UG|Ssc#S46876867, gnl|UG|Ssc#S46879502, gnl|UG|Ssc#S58312433, gnl|UG|Ssc#S46875662, gnl|UG|Ssc#S58308537, gnl|UG|Ssc#S55283891, gnl|UG|Ssc#S58313056, gnl|UG|Ssc#S55834706, gnl|UG|Ssc#S43495801, gnl|UG|Ssc#S35171399, gnl|UG|Ssc#S58303813, gnl|UG|Ssc#S14959900, gnl|UG|Ssc#S58305222	1
second-messenger-mediated signaling	gnl|UG|Ssc#S20116576, gnl|UG|Ssc#S55327735, gnl|UG|Ssc#S6090246, gnl|UG|Ssc#S55325364, gnl|UG|Ssc#S58305222, gnl|UG|Ssc#S16849920, gnl|UG|Ssc#S46876867	1
negative regulation of apoptosis	gnl|UG|Ssc#S20116349, gnl|UG|Ssc#S55834706, gnl|UG|Ssc#S58313056, gnl|UG|Ssc#S46876867, gnl|UG|Ssc#S55285749, gnl|UG|Ssc#S43495801, gnl|UG|Ssc#S58305733, gnl|UG|Ssc#S58305222	1
negative regulation of programmed cell death	gnl|UG|Ssc#S20116349, gnl|UG|Ssc#S55834706, gnl|UG|Ssc#S58313056, gnl|UG|Ssc#S46876867, gnl|UG|Ssc#S55285749, gnl|UG|Ssc#S43495801, gnl|UG|Ssc#S58305733, gnl|UG|Ssc#S58305222	1
negative regulation of cell death	gnl|UG|Ssc#S20116349, gnl|UG|Ssc#S55834706, gnl|UG|Ssc#S58313056, gnl|UG|Ssc#S46876867, gnl|UG|Ssc#S55285749, gnl|UG|Ssc#S43495801, gnl|UG|Ssc#S58305733, gnl|UG|Ssc#S58305222	1
positive regulation of transport	gnl|UG|Ssc#S55318348, gnl|UG|Ssc#S35171399, gnl|UG|Ssc#S20116701, gnl|UG|Ssc#S55319652, gnl|UG|Ssc#S14959900, gnl|UG|Ssc#S46876867	1
regulation of biological quality	gnl|UG|Ssc#S55327620, gi|47522633|ref|NM_213926.1|, gnl|UG|Ssc#S58312428, gnl|UG|Ssc#S20116701, gnl|UG|Ssc#S58315157, gnl|UG|Ssc#S55325311, gnl|UG|Ssc#S35170008, gnl|UG|Ssc#S46876867, gnl|UG|Ssc#S55285749, gnl|UG|Ssc#S55325437, gnl|UG|Ssc#S55325522, gnl|UG|Ssc#S58312433, gnl|UG|Ssc#S55319652, gnl|UG|Ssc#S58300922, gnl|UG|Ssc#S55324151, gnl|UG|Ssc#S16849920, gnl|UG|Ssc#S58310151, gnl|UG|Ssc#S58313…	1
cell morphogenesis involved in differentiation	gnl|UG|Ssc#S35171399, gnl|UG|Ssc#S43495801, gnl|UG|Ssc#S43495858, gnl|UG|Ssc#S58300957, gnl|UG|Ssc#S46877625, gnl|UG|Ssc#S6054441, gnl|UG|Ssc#S55834706	1
heart process	gnl|UG|Ssc#S50179931, gnl|UG|Ssc#S35164008	1
regulation of cellular amine metabolic process	gnl|UG|Ssc#S55834706, gnl|UG|Ssc#S58305630	1
multicellular organismal movement	gnl|UG|Ssc#S58304058, gnl|UG|Ssc#S58313056	1
regulation of positive chemotaxis	gnl|UG|Ssc#S35171399, gnl|UG|Ssc#S23162129	1
positive regulation of positive chemotaxis	gnl|UG|Ssc#S35171399, gnl|UG|Ssc#S23162129	1
response to reactive oxygen species	gnl|UG|Ssc#S55318348, gnl|UG|Ssc#S35166542, gnl|UG|Ssc#S55326563, gnl|UG|Ssc#S55283891	1
regulation of multicellular organismal development	gnl|UG|Ssc#S58308537, gnl|UG|Ssc#S58312428, gnl|UG|Ssc#S20116701, gnl|UG|Ssc#S43495801, gnl|UG|Ssc#S35171399, gnl|UG|Ssc#S46879502, gnl|UG|Ssc#S58312433, gnl|UG|Ssc#S58303813, gnl|UG|Ssc#S14959900, gnl|UG|Ssc#S58305222	1
positive regulation of endocytosis	gnl|UG|Ssc#S55318348, gnl|UG|Ssc#S20116701, gnl|UG|Ssc#S14959900	1
divalent metal ion transport	gnl|UG|Ssc#S55285749, gnl|UG|Ssc#S58304058, gnl|UG|Ssc#S58314746, gnl|UG|Ssc#S58313056, gnl|UG|Ssc#S23697323	1
rhythmic behavior	gnl|UG|Ssc#S58311511, gnl|UG|Ssc#S55283891	1
circadian behavior	gnl|UG|Ssc#S58311511, gnl|UG|Ssc#S55283891	1
diencephalon development	gnl|UG|Ssc#S55834706, gnl|UG|Ssc#S14959900, gnl|UG|Ssc#S55325364	1
regulation of nitrogen compound metabolic process	gnl|UG|Ssc#S35166542, gnl|UG|Ssc#S20116576, gnl|UG|Ssc#S58312428, gnl|UG|Ssc#S55323247, gnl|UG|Ssc#S46876867, gnl|UG|Ssc#S58312740, gnl|UG|Ssc#S58312433, gnl|UG|Ssc#S46876706, gnl|UG|Ssc#S20116349, gnl|UG|Ssc#S58303491, gnl|UG|Ssc#S55283891, gnl|UG|Ssc#S58304352, gnl|UG|Ssc#S55327735, gnl|UG|Ssc#S46879687, gnl|UG|Ssc#S42528236, gnl|UG|Ssc#S55834706, gnl|UG|Ssc#S58305630, gnl|UG|Ssc#S43495801, gnl…	1
immune effector process	gnl|UG|Ssc#S46875662, gnl|UG|Ssc#S42951501, gnl|UG|Ssc#S20116701, gnl|UG|Ssc#S58309878, gnl|UG|Ssc#S20116317, gnl|UG|Ssc#S18553219	1
neurogenesis	gnl|UG|Ssc#S58300957, gnl|UG|Ssc#S46877625, gnl|UG|Ssc#S42528236, gnl|UG|Ssc#S55834706, gnl|UG|Ssc#S58305630, gnl|UG|Ssc#S58313056, gnl|UG|Ssc#S35171399, gnl|UG|Ssc#S43495858, gnl|UG|Ssc#S46879502, gnl|UG|Ssc#S6054441	1
di-, tri-valent inorganic cation transport	gnl|UG|Ssc#S55285749, gnl|UG|Ssc#S58304058, gnl|UG|Ssc#S58314746, gnl|UG|Ssc#S58313056, gnl|UG|Ssc#S23697323	1
negative regulation of multicellular organismal process	gnl|UG|Ssc#S46875662, gnl|UG|Ssc#S43495801, gnl|UG|Ssc#S55283891, gnl|UG|Ssc#S20116353, gnl|UG|Ssc#S58303813	1
vasoconstriction	gnl|UG|Ssc#S55327620, gnl|UG|Ssc#S46876867	1
trabecula formation	gnl|UG|Ssc#S43495801, gnl|UG|Ssc#S55319652	1
regulation of biosynthetic process	gnl|UG|Ssc#S35166542, gnl|UG|Ssc#S20116576, gnl|UG|Ssc#S58312428, gnl|UG|Ssc#S55323247, gnl|UG|Ssc#S46876867, gnl|UG|Ssc#S58312433, gnl|UG|Ssc#S46876706, gnl|UG|Ssc#S20116349, gnl|UG|Ssc#S55283891, gnl|UG|Ssc#S58304352, gnl|UG|Ssc#S58301104, gnl|UG|Ssc#S55327735, gnl|UG|Ssc#S46879687, gnl|UG|Ssc#S42528236, gnl|UG|Ssc#S55834706, gnl|UG|Ssc#S58313056, gnl|UG|Ssc#S43495801, gnl|UG|Ssc#S58311511, gnl…	1
cellular metal ion homeostasis	gnl|UG|Ssc#S58311081, gnl|UG|Ssc#S55285749, gnl|UG|Ssc#S55327620, gnl|UG|Ssc#S35171399, gnl|UG|Ssc#S58304058, gnl|UG|Ssc#S58313056, gnl|UG|Ssc#S46876867	1
tyrosine phosphorylation of Stat5 protein	gnl|UG|Ssc#S55325496, gi|47523119|ref|NM_213869.1|	1
response to fatty acid	gnl|UG|Ssc#S58312428, gnl|UG|Ssc#S58312433	1
signal transduction	gnl|UG|Ssc#S58307436, gnl|UG|Ssc#S55318348, gnl|UG|Ssc#S35166542, gnl|UG|Ssc#S58307095, gnl|UG|Ssc#S20116576, gnl|UG|Ssc#S35170008, gnl|UG|Ssc#S46876867, gnl|UG|Ssc#S55326563, gnl|UG|Ssc#S55325496, gnl|UG|Ssc#S46879502, gnl|UG|Ssc#S6090246, gnl|UG|Ssc#S58312543, gnl|UG|Ssc#S16849920, gnl|UG|Ssc#S33578950, gnl|UG|Ssc#S58304352, gnl|UG|Ssc#S51749232, gnl|UG|Ssc#S55327735, gnl|UG|Ssc#S35168376, gi|4…	1
regulation of transport	gnl|UG|Ssc#S55318348, gnl|UG|Ssc#S20116701, gnl|UG|Ssc#S58313056, gnl|UG|Ssc#S46876867, gnl|UG|Ssc#S43495801, gnl|UG|Ssc#S35171399, gnl|UG|Ssc#S46876395, gnl|UG|Ssc#S55319652, gnl|UG|Ssc#S14959900, gnl|UG|Ssc#S55325364, gnl|UG|Ssc#S58305222	1
positive regulation of cellular component organization	gnl|UG|Ssc#S55318348, gnl|UG|Ssc#S35171399, gnl|UG|Ssc#S43495801, gnl|UG|Ssc#S20116701, gnl|UG|Ssc#S14959900	1
regulation of cell size	gnl|UG|Ssc#S35171399, gnl|UG|Ssc#S43495801, gnl|UG|Ssc#S55325437, gnl|UG|Ssc#S58303813, gnl|UG|Ssc#S58305222, gnl|UG|Ssc#S16849920, gnl|UG|Ssc#S46876867	1
metal ion homeostasis	gnl|UG|Ssc#S58311081, gnl|UG|Ssc#S55285749, gnl|UG|Ssc#S55327620, gnl|UG|Ssc#S35171399, gnl|UG|Ssc#S58304058, gnl|UG|Ssc#S58313056, gnl|UG|Ssc#S46876867	1
regulation of biological process	gnl|UG|Ssc#S55318348, gnl|UG|Ssc#S58307095, gnl|UG|Ssc#S20116576, gnl|UG|Ssc#S58312169, gnl|UG|Ssc#S20116701, gnl|UG|Ssc#S20116317, gnl|UG|Ssc#S46876867, gnl|UG|Ssc#S55285749, gnl|UG|Ssc#S55326563, gnl|UG|Ssc#S58312740, gnl|UG|Ssc#S46879502, gnl|UG|Ssc#S55325522, gnl|UG|Ssc#S58312433, gnl|UG|Ssc#S55319652, gnl|UG|Ssc#S6090246, gnl|UG|Ssc#S58312543, gnl|UG|Ssc#S46875662, gnl|UG|Ssc#S58308537, gnl|…	1
response to lipid	gnl|UG|Ssc#S43495801, gnl|UG|Ssc#S58312428, gnl|UG|Ssc#S58312433	1
regulation of signaling pathway	gnl|UG|Ssc#S55318348, gnl|UG|Ssc#S58303491, gi|47522633|ref|NM_213926.1|, gnl|UG|Ssc#S58312428, gnl|UG|Ssc#S46876867, gnl|UG|Ssc#S43495801, gnl|UG|Ssc#S50208755, gnl|UG|Ssc#S58305376, gnl|UG|Ssc#S58312433, gnl|UG|Ssc#S55325522, gnl|UG|Ssc#S58303813, gnl|UG|Ssc#S6054441, gnl|UG|Ssc#S58305222	1
defense response	gnl|UG|Ssc#S29469955, gnl|UG|Ssc#S58312169, gnl|UG|Ssc#S20116353, gnl|UG|Ssc#S20116701, gnl|UG|Ssc#S58309878, gnl|UG|Ssc#S20116317, gnl|UG|Ssc#S23162129, gnl|UG|Ssc#S42951501, gnl|UG|Ssc#S23212902, gnl|UG|Ssc#S18553219	1
regulation of cell proliferation	gnl|UG|Ssc#S58312428, gnl|UG|Ssc#S42528236, gnl|UG|Ssc#S46876867, gnl|UG|Ssc#S43495801, gnl|UG|Ssc#S58312433, gnl|UG|Ssc#S55319652, gnl|UG|Ssc#S58303813, gnl|UG|Ssc#S58305222	1
anatomical structure morphogenesis	gnl|UG|Ssc#S50179931, gnl|UG|Ssc#S58300957, gnl|UG|Ssc#S46877625, gnl|UG|Ssc#S55323247, gnl|UG|Ssc#S46876867, gnl|UG|Ssc#S55326563, gnl|UG|Ssc#S55319652, gnl|UG|Ssc#S6054441, gnl|UG|Ssc#S58312543, gnl|UG|Ssc#S58303315, gnl|UG|Ssc#S20116349, gnl|UG|Ssc#S58313056, gnl|UG|Ssc#S58305630, gnl|UG|Ssc#S55834706, gnl|UG|Ssc#S35164008, gnl|UG|Ssc#S35171399, gnl|UG|Ssc#S43495801, gnl|UG|Ssc#S43495858, gnl|…	1
regulation of cellular biosynthetic process	gnl|UG|Ssc#S35166542, gnl|UG|Ssc#S20116576, gnl|UG|Ssc#S58312428, gnl|UG|Ssc#S55323247, gnl|UG|Ssc#S46876867, gnl|UG|Ssc#S58312433, gnl|UG|Ssc#S46876706, gnl|UG|Ssc#S20116349, gnl|UG|Ssc#S55283891, gnl|UG|Ssc#S58304352, gnl|UG|Ssc#S55327735, gnl|UG|Ssc#S46879687, gnl|UG|Ssc#S42528236, gnl|UG|Ssc#S55834706, gnl|UG|Ssc#S58313056, gnl|UG|Ssc#S43495801, gnl|UG|Ssc#S58311511, gnl|UG|Ssc#S58303813, gnl…	1
response to organic nitrogen	gnl|UG|Ssc#S55834706, gnl|UG|Ssc#S58305630, gnl|UG|Ssc#S35170008	1
cytokine-mediated signaling pathway	gnl|UG|Ssc#S58305733, gnl|UG|Ssc#S58312169, gnl|UG|Ssc#S58312428, gnl|UG|Ssc#S58312433	1
pigment metabolic process	gnl|UG|Ssc#S25665854, gnl|UG|Ssc#S58305630	1
positive regulation of cell communication	gnl|UG|Ssc#S55318348, gnl|UG|Ssc#S43495801, gnl|UG|Ssc#S46876395, gi|47522633|ref|NM_213926.1|, gnl|UG|Ssc#S55325522, gnl|UG|Ssc#S55325364, gnl|UG|Ssc#S46876867	1
response to ionizing radiation	gnl|UG|Ssc#S43495801, gnl|UG|Ssc#S58312428, gnl|UG|Ssc#S58312433	1
developmental process involved in reproduction	gnl|UG|Ssc#S55283891, gnl|UG|Ssc#S55323247, gnl|UG|Ssc#S46876867, gnl|UG|Ssc#S43495801, gnl|UG|Ssc#S35171399, gnl|UG|Ssc#S58305733, gnl|UG|Ssc#S55319652, gnl|UG|Ssc#S55327595	1
cytosolic calcium ion homeostasis	gnl|UG|Ssc#S58311081, gnl|UG|Ssc#S55327620, gnl|UG|Ssc#S58304058, gnl|UG|Ssc#S58313056	1
body fluid secretion	gi|47522633|ref|NM_213926.1|, gnl|UG|Ssc#S55325522, gnl|UG|Ssc#S55325364	1
cell part morphogenesis	gnl|UG|Ssc#S35171399, gnl|UG|Ssc#S46877625, gnl|UG|Ssc#S55834706, gnl|UG|Ssc#S58305630, gnl|UG|Ssc#S58313056	1
cell projection morphogenesis	gnl|UG|Ssc#S35171399, gnl|UG|Ssc#S46877625, gnl|UG|Ssc#S55834706, gnl|UG|Ssc#S58305630, gnl|UG|Ssc#S58313056	1
regulation of nucleobase, nucleoside, nucleotide and nucleic acid metabolic process	gnl|UG|Ssc#S35166542, gnl|UG|Ssc#S20116576, gnl|UG|Ssc#S58312428, gnl|UG|Ssc#S55323247, gnl|UG|Ssc#S46876867, gnl|UG|Ssc#S58312740, gnl|UG|Ssc#S58312433, gnl|UG|Ssc#S46876706, gnl|UG|Ssc#S20116349, gnl|UG|Ssc#S58303491, gnl|UG|Ssc#S55283891, gnl|UG|Ssc#S58304352, gnl|UG|Ssc#S55327735, gnl|UG|Ssc#S46879687, gnl|UG|Ssc#S42528236, gnl|UG|Ssc#S55834706, gnl|UG|Ssc#S43495801, gnl|UG|Ssc#S58311511, gnl…	1
cellular cation homeostasis	gnl|UG|Ssc#S58311081, gnl|UG|Ssc#S55285749, gnl|UG|Ssc#S55327620, gnl|UG|Ssc#S35171399, gnl|UG|Ssc#S58304058, gnl|UG|Ssc#S58313056, gnl|UG|Ssc#S46876867	1
positive regulation of ion transmembrane transporter activity	gnl|UG|Ssc#S35171399, gnl|UG|Ssc#S46876867	1
cell morphogenesis involved in neuron differentiation	gnl|UG|Ssc#S35171399, gnl|UG|Ssc#S58300957, gnl|UG|Ssc#S46877625, gnl|UG|Ssc#S6054441, gnl|UG|Ssc#S55834706	1
regulation of angiogenesis	gnl|UG|Ssc#S20116701, gnl|UG|Ssc#S14959900, gnl|UG|Ssc#S58305222	1
regulation of cell communication	gnl|UG|Ssc#S55318348, gi|47522633|ref|NM_213926.1|, gnl|UG|Ssc#S58312428, gnl|UG|Ssc#S58313056, gnl|UG|Ssc#S46876867, gnl|UG|Ssc#S43495801, gnl|UG|Ssc#S46876395, gnl|UG|Ssc#S50208755, gnl|UG|Ssc#S58312433, gnl|UG|Ssc#S55319652, gnl|UG|Ssc#S55325522, gnl|UG|Ssc#S55325364	1
gonad development	gnl|UG|Ssc#S43495801, gnl|UG|Ssc#S55283891, gnl|UG|Ssc#S55319652, gnl|UG|Ssc#S46876867	1
sensory organ development	gnl|UG|Ssc#S58311081, gnl|UG|Ssc#S58303315, gnl|UG|Ssc#S20116349, gnl|UG|Ssc#S43495801, gnl|UG|Ssc#S55283891, gnl|UG|Ssc#S55319652	1
cell growth	gnl|UG|Ssc#S43495801, gnl|UG|Ssc#S55325437, gnl|UG|Ssc#S58303813, gnl|UG|Ssc#S58305222, gnl|UG|Ssc#S16849920, gnl|UG|Ssc#S46876867	1
positive regulation of signal transduction	gnl|UG|Ssc#S55318348, gnl|UG|Ssc#S46876395, gi|47522633|ref|NM_213926.1|, gnl|UG|Ssc#S55325522, gnl|UG|Ssc#S55325364, gnl|UG|Ssc#S46876867	1
positive regulation of signaling process	gnl|UG|Ssc#S55318348, gnl|UG|Ssc#S46876395, gi|47522633|ref|NM_213926.1|, gnl|UG|Ssc#S55325522, gnl|UG|Ssc#S55325364, gnl|UG|Ssc#S46876867	1
cell proliferation	gnl|UG|Ssc#S46875662, gnl|UG|Ssc#S55283891, gnl|UG|Ssc#S58312169, gnl|UG|Ssc#S55323247, gnl|UG|Ssc#S58305630, gnl|UG|Ssc#S40379983, gnl|UG|Ssc#S55325311, gnl|UG|Ssc#S46876867, gnl|UG|Ssc#S35171399, gnl|UG|Ssc#S58305733, gnl|UG|Ssc#S23162129, gnl|UG|Ssc#S20116300, gnl|UG|Ssc#S55319652, gnl|UG|Ssc#S55325364	1
catecholamine transport	gnl|UG|Ssc#S35171399, gnl|UG|Ssc#S46876867	1
regulation of macromolecule biosynthetic process	gnl|UG|Ssc#S35166542, gnl|UG|Ssc#S20116576, gnl|UG|Ssc#S58312428, gnl|UG|Ssc#S55323247, gnl|UG|Ssc#S46876867, gnl|UG|Ssc#S58312433, gnl|UG|Ssc#S46876706, gnl|UG|Ssc#S20116349, gnl|UG|Ssc#S55283891, gnl|UG|Ssc#S58304352, gnl|UG|Ssc#S58301104, gnl|UG|Ssc#S55327735, gnl|UG|Ssc#S42528236, gnl|UG|Ssc#S46879687, gnl|UG|Ssc#S55834706, gnl|UG|Ssc#S43495801, gnl|UG|Ssc#S58311511, gnl|UG|Ssc#S58303813, gnl…	1
negative regulation of signaling pathway	gnl|UG|Ssc#S55318348, gnl|UG|Ssc#S43495801, gnl|UG|Ssc#S50208755, gnl|UG|Ssc#S58312428, gnl|UG|Ssc#S58312433	1
regulation of synaptic plasticity	gnl|UG|Ssc#S58312428, gnl|UG|Ssc#S58312433, gnl|UG|Ssc#S46876867	1
visual behavior	gnl|UG|Ssc#S55327620, gnl|UG|Ssc#S35170008	1
negative regulation of biological process	gnl|UG|Ssc#S55318348, gnl|UG|Ssc#S20116353, gnl|UG|Ssc#S58312428, gnl|UG|Ssc#S55323247, gnl|UG|Ssc#S46876867, gnl|UG|Ssc#S55285749, gnl|UG|Ssc#S46879502, gnl|UG|Ssc#S58305733, gnl|UG|Ssc#S58312433, gnl|UG|Ssc#S55319652, gnl|UG|Ssc#S46875662, gnl|UG|Ssc#S20116349, gnl|UG|Ssc#S55283891, gnl|UG|Ssc#S58301104, gnl|UG|Ssc#S42528236, gnl|UG|Ssc#S55834706, gnl|UG|Ssc#S58313056, gnl|UG|Ssc#S43495801, gnl…	1
regulation of transcription, DNA-dependent	gnl|UG|Ssc#S35166542, gnl|UG|Ssc#S20116576, gnl|UG|Ssc#S58312428, gnl|UG|Ssc#S55323247, gnl|UG|Ssc#S46876867, gnl|UG|Ssc#S58312433, gnl|UG|Ssc#S46876706, gnl|UG|Ssc#S20116349, gnl|UG|Ssc#S58304352, gnl|UG|Ssc#S55327735, gnl|UG|Ssc#S42528236, gnl|UG|Ssc#S46879687, gnl|UG|Ssc#S55834706, gnl|UG|Ssc#S43495801, gnl|UG|Ssc#S58311511, gnl|UG|Ssc#S58303813, gnl|UG|Ssc#S14959900, gnl|UG|Ssc#S55327595, gnl…	1
regulation of cellular macromolecule biosynthetic process	gnl|UG|Ssc#S35166542, gnl|UG|Ssc#S20116576, gnl|UG|Ssc#S58312428, gnl|UG|Ssc#S55323247, gnl|UG|Ssc#S46876867, gnl|UG|Ssc#S58312433, gnl|UG|Ssc#S46876706, gnl|UG|Ssc#S20116349, gnl|UG|Ssc#S55283891, gnl|UG|Ssc#S58304352, gnl|UG|Ssc#S55327735, gnl|UG|Ssc#S42528236, gnl|UG|Ssc#S46879687, gnl|UG|Ssc#S55834706, gnl|UG|Ssc#S43495801, gnl|UG|Ssc#S58311511, gnl|UG|Ssc#S58303813, gnl|UG|Ssc#S14959900, gnl…	1
regulation of transcription	gnl|UG|Ssc#S35166542, gnl|UG|Ssc#S20116576, gnl|UG|Ssc#S58312428, gnl|UG|Ssc#S55323247, gnl|UG|Ssc#S46876867, gnl|UG|Ssc#S58312433, gnl|UG|Ssc#S46876706, gnl|UG|Ssc#S20116349, gnl|UG|Ssc#S58304352, gnl|UG|Ssc#S55327735, gnl|UG|Ssc#S42528236, gnl|UG|Ssc#S46879687, gnl|UG|Ssc#S55834706, gnl|UG|Ssc#S43495801, gnl|UG|Ssc#S58311511, gnl|UG|Ssc#S58303813, gnl|UG|Ssc#S14959900, gnl|UG|Ssc#S55327595, gnl…	1
positive regulation of transporter activity	gnl|UG|Ssc#S35171399, gnl|UG|Ssc#S46876867	1
purine ribonucleotide metabolic process	gnl|UG|Ssc#S33578950, gnl|UG|Ssc#S55327620, gnl|UG|Ssc#S50179931, gnl|UG|Ssc#S20116576, gnl|UG|Ssc#S58304352, gnl|UG|Ssc#S46881169, gnl|UG|Ssc#S58305630, gnl|UG|Ssc#S58305647, gnl|UG|Ssc#S35164008, gnl|UG|Ssc#S58300922	1
system process	gnl|UG|Ssc#S55327620, gnl|UG|Ssc#S50179931, gnl|UG|Ssc#S46876867, gnl|UG|Ssc#S58309851, gnl|UG|Ssc#S6054441, gnl|UG|Ssc#S35328054, gnl|UG|Ssc#S23690190, gnl|UG|Ssc#S6090246, gnl|UG|Ssc#S20116349, gnl|UG|Ssc#S42528236, gnl|UG|Ssc#S58305647, gnl|UG|Ssc#S58313056, gnl|UG|Ssc#S35164008, gnl|UG|Ssc#S35171399, gnl|UG|Ssc#S58305017, gnl|UG|Ssc#S58305222	1
purine ribonucleotide catabolic process	gnl|UG|Ssc#S33578950, gnl|UG|Ssc#S55327620, gnl|UG|Ssc#S50179931, gnl|UG|Ssc#S20116576, gnl|UG|Ssc#S58304352, gnl|UG|Ssc#S46881169, gnl|UG|Ssc#S58305630, gnl|UG|Ssc#S58305647, gnl|UG|Ssc#S35164008	1
ribonucleotide catabolic process	gnl|UG|Ssc#S33578950, gnl|UG|Ssc#S55327620, gnl|UG|Ssc#S50179931, gnl|UG|Ssc#S20116576, gnl|UG|Ssc#S58304352, gnl|UG|Ssc#S46881169, gnl|UG|Ssc#S58305630, gnl|UG|Ssc#S58305647, gnl|UG|Ssc#S35164008	1
regulation of anatomical structure size	gnl|UG|Ssc#S55327620, gnl|UG|Ssc#S35171399, gnl|UG|Ssc#S43495801, gnl|UG|Ssc#S55325437, gnl|UG|Ssc#S58303813, gnl|UG|Ssc#S58305222, gnl|UG|Ssc#S16849920, gnl|UG|Ssc#S46876867	1
telencephalon development	gnl|UG|Ssc#S20116349, gnl|UG|Ssc#S35171399, gnl|UG|Ssc#S42528236, gnl|UG|Ssc#S58305630	1
negative regulation of cell communication	gnl|UG|Ssc#S55318348, gnl|UG|Ssc#S43495801, gnl|UG|Ssc#S50208755, gnl|UG|Ssc#S58312428, gnl|UG|Ssc#S58312433, gnl|UG|Ssc#S46876867	1
chemical homeostasis	gnl|UG|Ssc#S55327620, gnl|UG|Ssc#S58315157, gnl|UG|Ssc#S58313056, gnl|UG|Ssc#S46876867, gnl|UG|Ssc#S55285749, gnl|UG|Ssc#S58311081, gnl|UG|Ssc#S35171399, gnl|UG|Ssc#S58304058, gnl|UG|Ssc#S58305017, gnl|UG|Ssc#S55319652, gnl|UG|Ssc#S55325364	1
negative regulation of Wnt receptor signaling pathway	gnl|UG|Ssc#S43495801, gnl|UG|Ssc#S58312428, gnl|UG|Ssc#S58312433	1
G-protein coupled receptor protein signaling pathway	gnl|UG|Ssc#S58312740, gnl|UG|Ssc#S20116300, gnl|UG|Ssc#S58313056, gnl|UG|Ssc#S6090246, gnl|UG|Ssc#S55325364, gnl|UG|Ssc#S58305222, gnl|UG|Ssc#S46876867	1
regulation of RNA metabolic process	gnl|UG|Ssc#S35166542, gnl|UG|Ssc#S20116576, gnl|UG|Ssc#S58312428, gnl|UG|Ssc#S55323247, gnl|UG|Ssc#S46876867, gnl|UG|Ssc#S58312433, gnl|UG|Ssc#S46876706, gnl|UG|Ssc#S20116349, gnl|UG|Ssc#S58304352, gnl|UG|Ssc#S55327735, gnl|UG|Ssc#S42528236, gnl|UG|Ssc#S46879687, gnl|UG|Ssc#S55834706, gnl|UG|Ssc#S43495801, gnl|UG|Ssc#S58311511, gnl|UG|Ssc#S58303813, gnl|UG|Ssc#S14959900, gnl|UG|Ssc#S55327595, gnl…	1
ribonucleotide metabolic process	gnl|UG|Ssc#S33578950, gnl|UG|Ssc#S55327620, gnl|UG|Ssc#S50179931, gnl|UG|Ssc#S20116576, gnl|UG|Ssc#S58304352, gnl|UG|Ssc#S46881169, gnl|UG|Ssc#S58305630, gnl|UG|Ssc#S58305647, gnl|UG|Ssc#S35164008, gnl|UG|Ssc#S58300922	1
regulation of response to stimulus	gnl|UG|Ssc#S46875662, gnl|UG|Ssc#S55318348, gnl|UG|Ssc#S35166542, gnl|UG|Ssc#S20116353, gnl|UG|Ssc#S20116701, gnl|UG|Ssc#S20116317, gnl|UG|Ssc#S46876867, gnl|UG|Ssc#S35171399, gnl|UG|Ssc#S23162129, gnl|UG|Ssc#S58303813	1
acute inflammatory response	gnl|UG|Ssc#S29469955, gnl|UG|Ssc#S20116353, gnl|UG|Ssc#S20116701	1
immune system process	gnl|UG|Ssc#S14766117, gnl|UG|Ssc#S35166542, gnl|UG|Ssc#S58312428, gnl|UG|Ssc#S20116701, gnl|UG|Ssc#S20116317, gnl|UG|Ssc#S55323247, gnl|UG|Ssc#S58312433, gnl|UG|Ssc#S6090246, gnl|UG|Ssc#S18553219, gnl|UG|Ssc#S46875662, gnl|UG|Ssc#S16592156, gnl|UG|Ssc#S35173348, gnl|UG|Ssc#S58309878, gnl|UG|Ssc#S35171399, gnl|UG|Ssc#S23162129, gnl|UG|Ssc#S42951501, gnl|UG|Ssc#S58303813	1
response to hypoxia	gnl|UG|Ssc#S58311081, gnl|UG|Ssc#S43495801	1
regulation of cellular process	gnl|UG|Ssc#S55318348, gnl|UG|Ssc#S58307095, gnl|UG|Ssc#S20116576, gnl|UG|Ssc#S20116701, gnl|UG|Ssc#S46876867, gnl|UG|Ssc#S55285749, gnl|UG|Ssc#S55326563, gnl|UG|Ssc#S58312740, gnl|UG|Ssc#S46879502, gnl|UG|Ssc#S55325522, gnl|UG|Ssc#S58312433, gnl|UG|Ssc#S55319652, gnl|UG|Ssc#S6090246, gnl|UG|Ssc#S58312543, gnl|UG|Ssc#S20116349, gnl|UG|Ssc#S58304352, gnl|UG|Ssc#S35168376, gnl|UG|Ssc#S58305630, gnl|…	1
regulation of ion transmembrane transporter activity	gnl|UG|Ssc#S35171399, gnl|UG|Ssc#S58313056, gnl|UG|Ssc#S46876867	1
positive regulation of biological process	gnl|UG|Ssc#S55318348, gnl|UG|Ssc#S35166542, gi|47522633|ref|NM_213926.1|, gnl|UG|Ssc#S20116576, gnl|UG|Ssc#S58312428, gnl|UG|Ssc#S20116701, gnl|UG|Ssc#S20116317, gnl|UG|Ssc#S46876867, gnl|UG|Ssc#S55325522, gnl|UG|Ssc#S58312433, gnl|UG|Ssc#S55319652, gnl|UG|Ssc#S46875662, gnl|UG|Ssc#S20116349, gnl|UG|Ssc#S55327735, gnl|UG|Ssc#S42528236, gnl|UG|Ssc#S43495801, gnl|UG|Ssc#S35171399, gnl|UG|Ssc#S46876…	1
regulation of transmembrane transporter activity	gnl|UG|Ssc#S35171399, gnl|UG|Ssc#S58313056, gnl|UG|Ssc#S46876867	1
cellular calcium ion homeostasis	gnl|UG|Ssc#S58311081, gnl|UG|Ssc#S55327620, gnl|UG|Ssc#S58304058, gnl|UG|Ssc#S58313056	1
reproductive structure development	gnl|UG|Ssc#S43495801, gnl|UG|Ssc#S55283891, gnl|UG|Ssc#S55319652, gnl|UG|Ssc#S46876867	1
calcium ion homeostasis	gnl|UG|Ssc#S58311081, gnl|UG|Ssc#S55327620, gnl|UG|Ssc#S58304058, gnl|UG|Ssc#S58313056	1
adult locomotory behavior	gnl|UG|Ssc#S6054441, gnl|UG|Ssc#S58313056	1
monoamine transport	gnl|UG|Ssc#S35171399, gnl|UG|Ssc#S46876867	1
purine nucleotide catabolic process	gnl|UG|Ssc#S33578950, gnl|UG|Ssc#S55327620, gnl|UG|Ssc#S50179931, gnl|UG|Ssc#S20116576, gnl|UG|Ssc#S58304352, gnl|UG|Ssc#S46881169, gnl|UG|Ssc#S58305630, gnl|UG|Ssc#S58305647, gnl|UG|Ssc#S35164008	1
regulation of ion transmembrane transport	gnl|UG|Ssc#S35171399, gnl|UG|Ssc#S58313056, gnl|UG|Ssc#S46876867	1
positive regulation of response to stimulus	gnl|UG|Ssc#S46875662, gnl|UG|Ssc#S35166542, gnl|UG|Ssc#S35171399, gnl|UG|Ssc#S23162129, gnl|UG|Ssc#S20116701, gnl|UG|Ssc#S20116317, gnl|UG|Ssc#S46876867	1
response to oxygen levels	gnl|UG|Ssc#S58311081, gnl|UG|Ssc#S43495801	1
secondary metabolic process	gnl|UG|Ssc#S25665854, gnl|UG|Ssc#S35167394, gnl|UG|Ssc#S55319652	1
secretion	gi|47522633|ref|NM_213926.1|, gnl|UG|Ssc#S58315157, gnl|UG|Ssc#S58313056, gnl|UG|Ssc#S46876867, gnl|UG|Ssc#S35171399, gnl|UG|Ssc#S55325522, gnl|UG|Ssc#S55324151, gnl|UG|Ssc#S55325364	1
cation transport	gnl|UG|Ssc#S55327620, gnl|UG|Ssc#S58314746, gnl|UG|Ssc#S58313056, gnl|UG|Ssc#S23697323, gnl|UG|Ssc#S58312895, gnl|UG|Ssc#S58309851, gnl|UG|Ssc#S55285749, gnl|UG|Ssc#S58311081, gnl|UG|Ssc#S58304058	1
cation homeostasis	gnl|UG|Ssc#S58311081, gnl|UG|Ssc#S55285749, gnl|UG|Ssc#S55327620, gnl|UG|Ssc#S35171399, gnl|UG|Ssc#S58304058, gnl|UG|Ssc#S58313056, gnl|UG|Ssc#S46876867	1
regulation of peptide secretion	gnl|UG|Ssc#S43495801, gnl|UG|Ssc#S55319652, gnl|UG|Ssc#S55325364	1
regulation of peptide transport	gnl|UG|Ssc#S43495801, gnl|UG|Ssc#S55319652, gnl|UG|Ssc#S55325364	1
regulation of peptide hormone secretion	gnl|UG|Ssc#S43495801, gnl|UG|Ssc#S55319652, gnl|UG|Ssc#S55325364	1
response to oxidative stress	gnl|UG|Ssc#S55318348, gnl|UG|Ssc#S35166542, gnl|UG|Ssc#S55326563, gnl|UG|Ssc#S55283891	1
nucleotide catabolic process	gnl|UG|Ssc#S33578950, gnl|UG|Ssc#S55327620, gnl|UG|Ssc#S50179931, gnl|UG|Ssc#S20116576, gnl|UG|Ssc#S58304352, gnl|UG|Ssc#S46881169, gnl|UG|Ssc#S58305630, gnl|UG|Ssc#S58305647, gnl|UG|Ssc#S35164008	1
regulation of gene expression	gnl|UG|Ssc#S35166542, gnl|UG|Ssc#S20116576, gnl|UG|Ssc#S20116353, gnl|UG|Ssc#S58312428, gnl|UG|Ssc#S55323247, gnl|UG|Ssc#S46876867, gnl|UG|Ssc#S58312433, gnl|UG|Ssc#S46876706, gnl|UG|Ssc#S20116349, gnl|UG|Ssc#S33578950, gnl|UG|Ssc#S58304352, gnl|UG|Ssc#S55327735, gnl|UG|Ssc#S46879687, gnl|UG|Ssc#S42528236, gnl|UG|Ssc#S55834706, gnl|UG|Ssc#S43495801, gnl|UG|Ssc#S58311511, gnl|UG|Ssc#S58303813, gnl…	1
neurological system process	gnl|UG|Ssc#S20116349, gnl|UG|Ssc#S55327620, gnl|UG|Ssc#S42528236, gnl|UG|Ssc#S58313056, gnl|UG|Ssc#S58305647, gnl|UG|Ssc#S46876867, gnl|UG|Ssc#S58309851, gnl|UG|Ssc#S58305017, gnl|UG|Ssc#S6054441, gnl|UG|Ssc#S35328054, gnl|UG|Ssc#S6090246	1
positive regulation of cell proliferation	gnl|UG|Ssc#S43495801, gnl|UG|Ssc#S58312428, gnl|UG|Ssc#S58312433, gnl|UG|Ssc#S58305222, gnl|UG|Ssc#S46876867	1
regulation of cellular component size	gnl|UG|Ssc#S35171399, gnl|UG|Ssc#S43495801, gnl|UG|Ssc#S55325437, gnl|UG|Ssc#S58303813, gnl|UG|Ssc#S58305222, gnl|UG|Ssc#S16849920, gnl|UG|Ssc#S46876867	1
regulation of cellular component organization	gnl|UG|Ssc#S55318348, gnl|UG|Ssc#S55283891, gnl|UG|Ssc#S20116701, gnl|UG|Ssc#S58313056, gnl|UG|Ssc#S46876867, gnl|UG|Ssc#S43495801, gnl|UG|Ssc#S35171399, gnl|UG|Ssc#S46879502, gnl|UG|Ssc#S14959900	1
regulation of transmembrane transport	gnl|UG|Ssc#S35171399, gnl|UG|Ssc#S58313056, gnl|UG|Ssc#S58305222, gnl|UG|Ssc#S46876867	1
enzyme linked receptor protein signaling pathway	gnl|UG|Ssc#S35166542, gnl|UG|Ssc#S55327735, gnl|UG|Ssc#S58312428, gnl|UG|Ssc#S46875848, gnl|UG|Ssc#S58313056, gnl|UG|Ssc#S55325311, gi|47523119|ref|NM_213869.1|, gnl|UG|Ssc#S43495801, gnl|UG|Ssc#S55325496, gnl|UG|Ssc#S34273825, gnl|UG|Ssc#S58312433, gnl|UG|Ssc#S16849920	1
negative regulation of catalytic activity	gnl|UG|Ssc#S43495801, gnl|UG|Ssc#S55283891, gnl|UG|Ssc#S42951501, gnl|UG|Ssc#S55327735, gnl|UG|Ssc#S20116701, gnl|UG|Ssc#S46876867	1
regulation of hydrolase activity	gnl|UG|Ssc#S58303491, gnl|UG|Ssc#S55283891, gnl|UG|Ssc#S55327735, gnl|UG|Ssc#S20116701, gnl|UG|Ssc#S46876867, gnl|UG|Ssc#S43495801, gnl|UG|Ssc#S58312740, gnl|UG|Ssc#S42951501, gnl|UG|Ssc#S58305376, gnl|UG|Ssc#S58303813	1
regulation of localization	gnl|UG|Ssc#S55318348, gnl|UG|Ssc#S20116701, gnl|UG|Ssc#S58313056, gnl|UG|Ssc#S46876867, gnl|UG|Ssc#S43495801, gnl|UG|Ssc#S35171399, gnl|UG|Ssc#S46876395, gnl|UG|Ssc#S55319652, gnl|UG|Ssc#S14959900, gnl|UG|Ssc#S55325364, gnl|UG|Ssc#S58305222	1
cellular di-, tri-valent inorganic cation homeostasis	gnl|UG|Ssc#S58311081, gnl|UG|Ssc#S55327620, gnl|UG|Ssc#S58304058, gnl|UG|Ssc#S58313056	1
di-, tri-valent inorganic cation homeostasis	gnl|UG|Ssc#S58311081, gnl|UG|Ssc#S55327620, gnl|UG|Ssc#S58304058, gnl|UG|Ssc#S58313056	1
nucleobase, nucleoside, nucleotide and nucleic acid catabolic process	gnl|UG|Ssc#S33578950, gnl|UG|Ssc#S55327620, gnl|UG|Ssc#S50179931, gnl|UG|Ssc#S20116576, gnl|UG|Ssc#S58304352, gnl|UG|Ssc#S46881169, gnl|UG|Ssc#S58305630, gnl|UG|Ssc#S58305647, gnl|UG|Ssc#S35164008	1
nucleobase, nucleoside and nucleotide catabolic process	gnl|UG|Ssc#S33578950, gnl|UG|Ssc#S55327620, gnl|UG|Ssc#S50179931, gnl|UG|Ssc#S20116576, gnl|UG|Ssc#S58304352, gnl|UG|Ssc#S46881169, gnl|UG|Ssc#S58305630, gnl|UG|Ssc#S58305647, gnl|UG|Ssc#S35164008	1
circadian rhythm	gnl|UG|Ssc#S58311511, gnl|UG|Ssc#S55283891	1
organic alcohol transport	gnl|UG|Ssc#S35171399, gnl|UG|Ssc#S46876867	1
metal ion transport	gnl|UG|Ssc#S58314746, gnl|UG|Ssc#S58313056, gnl|UG|Ssc#S23697323, gnl|UG|Ssc#S58312895, gnl|UG|Ssc#S58309851, gnl|UG|Ssc#S55285749, gnl|UG|Ssc#S58311081, gnl|UG|Ssc#S58304058	1
intracellular signal transduction	gnl|UG|Ssc#S58307436, gnl|UG|Ssc#S55318348, gnl|UG|Ssc#S35166542, gnl|UG|Ssc#S20116576, gnl|UG|Ssc#S46876867, gnl|UG|Ssc#S55326563, gnl|UG|Ssc#S55325496, gnl|UG|Ssc#S6090246, gnl|UG|Ssc#S16849920, gnl|UG|Ssc#S33578950, gnl|UG|Ssc#S58304352, gnl|UG|Ssc#S55327735, gnl|UG|Ssc#S35168376, gi|47523119|ref|NM_213869.1|, gnl|UG|Ssc#S23162129, gnl|UG|Ssc#S58303813, gnl|UG|Ssc#S55325364, gnl|UG|Ssc#S583052…	1
heterocycle catabolic process	gnl|UG|Ssc#S33578950, gnl|UG|Ssc#S55327620, gnl|UG|Ssc#S50179931, gnl|UG|Ssc#S20116576, gnl|UG|Ssc#S58304352, gnl|UG|Ssc#S46881169, gnl|UG|Ssc#S58305630, gnl|UG|Ssc#S58305647, gnl|UG|Ssc#S35164008	1
vascular process in circulatory system	gnl|UG|Ssc#S55327620, gnl|UG|Ssc#S23690190, gnl|UG|Ssc#S46876867	1
muscle organ development	gnl|UG|Ssc#S50179931, gnl|UG|Ssc#S58305733, gnl|UG|Ssc#S35164008	1
regulation of transporter activity	gnl|UG|Ssc#S35171399, gnl|UG|Ssc#S58313056, gnl|UG|Ssc#S46876867	1
positive regulation of growth	gnl|UG|Ssc#S35171399, gnl|UG|Ssc#S46876867	1
regulation of Ras GTPase activity	gnl|UG|Ssc#S58303491, gnl|UG|Ssc#S43495801, gnl|UG|Ssc#S58305376, gnl|UG|Ssc#S58303813	1
cellular ion homeostasis	gnl|UG|Ssc#S58311081, gnl|UG|Ssc#S55285749, gnl|UG|Ssc#S55327620, gnl|UG|Ssc#S35171399, gnl|UG|Ssc#S58304058, gnl|UG|Ssc#S58305017, gnl|UG|Ssc#S58313056, gnl|UG|Ssc#S46876867	1
response to protein stimulus	gnl|UG|Ssc#S58312428, gnl|UG|Ssc#S58312433	1
cellular nitrogen compound catabolic process	gnl|UG|Ssc#S33578950, gnl|UG|Ssc#S55327620, gnl|UG|Ssc#S50179931, gnl|UG|Ssc#S20116576, gnl|UG|Ssc#S58304352, gnl|UG|Ssc#S46881169, gnl|UG|Ssc#S58305630, gnl|UG|Ssc#S58305647, gnl|UG|Ssc#S35164008	1
regulation of immune response	gnl|UG|Ssc#S46875662, gnl|UG|Ssc#S55318348, gnl|UG|Ssc#S35166542, gnl|UG|Ssc#S20116701, gnl|UG|Ssc#S58303813, gnl|UG|Ssc#S20116317	1
purine ribonucleoside triphosphate metabolic process	gnl|UG|Ssc#S33578950, gnl|UG|Ssc#S55327620, gnl|UG|Ssc#S50179931, gnl|UG|Ssc#S20116576, gnl|UG|Ssc#S58304352, gnl|UG|Ssc#S46881169, gnl|UG|Ssc#S58305647, gnl|UG|Ssc#S35164008, gnl|UG|Ssc#S58300922	1
gland development	gnl|UG|Ssc#S43495801, gnl|UG|Ssc#S55325364, gnl|UG|Ssc#S55327595	1
ribonucleoside triphosphate metabolic process	gnl|UG|Ssc#S33578950, gnl|UG|Ssc#S55327620, gnl|UG|Ssc#S50179931, gnl|UG|Ssc#S20116576, gnl|UG|Ssc#S58304352, gnl|UG|Ssc#S46881169, gnl|UG|Ssc#S58305647, gnl|UG|Ssc#S35164008, gnl|UG|Ssc#S58300922	1
blood circulation	gnl|UG|Ssc#S58309851, gnl|UG|Ssc#S55327620, gnl|UG|Ssc#S35164008, gnl|UG|Ssc#S46876867	1
inositol lipid-mediated signaling	gnl|UG|Ssc#S20116576, gnl|UG|Ssc#S55327735, gnl|UG|Ssc#S16849920	1
regulation of developmental process	gnl|UG|Ssc#S58308537, gnl|UG|Ssc#S58312428, gnl|UG|Ssc#S20116701, gnl|UG|Ssc#S55323247, gnl|UG|Ssc#S58313056, gnl|UG|Ssc#S43495801, gnl|UG|Ssc#S35171399, gnl|UG|Ssc#S46879502, gnl|UG|Ssc#S58303813, gnl|UG|Ssc#S58312433, gnl|UG|Ssc#S14959900, gnl|UG|Ssc#S58305222	1
development of primary sexual characteristics	gnl|UG|Ssc#S43495801, gnl|UG|Ssc#S55283891, gnl|UG|Ssc#S55319652, gnl|UG|Ssc#S46876867	1
regulation of synaptic transmission	gnl|UG|Ssc#S58312428, gnl|UG|Ssc#S58312433, gnl|UG|Ssc#S58313056, gnl|UG|Ssc#S46876867	1
purine nucleoside triphosphate metabolic process	gnl|UG|Ssc#S33578950, gnl|UG|Ssc#S55327620, gnl|UG|Ssc#S50179931, gnl|UG|Ssc#S20116576, gnl|UG|Ssc#S58304352, gnl|UG|Ssc#S46881169, gnl|UG|Ssc#S58305647, gnl|UG|Ssc#S35164008, gnl|UG|Ssc#S58300922	1
muscle contraction	gnl|UG|Ssc#S50179931, gnl|UG|Ssc#S35164008, gnl|UG|Ssc#S58305222, gnl|UG|Ssc#S46876867	1
cellular chemical homeostasis	gnl|UG|Ssc#S58311081, gnl|UG|Ssc#S55285749, gnl|UG|Ssc#S55327620, gnl|UG|Ssc#S35171399, gnl|UG|Ssc#S58304058, gnl|UG|Ssc#S58305017, gnl|UG|Ssc#S58313056, gnl|UG|Ssc#S46876867	1
regulation of endocytosis	gnl|UG|Ssc#S55318348, gnl|UG|Ssc#S20116701, gnl|UG|Ssc#S14959900	1
neuromuscular process	gnl|UG|Ssc#S20116349, gnl|UG|Ssc#S58313056	1
urogenital system development	gnl|UG|Ssc#S43495801, gnl|UG|Ssc#S43495858, gnl|UG|Ssc#S55323247	1
G-protein signaling, coupled to cyclic nucleotide second messenger	gnl|UG|Ssc#S6090246, gnl|UG|Ssc#S55325364, gnl|UG|Ssc#S46876867	1
negative regulation of cellular process	gnl|UG|Ssc#S55318348, gnl|UG|Ssc#S58312428, gnl|UG|Ssc#S55323247, gnl|UG|Ssc#S46876867, gnl|UG|Ssc#S55285749, gnl|UG|Ssc#S58305733, gnl|UG|Ssc#S46879502, gnl|UG|Ssc#S58312433, gnl|UG|Ssc#S55319652, gnl|UG|Ssc#S20116349, gnl|UG|Ssc#S42528236, gnl|UG|Ssc#S58313056, gnl|UG|Ssc#S55834706, gnl|UG|Ssc#S43495801, gnl|UG|Ssc#S50208755, gnl|UG|Ssc#S58303813, gnl|UG|Ssc#S58305222	1
regulation of GTPase activity	gnl|UG|Ssc#S58303491, gnl|UG|Ssc#S43495801, gnl|UG|Ssc#S58312740, gnl|UG|Ssc#S58305376, gnl|UG|Ssc#S58303813	1
nucleoside triphosphate metabolic process	gnl|UG|Ssc#S33578950, gnl|UG|Ssc#S55327620, gnl|UG|Ssc#S50179931, gnl|UG|Ssc#S20116576, gnl|UG|Ssc#S58304352, gnl|UG|Ssc#S46881169, gnl|UG|Ssc#S58305647, gnl|UG|Ssc#S35164008, gnl|UG|Ssc#S58300922	1
tyrosine phosphorylation of STAT protein	gnl|UG|Ssc#S55325496, gi|47523119|ref|NM_213869.1|	1
leukocyte chemotaxis	gnl|UG|Ssc#S35171399, gnl|UG|Ssc#S23162129	1
cell chemotaxis	gnl|UG|Ssc#S35171399, gnl|UG|Ssc#S23162129	1
axonogenesis	gnl|UG|Ssc#S35171399, gnl|UG|Ssc#S46877625, gnl|UG|Ssc#S55834706	1
regulation of hormone secretion	gnl|UG|Ssc#S43495801, gnl|UG|Ssc#S55319652, gnl|UG|Ssc#S55325364	1
response to corticosteroid stimulus	gnl|UG|Ssc#S35166542, gnl|UG|Ssc#S55326563, gnl|UG|Ssc#S55325364, gnl|UG|Ssc#S35167355	1
viral infectious cycle	gnl|UG|Ssc#S35164089, gnl|UG|Ssc#S40379983, gnl|UG|Ssc#S6090246, gnl|UG|Ssc#S35324522, gnl|UG|Ssc#S39884104	1
purine nucleotide metabolic process	gnl|UG|Ssc#S33578950, gnl|UG|Ssc#S55327620, gnl|UG|Ssc#S50179931, gnl|UG|Ssc#S20116576, gnl|UG|Ssc#S58304352, gnl|UG|Ssc#S46881169, gnl|UG|Ssc#S58305630, gnl|UG|Ssc#S58305647, gnl|UG|Ssc#S35164008, gnl|UG|Ssc#S58300922	1
ribonucleoside triphosphate catabolic process	gnl|UG|Ssc#S33578950, gnl|UG|Ssc#S55327620, gnl|UG|Ssc#S50179931, gnl|UG|Ssc#S20116576, gnl|UG|Ssc#S58304352, gnl|UG|Ssc#S46881169, gnl|UG|Ssc#S58305647, gnl|UG|Ssc#S35164008	1
purine ribonucleoside triphosphate catabolic process	gnl|UG|Ssc#S33578950, gnl|UG|Ssc#S55327620, gnl|UG|Ssc#S50179931, gnl|UG|Ssc#S20116576, gnl|UG|Ssc#S58304352, gnl|UG|Ssc#S46881169, gnl|UG|Ssc#S58305647, gnl|UG|Ssc#S35164008	1
peptide hormone secretion	gnl|UG|Ssc#S58315157, gnl|UG|Ssc#S58313056, gnl|UG|Ssc#S55324151	1
purine nucleoside triphosphate catabolic process	gnl|UG|Ssc#S33578950, gnl|UG|Ssc#S55327620, gnl|UG|Ssc#S50179931, gnl|UG|Ssc#S20116576, gnl|UG|Ssc#S58304352, gnl|UG|Ssc#S46881169, gnl|UG|Ssc#S58305647, gnl|UG|Ssc#S35164008	1
nucleoside triphosphate catabolic process	gnl|UG|Ssc#S33578950, gnl|UG|Ssc#S55327620, gnl|UG|Ssc#S50179931, gnl|UG|Ssc#S20116576, gnl|UG|Ssc#S58304352, gnl|UG|Ssc#S46881169, gnl|UG|Ssc#S58305647, gnl|UG|Ssc#S35164008	1
regulation of primary metabolic process	gnl|UG|Ssc#S35166542, gnl|UG|Ssc#S20116576, gnl|UG|Ssc#S20116353, gnl|UG|Ssc#S58312428, gnl|UG|Ssc#S55323247, gnl|UG|Ssc#S46876867, gnl|UG|Ssc#S58312740, gnl|UG|Ssc#S58312433, gnl|UG|Ssc#S46876706, gnl|UG|Ssc#S20116349, gnl|UG|Ssc#S58303491, gnl|UG|Ssc#S55283891, gnl|UG|Ssc#S58304352, gnl|UG|Ssc#S55327735, gnl|UG|Ssc#S46879687, gnl|UG|Ssc#S42528236, gnl|UG|Ssc#S55834706, gnl|UG|Ssc#S58305630, gnl…	1
adult behavior	gnl|UG|Ssc#S6054441, gnl|UG|Ssc#S58313056	1
pancreas development	gnl|UG|Ssc#S35164089, gnl|UG|Ssc#S58315157, gnl|UG|Ssc#S40379983, gnl|UG|Ssc#S35324522, gnl|UG|Ssc#S39884104	1
regulation of cell-matrix adhesion	gnl|UG|Ssc#S43495801, gnl|UG|Ssc#S58303813	1
generation of a signal involved in cell-cell signaling	gnl|UG|Ssc#S35171399, gnl|UG|Ssc#S58315157, gnl|UG|Ssc#S58313056, gnl|UG|Ssc#S55324151	1
signal release	gnl|UG|Ssc#S35171399, gnl|UG|Ssc#S58315157, gnl|UG|Ssc#S58313056, gnl|UG|Ssc#S55324151	1
regulation of ion transport	gnl|UG|Ssc#S35171399, gnl|UG|Ssc#S46876395, gnl|UG|Ssc#S58313056, gnl|UG|Ssc#S46876867	1
amine transport	gnl|UG|Ssc#S35164870, gnl|UG|Ssc#S35171399, gnl|UG|Ssc#S58313056, gnl|UG|Ssc#S46876867	1
regulation of GTP catabolic process	gnl|UG|Ssc#S58303491, gnl|UG|Ssc#S43495801, gnl|UG|Ssc#S58312740, gnl|UG|Ssc#S58305376, gnl|UG|Ssc#S58303813	1
response to inorganic substance	gnl|UG|Ssc#S58311081, gnl|UG|Ssc#S55318348, gnl|UG|Ssc#S35166542, gnl|UG|Ssc#S55326563, gnl|UG|Ssc#S50179931, gnl|UG|Ssc#S55283891	1
sex differentiation	gnl|UG|Ssc#S43495801, gnl|UG|Ssc#S55283891, gnl|UG|Ssc#S55319652, gnl|UG|Ssc#S46876867	1
regulation of nucleotide metabolic process	gnl|UG|Ssc#S58303491, gnl|UG|Ssc#S43495801, gnl|UG|Ssc#S58312740, gnl|UG|Ssc#S58305376, gnl|UG|Ssc#S58303813, gnl|UG|Ssc#S55325364	1
tissue development	gnl|UG|Ssc#S58307436, gnl|UG|Ssc#S58308537, gnl|UG|Ssc#S50179931, gnl|UG|Ssc#S55283891, gnl|UG|Ssc#S46877625, gnl|UG|Ssc#S35164008, gnl|UG|Ssc#S46876867, gnl|UG|Ssc#S43495801, gnl|UG|Ssc#S43495858, gnl|UG|Ssc#S55319652, gnl|UG|Ssc#S55327595, gnl|UG|Ssc#S16849920	1
ion homeostasis	gnl|UG|Ssc#S58311081, gnl|UG|Ssc#S55285749, gnl|UG|Ssc#S55327620, gnl|UG|Ssc#S35171399, gnl|UG|Ssc#S58304058, gnl|UG|Ssc#S58305017, gnl|UG|Ssc#S58313056, gnl|UG|Ssc#S46876867	1
phosphoinositide-mediated signaling	gnl|UG|Ssc#S20116576, gnl|UG|Ssc#S55327735, gnl|UG|Ssc#S16849920	1
regulation of cellular localization	gnl|UG|Ssc#S43495801, gnl|UG|Ssc#S55319652, gnl|UG|Ssc#S55325364, gnl|UG|Ssc#S58305222, gnl|UG|Ssc#S46876867	1
positive regulation of cellular process	gnl|UG|Ssc#S55318348, gi|47522633|ref|NM_213926.1|, gnl|UG|Ssc#S58312428, gnl|UG|Ssc#S20116701, gnl|UG|Ssc#S46876867, gnl|UG|Ssc#S55325522, gnl|UG|Ssc#S58312433, gnl|UG|Ssc#S55319652, gnl|UG|Ssc#S20116349, gnl|UG|Ssc#S55327735, gnl|UG|Ssc#S42528236, gnl|UG|Ssc#S43495801, gnl|UG|Ssc#S35171399, gnl|UG|Ssc#S46876395, gnl|UG|Ssc#S58303813, gnl|UG|Ssc#S14959900, gnl|UG|Ssc#S55325364, gnl|UG|Ssc#S58305…	1
nitrogen compound transport	gnl|UG|Ssc#S35164870, gnl|UG|Ssc#S35171399, gnl|UG|Ssc#S58313056, gnl|UG|Ssc#S46876867	1
regulation of macromolecule metabolic process	gnl|UG|Ssc#S35166542, gnl|UG|Ssc#S20116576, gnl|UG|Ssc#S20116353, gnl|UG|Ssc#S58312428, gnl|UG|Ssc#S55323247, gnl|UG|Ssc#S46876867, gnl|UG|Ssc#S58312433, gnl|UG|Ssc#S46876706, gnl|UG|Ssc#S20116349, gnl|UG|Ssc#S33578950, gnl|UG|Ssc#S55283891, gnl|UG|Ssc#S58304352, gnl|UG|Ssc#S58301104, gnl|UG|Ssc#S55327735, gnl|UG|Ssc#S46879687, gnl|UG|Ssc#S42528236, gnl|UG|Ssc#S55834706, gnl|UG|Ssc#S43495801, gnl…	1
peptide secretion	gnl|UG|Ssc#S58315157, gnl|UG|Ssc#S58313056, gnl|UG|Ssc#S55324151	1
peptidyl-tyrosine phosphorylation	gnl|UG|Ssc#S55325496, gi|47523119|ref|NM_213869.1|	1
peptidyl-tyrosine modification	gnl|UG|Ssc#S55325496, gi|47523119|ref|NM_213869.1|	1
muscle organ morphogenesis	gnl|UG|Ssc#S50179931, gnl|UG|Ssc#S35164008	1
muscle tissue morphogenesis	gnl|UG|Ssc#S50179931, gnl|UG|Ssc#S35164008	1
regulation of transmission of nerve impulse	gnl|UG|Ssc#S58312428, gnl|UG|Ssc#S58312433, gnl|UG|Ssc#S58313056, gnl|UG|Ssc#S46876867	1
regulation of Wnt receptor signaling pathway	gnl|UG|Ssc#S43495801, gnl|UG|Ssc#S58312428, gnl|UG|Ssc#S58312433	1
regulation of anti-apoptosis	gnl|UG|Ssc#S55326563, gnl|UG|Ssc#S42528236	1
ion transport	gnl|UG|Ssc#S55327620, gnl|UG|Ssc#S58314746, gnl|UG|Ssc#S58313056, gnl|UG|Ssc#S23697323, gnl|UG|Ssc#S58312895, gnl|UG|Ssc#S58309851, gnl|UG|Ssc#S55285749, gnl|UG|Ssc#S58311081, gnl|UG|Ssc#S58304058, gnl|UG|Ssc#S58300922, gnl|UG|Ssc#S46879456	1
regulation of secretion	gnl|UG|Ssc#S43495801, gnl|UG|Ssc#S55319652, gnl|UG|Ssc#S55325364, gnl|UG|Ssc#S46876867	1
JAK-STAT cascade	gnl|UG|Ssc#S55325496, gi|47523119|ref|NM_213869.1|	1
regulation of cell morphogenesis involved in differentiation	gnl|UG|Ssc#S35171399, gnl|UG|Ssc#S58313056	1
multicellular organism reproduction	gnl|UG|Ssc#S55323247, gnl|UG|Ssc#S55325311, gnl|UG|Ssc#S35170008, gnl|UG|Ssc#S46876867, gnl|UG|Ssc#S35171399, gnl|UG|Ssc#S55319652, gnl|UG|Ssc#S58303813, gnl|UG|Ssc#S55327595	1
multicellular organismal reproductive process	gnl|UG|Ssc#S55323247, gnl|UG|Ssc#S55325311, gnl|UG|Ssc#S35170008, gnl|UG|Ssc#S46876867, gnl|UG|Ssc#S35171399, gnl|UG|Ssc#S55319652, gnl|UG|Ssc#S58303813, gnl|UG|Ssc#S55327595	1
response to external stimulus	gnl|UG|Ssc#S20116349, gnl|UG|Ssc#S35166542, gnl|UG|Ssc#S50179931, gnl|UG|Ssc#S55283891, gnl|UG|Ssc#S42528236, gnl|UG|Ssc#S55326563, gnl|UG|Ssc#S43495801, gnl|UG|Ssc#S35171399, gnl|UG|Ssc#S23162129, gnl|UG|Ssc#S58305017, gnl|UG|Ssc#S55319652, gnl|UG|Ssc#S58312543	1
regulation of cell morphogenesis	gnl|UG|Ssc#S35171399, gnl|UG|Ssc#S58313056	1
cyclic-nucleotide-mediated signaling	gnl|UG|Ssc#S6090246, gnl|UG|Ssc#S55325364, gnl|UG|Ssc#S46876867	1
response to peptide hormone stimulus	gnl|UG|Ssc#S58312428, gnl|UG|Ssc#S55319652, gnl|UG|Ssc#S58312433, gnl|UG|Ssc#S55325364	1
cell-cell signaling	gnl|UG|Ssc#S55327620, gnl|UG|Ssc#S58315157, gnl|UG|Ssc#S58313056, gnl|UG|Ssc#S58312895, gnl|UG|Ssc#S58311081, gnl|UG|Ssc#S35171399, gnl|UG|Ssc#S6090246, gnl|UG|Ssc#S55324151	1
regulation of hormone levels	gnl|UG|Ssc#S58315157, gnl|UG|Ssc#S58313056, gnl|UG|Ssc#S55324151, gnl|UG|Ssc#S55325311	1
intracellular signaling pathway	gnl|UG|Ssc#S58307436, gnl|UG|Ssc#S55318348, gnl|UG|Ssc#S35166542, gnl|UG|Ssc#S20116576, gnl|UG|Ssc#S46876867, gnl|UG|Ssc#S55326563, gnl|UG|Ssc#S55325496, gnl|UG|Ssc#S6090246, gnl|UG|Ssc#S16849920, gnl|UG|Ssc#S33578950, gnl|UG|Ssc#S58304352, gnl|UG|Ssc#S55327735, gnl|UG|Ssc#S35168376, gi|47523119|ref|NM_213869.1|, gnl|UG|Ssc#S23162129, gnl|UG|Ssc#S58303813, gnl|UG|Ssc#S55325364, gnl|UG|Ssc#S583052…	1
regulation of locomotion	gnl|UG|Ssc#S35171399, gnl|UG|Ssc#S23162129, gnl|UG|Ssc#S46876867	1
regulation of vesicle-mediated transport	gnl|UG|Ssc#S55318348, gnl|UG|Ssc#S20116701, gnl|UG|Ssc#S14959900	1
leukocyte migration	gnl|UG|Ssc#S35171399, gnl|UG|Ssc#S23162129	1
rhythmic process	gnl|UG|Ssc#S58311511, gnl|UG|Ssc#S55283891, gnl|UG|Ssc#S55325311, gnl|UG|Ssc#S46876867	1
hormone secretion	gnl|UG|Ssc#S58315157, gnl|UG|Ssc#S58313056, gnl|UG|Ssc#S55324151	1
response to steroid hormone stimulus	gnl|UG|Ssc#S35166542, gnl|UG|Ssc#S55326563, gnl|UG|Ssc#S43495801, gnl|UG|Ssc#S55283891, gnl|UG|Ssc#S55325364, gnl|UG|Ssc#S35167355	1
regulation of neurological system process	gnl|UG|Ssc#S58312428, gnl|UG|Ssc#S58312433, gnl|UG|Ssc#S58313056, gnl|UG|Ssc#S46876867	1
positive regulation of behavior	gnl|UG|Ssc#S35171399, gnl|UG|Ssc#S23162129	1
positive regulation of chemotaxis	gnl|UG|Ssc#S35171399, gnl|UG|Ssc#S23162129	1
cell death	gnl|UG|Ssc#S39891617, gnl|UG|Ssc#S50179931, gnl|UG|Ssc#S55283891, gnl|UG|Ssc#S20116576, gnl|UG|Ssc#S20116317, gnl|UG|Ssc#S55323247, gnl|UG|Ssc#S58305630, gnl|UG|Ssc#S35164008, gnl|UG|Ssc#S23162129, gnl|UG|Ssc#S34273825, gnl|UG|Ssc#S58303813, gnl|UG|Ssc#S58312543	1
death	gnl|UG|Ssc#S39891617, gnl|UG|Ssc#S50179931, gnl|UG|Ssc#S55283891, gnl|UG|Ssc#S20116576, gnl|UG|Ssc#S20116317, gnl|UG|Ssc#S55323247, gnl|UG|Ssc#S58305630, gnl|UG|Ssc#S35164008, gnl|UG|Ssc#S23162129, gnl|UG|Ssc#S34273825, gnl|UG|Ssc#S58303813, gnl|UG|Ssc#S58312543	1
regulation of nucleotide catabolic process	gnl|UG|Ssc#S58303491, gnl|UG|Ssc#S43495801, gnl|UG|Ssc#S58312740, gnl|UG|Ssc#S58305376, gnl|UG|Ssc#S58303813	1
regulation of purine nucleotide catabolic process	gnl|UG|Ssc#S58303491, gnl|UG|Ssc#S43495801, gnl|UG|Ssc#S58312740, gnl|UG|Ssc#S58305376, gnl|UG|Ssc#S58303813	1
viral genome expression	gnl|UG|Ssc#S35164089, gnl|UG|Ssc#S40379983, gnl|UG|Ssc#S35324522, gnl|UG|Ssc#S39884104	1
response to wounding	gnl|UG|Ssc#S29469955, gnl|UG|Ssc#S55283891, gnl|UG|Ssc#S46877625, gnl|UG|Ssc#S20116353, gnl|UG|Ssc#S20116701	1
peptide transport	gnl|UG|Ssc#S58315157, gnl|UG|Ssc#S58313056, gnl|UG|Ssc#S55324151	1
regulation of response to external stimulus	gnl|UG|Ssc#S35171399, gnl|UG|Ssc#S23162129, gnl|UG|Ssc#S20116353	1
embryonic morphogenesis	gnl|UG|Ssc#S58303315, gnl|UG|Ssc#S20116349, gnl|UG|Ssc#S55326563, gnl|UG|Ssc#S43495801, gnl|UG|Ssc#S55319652, gnl|UG|Ssc#S55323247	1
hindbrain development	gnl|UG|Ssc#S20116576, gnl|UG|Ssc#S58313056	1
anatomical structure formation involved in morphogenesis	gnl|UG|Ssc#S20116349, gnl|UG|Ssc#S55326563, gnl|UG|Ssc#S35171399, gnl|UG|Ssc#S43495801, gnl|UG|Ssc#S50179931, gnl|UG|Ssc#S23162129, gnl|UG|Ssc#S55319652, gnl|UG|Ssc#S35164008	1
negative regulation of cell proliferation	gnl|UG|Ssc#S43495801, gnl|UG|Ssc#S42528236, gnl|UG|Ssc#S55319652	1
purine ribonucleotide biosynthetic process	gnl|UG|Ssc#S55327620, gnl|UG|Ssc#S58300922, gnl|UG|Ssc#S58305630	1
regulation of cellular metabolic process	gnl|UG|Ssc#S35166542, gnl|UG|Ssc#S20116576, gnl|UG|Ssc#S58312428, gnl|UG|Ssc#S55323247, gnl|UG|Ssc#S46876867, gnl|UG|Ssc#S58312740, gnl|UG|Ssc#S58312433, gnl|UG|Ssc#S6054441, gnl|UG|Ssc#S46876706, gnl|UG|Ssc#S20116349, gnl|UG|Ssc#S58303491, gnl|UG|Ssc#S55283891, gnl|UG|Ssc#S58304352, gnl|UG|Ssc#S55327735, gnl|UG|Ssc#S46879687, gnl|UG|Ssc#S42528236, gnl|UG|Ssc#S55834706, gnl|UG|Ssc#S58313056, gnl|…	1
viral reproductive process	gnl|UG|Ssc#S35164089, gnl|UG|Ssc#S40379983, gnl|UG|Ssc#S6090246, gnl|UG|Ssc#S35324522, gnl|UG|Ssc#S39884104	1
positive regulation of signaling pathway	gnl|UG|Ssc#S43495801, gi|47522633|ref|NM_213926.1|, gnl|UG|Ssc#S55325522, gnl|UG|Ssc#S46876867	1
regulation of signal transduction	gnl|UG|Ssc#S55318348, gnl|UG|Ssc#S58303491, gi|47522633|ref|NM_213926.1|, gnl|UG|Ssc#S46876867, gnl|UG|Ssc#S43495801, gnl|UG|Ssc#S46876395, gnl|UG|Ssc#S58305376, gnl|UG|Ssc#S55325522, gnl|UG|Ssc#S58303813, gnl|UG|Ssc#S6054441, gnl|UG|Ssc#S55325364, gnl|UG|Ssc#S58305222	1
viral reproduction	gnl|UG|Ssc#S35164089, gnl|UG|Ssc#S40379983, gnl|UG|Ssc#S6090246, gnl|UG|Ssc#S35324522, gnl|UG|Ssc#S39884104	1
regulation of Ras protein signal transduction	gnl|UG|Ssc#S58303491, gnl|UG|Ssc#S43495801, gnl|UG|Ssc#S58305376, gnl|UG|Ssc#S58303813	1
response to estrogen stimulus	gnl|UG|Ssc#S55326563, gnl|UG|Ssc#S43495801, gnl|UG|Ssc#S55283891	1
regulation of signaling process	gnl|UG|Ssc#S55318348, gnl|UG|Ssc#S58303491, gi|47522633|ref|NM_213926.1|, gnl|UG|Ssc#S46876867, gnl|UG|Ssc#S43495801, gnl|UG|Ssc#S46876395, gnl|UG|Ssc#S58305376, gnl|UG|Ssc#S55325522, gnl|UG|Ssc#S58303813, gnl|UG|Ssc#S6054441, gnl|UG|Ssc#S55325364, gnl|UG|Ssc#S58305222	1
formation of primary germ layer	gnl|UG|Ssc#S20116349, gnl|UG|Ssc#S55326563	1
myofibril assembly	gnl|UG|Ssc#S50179931, gnl|UG|Ssc#S35164008	1
regulation of chemotaxis	gnl|UG|Ssc#S35171399, gnl|UG|Ssc#S23162129	1
regulation of cytoskeleton organization	gnl|UG|Ssc#S35171399, gnl|UG|Ssc#S43495801, gnl|UG|Ssc#S46879502	1
hormone transport	gnl|UG|Ssc#S58315157, gnl|UG|Ssc#S58313056, gnl|UG|Ssc#S55324151	1
regulation of small GTPase mediated signal transduction	gnl|UG|Ssc#S58303491, gnl|UG|Ssc#S43495801, gnl|UG|Ssc#S58305376, gnl|UG|Ssc#S58303813	1
regulation of tube size	gnl|UG|Ssc#S55327620, gnl|UG|Ssc#S46876867	1
regulation of lymphocyte differentiation	gnl|UG|Ssc#S43495801, gnl|UG|Ssc#S58303813	1
regulation of blood vessel size	gnl|UG|Ssc#S55327620, gnl|UG|Ssc#S46876867	1
nucleotide metabolic process	gnl|UG|Ssc#S33578950, gnl|UG|Ssc#S55327620, gnl|UG|Ssc#S50179931, gnl|UG|Ssc#S20116576, gnl|UG|Ssc#S58304352, gnl|UG|Ssc#S46881169, gnl|UG|Ssc#S58305630, gnl|UG|Ssc#S58305647, gnl|UG|Ssc#S35164008, gnl|UG|Ssc#S58300922	1
ribonucleotide biosynthetic process	gnl|UG|Ssc#S55327620, gnl|UG|Ssc#S58300922, gnl|UG|Ssc#S58305630	1
cell migration	gnl|UG|Ssc#S58308537, gnl|UG|Ssc#S55318348, gnl|UG|Ssc#S35171399, gnl|UG|Ssc#S43495801, gnl|UG|Ssc#S23162129, gnl|UG|Ssc#S55834706, gnl|UG|Ssc#S58305222	1
positive regulation of response to external stimulus	gnl|UG|Ssc#S35171399, gnl|UG|Ssc#S23162129	1
G-protein signaling, coupled to cAMP nucleotide second messenger	gnl|UG|Ssc#S6090246, gnl|UG|Ssc#S55325364	1
cAMP-mediated signaling	gnl|UG|Ssc#S6090246, gnl|UG|Ssc#S55325364	1
muscle fiber development	gnl|UG|Ssc#S50179931, gnl|UG|Ssc#S35164008	1
response to light stimulus	gnl|UG|Ssc#S55327620, gnl|UG|Ssc#S55319652, gnl|UG|Ssc#S35170008	1
cellular homeostasis	gnl|UG|Ssc#S58311081, gnl|UG|Ssc#S55285749, gnl|UG|Ssc#S55327620, gnl|UG|Ssc#S35171399, gnl|UG|Ssc#S58304058, gnl|UG|Ssc#S58305017, gnl|UG|Ssc#S58313056, gnl|UG|Ssc#S46876867	1
nucleoside phosphate metabolic process	gnl|UG|Ssc#S33578950, gnl|UG|Ssc#S55327620, gnl|UG|Ssc#S50179931, gnl|UG|Ssc#S20116576, gnl|UG|Ssc#S58304352, gnl|UG|Ssc#S46881169, gnl|UG|Ssc#S58305630, gnl|UG|Ssc#S58305647, gnl|UG|Ssc#S35164008, gnl|UG|Ssc#S58300922	1
insulin secretion	gnl|UG|Ssc#S58315157, gnl|UG|Ssc#S58313056	1
response to glucocorticoid stimulus	gnl|UG|Ssc#S35166542, gnl|UG|Ssc#S35167355	1
inflammatory response	gnl|UG|Ssc#S29469955, gnl|UG|Ssc#S20116353, gnl|UG|Ssc#S20116701	1
response to other organism	gnl|UG|Ssc#S55285749, gnl|UG|Ssc#S35166542, gnl|UG|Ssc#S35171399, gnl|UG|Ssc#S58312169, gnl|UG|Ssc#S35167394, gnl|UG|Ssc#S35164008	1
regulation of metabolic process	gnl|UG|Ssc#S20116576, gnl|UG|Ssc#S20116701, gnl|UG|Ssc#S46876867, gnl|UG|Ssc#S58312740, gnl|UG|Ssc#S58312433, gnl|UG|Ssc#S20116349, gnl|UG|Ssc#S58304352, gnl|UG|Ssc#S58305630, gnl|UG|Ssc#S43495801, gnl|UG|Ssc#S58305376, gnl|UG|Ssc#S14959900, gnl|UG|Ssc#S55327595, gnl|UG|Ssc#S35166542, gnl|UG|Ssc#S58312428, gnl|UG|Ssc#S20116353, gnl|UG|Ssc#S55323247, gnl|UG|Ssc#S6054441, gnl|UG|Ssc#S46876706, gnl|…	1
muscle structure development	gnl|UG|Ssc#S50179931, gnl|UG|Ssc#S58305733, gnl|UG|Ssc#S35164008, gnl|UG|Ssc#S46876867	1
cell motility	gnl|UG|Ssc#S58308537, gnl|UG|Ssc#S55318348, gnl|UG|Ssc#S55834706, gnl|UG|Ssc#S58302838, gnl|UG|Ssc#S43495801, gnl|UG|Ssc#S35171399, gnl|UG|Ssc#S23162129, gnl|UG|Ssc#S58305222	1
localization of cell	gnl|UG|Ssc#S58308537, gnl|UG|Ssc#S55318348, gnl|UG|Ssc#S55834706, gnl|UG|Ssc#S58302838, gnl|UG|Ssc#S43495801, gnl|UG|Ssc#S35171399, gnl|UG|Ssc#S23162129, gnl|UG|Ssc#S58305222	1
antigen processing and presentation	gnl|UG|Ssc#S14766117, gnl|UG|Ssc#S16592156	1
tube development	gnl|UG|Ssc#S35167297, gnl|UG|Ssc#S20116349, gnl|UG|Ssc#S43495801, gnl|UG|Ssc#S55319652, gnl|UG|Ssc#S46876867	1
regulation of cell death	gnl|UG|Ssc#S20116349, gnl|UG|Ssc#S55283891, gnl|UG|Ssc#S55327735, gnl|UG|Ssc#S55834706, gnl|UG|Ssc#S58313056, gnl|UG|Ssc#S46876867, gnl|UG|Ssc#S55285749, gnl|UG|Ssc#S43495801, gnl|UG|Ssc#S58305733, gnl|UG|Ssc#S58305222	1
regulation of molecular function	gnl|UG|Ssc#S20116701, gnl|UG|Ssc#S46876867, gnl|UG|Ssc#S58312740, gnl|UG|Ssc#S6054441, gnl|UG|Ssc#S58303491, gnl|UG|Ssc#S55283891, gnl|UG|Ssc#S55327735, gnl|UG|Ssc#S58313056, gnl|UG|Ssc#S55834706, gnl|UG|Ssc#S35171399, gnl|UG|Ssc#S43495801, gnl|UG|Ssc#S42951501, gnl|UG|Ssc#S58303813, gnl|UG|Ssc#S58305376, gnl|UG|Ssc#S58305222, gnl|UG|Ssc#S55325364	1
kidney development	gnl|UG|Ssc#S43495858, gnl|UG|Ssc#S55323247	1
regulation of insulin secretion	gnl|UG|Ssc#S43495801, gnl|UG|Ssc#S55319652	1
negative regulation of molecular function	gnl|UG|Ssc#S43495801, gnl|UG|Ssc#S55283891, gnl|UG|Ssc#S42951501, gnl|UG|Ssc#S55327735, gnl|UG|Ssc#S20116701, gnl|UG|Ssc#S46876867	1
cellular component movement	gnl|UG|Ssc#S58308537, gnl|UG|Ssc#S55318348, gnl|UG|Ssc#S55834706, gnl|UG|Ssc#S58302838, gnl|UG|Ssc#S43495801, gnl|UG|Ssc#S35171399, gnl|UG|Ssc#S23162129, gnl|UG|Ssc#S58305222	1
regulation of cell-substrate adhesion	gnl|UG|Ssc#S43495801, gnl|UG|Ssc#S58303813	1
regulation of neuron projection development	gnl|UG|Ssc#S35171399, gnl|UG|Ssc#S46879502	1
actomyosin structure organization	gnl|UG|Ssc#S50179931, gnl|UG|Ssc#S35164008	1
regulation of behavior	gnl|UG|Ssc#S35171399, gnl|UG|Ssc#S23162129	1
regulation of apoptosis	gnl|UG|Ssc#S20116349, gnl|UG|Ssc#S55834706, gnl|UG|Ssc#S58313056, gnl|UG|Ssc#S46876867, gnl|UG|Ssc#S55285749, gnl|UG|Ssc#S43495801, gnl|UG|Ssc#S58305733, gnl|UG|Ssc#S58305222	1
gamete generation	gnl|UG|Ssc#S35171399, gnl|UG|Ssc#S58303813, gnl|UG|Ssc#S55319652, gnl|UG|Ssc#S55323247, gnl|UG|Ssc#S55325311, gnl|UG|Ssc#S46876867	1
germ cell development	gnl|UG|Ssc#S55319652, gnl|UG|Ssc#S55323247	1
renal system development	gnl|UG|Ssc#S43495858, gnl|UG|Ssc#S55323247	1
response to vitamin	gnl|UG|Ssc#S55326563, gnl|UG|Ssc#S43495801, gnl|UG|Ssc#S55319652	1
endothelial cell proliferation	gnl|UG|Ssc#S35171399, gnl|UG|Ssc#S23162129	1
positive regulation of locomotion	gnl|UG|Ssc#S35171399, gnl|UG|Ssc#S23162129	1
regulation of B cell activation	gnl|UG|Ssc#S43495801, gnl|UG|Ssc#S58303813	1
locomotion	gnl|UG|Ssc#S58308537, gnl|UG|Ssc#S20116349, gnl|UG|Ssc#S55318348, gnl|UG|Ssc#S55834706, gnl|UG|Ssc#S58302838, gnl|UG|Ssc#S43495801, gnl|UG|Ssc#S35171399, gnl|UG|Ssc#S23162129, gnl|UG|Ssc#S58305017, gnl|UG|Ssc#S58312543, gnl|UG|Ssc#S58305222	1
activation of immune response	gnl|UG|Ssc#S46875662, gnl|UG|Ssc#S35166542, gnl|UG|Ssc#S20116701, gnl|UG|Ssc#S20116317	1
nucleobase, nucleoside and nucleotide metabolic process	gnl|UG|Ssc#S33578950, gnl|UG|Ssc#S55327620, gnl|UG|Ssc#S50179931, gnl|UG|Ssc#S20116576, gnl|UG|Ssc#S58304352, gnl|UG|Ssc#S46881169, gnl|UG|Ssc#S58305630, gnl|UG|Ssc#S58305647, gnl|UG|Ssc#S35164008, gnl|UG|Ssc#S58300922	1
regulation of mitotic cell cycle	gnl|UG|Ssc#S20116576, gnl|UG|Ssc#S58303813, gnl|UG|Ssc#S58305222	1
response to biotic stimulus	gnl|UG|Ssc#S55285749, gnl|UG|Ssc#S35166542, gnl|UG|Ssc#S35171399, gnl|UG|Ssc#S58312169, gnl|UG|Ssc#S35167394, gnl|UG|Ssc#S35164008	1
positive regulation of intracellular protein kinase cascade	gi|47522633|ref|NM_213926.1|, gnl|UG|Ssc#S55325522, gnl|UG|Ssc#S46876867	1
regulation of cell adhesion	gnl|UG|Ssc#S55318348, gnl|UG|Ssc#S43495801, gnl|UG|Ssc#S58303813	1
cellular component organization	gnl|UG|Ssc#S55318348, gnl|UG|Ssc#S50179931, gnl|UG|Ssc#S20116576, gnl|UG|Ssc#S46876867, gnl|UG|Ssc#S35167297, gnl|UG|Ssc#S58312740, gnl|UG|Ssc#S55325437, gnl|UG|Ssc#S46879502, gnl|UG|Ssc#S58312543, gnl|UG|Ssc#S58308537, gnl|UG|Ssc#S46880230, gnl|UG|Ssc#S58305630, gnl|UG|Ssc#S43495801, gnl|UG|Ssc#S58305017, gnl|UG|Ssc#S58310588, gnl|UG|Ssc#S25665854, gnl|UG|Ssc#S58300957, gnl|UG|Ssc#S46881169, gnl…	1
response to metal ion	gnl|UG|Ssc#S58311081, gnl|UG|Ssc#S35166542, gnl|UG|Ssc#S55326563, gnl|UG|Ssc#S50179931	1
positive regulation of transcription factor activity	gnl|UG|Ssc#S58305222, gnl|UG|Ssc#S46876867	1
positive regulation of transcription regulator activity	gnl|UG|Ssc#S58305222, gnl|UG|Ssc#S46876867	1
homeostatic process	gnl|UG|Ssc#S55327620, gnl|UG|Ssc#S58315157, gnl|UG|Ssc#S58313056, gnl|UG|Ssc#S46876867, gnl|UG|Ssc#S55285749, gnl|UG|Ssc#S58311081, gnl|UG|Ssc#S35171399, gnl|UG|Ssc#S58304058, gnl|UG|Ssc#S58305017, gnl|UG|Ssc#S55319652, gnl|UG|Ssc#S55325364	1
extracellular structure organization	gnl|UG|Ssc#S35167297, gnl|UG|Ssc#S43495858, gnl|UG|Ssc#S46880230	1
response to nutrient	gnl|UG|Ssc#S55326563, gnl|UG|Ssc#S43495801, gnl|UG|Ssc#S55319652	1
heterocycle metabolic process	gnl|UG|Ssc#S33578950, gnl|UG|Ssc#S55327620, gnl|UG|Ssc#S50179931, gnl|UG|Ssc#S20116576, gnl|UG|Ssc#S58304352, gnl|UG|Ssc#S46881169, gnl|UG|Ssc#S58305630, gnl|UG|Ssc#S58305647, gnl|UG|Ssc#S35164008, gnl|UG|Ssc#S58300922	1
intracellular protein kinase cascade	gnl|UG|Ssc#S35166542, gnl|UG|Ssc#S55326563, gnl|UG|Ssc#S55325496, gnl|UG|Ssc#S23162129, gnl|UG|Ssc#S35168376, gi|47523119|ref|NM_213869.1|, gnl|UG|Ssc#S46876867	1
signal transmission via phosphorylation event	gnl|UG|Ssc#S35166542, gnl|UG|Ssc#S55326563, gnl|UG|Ssc#S55325496, gnl|UG|Ssc#S23162129, gnl|UG|Ssc#S35168376, gi|47523119|ref|NM_213869.1|, gnl|UG|Ssc#S46876867	1
organ morphogenesis	gnl|UG|Ssc#S58303315, gnl|UG|Ssc#S20116349, gnl|UG|Ssc#S35171399, gnl|UG|Ssc#S43495801, gnl|UG|Ssc#S50179931, gnl|UG|Ssc#S55319652, gnl|UG|Ssc#S35164008	1
positive regulation of immune response	gnl|UG|Ssc#S46875662, gnl|UG|Ssc#S35166542, gnl|UG|Ssc#S20116701, gnl|UG|Ssc#S20116317	1
secretion by cell	gnl|UG|Ssc#S35171399, gnl|UG|Ssc#S58315157, gnl|UG|Ssc#S58313056, gnl|UG|Ssc#S55324151, gnl|UG|Ssc#S46876867	1
embryo development	gnl|UG|Ssc#S58303315, gnl|UG|Ssc#S20116349, gnl|UG|Ssc#S20116576, gnl|UG|Ssc#S55323247, gnl|UG|Ssc#S43495801, gnl|UG|Ssc#S55326563, gnl|UG|Ssc#S55319652, gnl|UG|Ssc#S14959900	1
mononuclear cell proliferation	gnl|UG|Ssc#S46875662, gnl|UG|Ssc#S58305630	1
regulation of system process	gnl|UG|Ssc#S55327620, gnl|UG|Ssc#S58312428, gnl|UG|Ssc#S58312433, gnl|UG|Ssc#S58313056, gnl|UG|Ssc#S46876867	1
response to vitamin A	gnl|UG|Ssc#S55326563, gnl|UG|Ssc#S55319652	1
small molecule catabolic process	gnl|UG|Ssc#S33578950, gnl|UG|Ssc#S55327620, gnl|UG|Ssc#S50179931, gnl|UG|Ssc#S20116576, gnl|UG|Ssc#S58304352, gnl|UG|Ssc#S46881169, gnl|UG|Ssc#S58305630, gnl|UG|Ssc#S58305647, gnl|UG|Ssc#S35164008	1
gastrulation	gnl|UG|Ssc#S20116349, gnl|UG|Ssc#S55326563	1
developmental growth	gnl|UG|Ssc#S43495801, gnl|UG|Ssc#S46876867	1
regulation of actin cytoskeleton organization	gnl|UG|Ssc#S35171399, gnl|UG|Ssc#S43495801	1
regulation of neuron differentiation	gnl|UG|Ssc#S35171399, gnl|UG|Ssc#S46879502	1
leukocyte proliferation	gnl|UG|Ssc#S46875662, gnl|UG|Ssc#S58305630	1
cell-substrate adhesion	gnl|UG|Ssc#S58310151, gnl|UG|Ssc#S46876867	1
regulation of actin filament-based process	gnl|UG|Ssc#S35171399, gnl|UG|Ssc#S43495801	1
muscle system process	gnl|UG|Ssc#S50179931, gnl|UG|Ssc#S35164008, gnl|UG|Ssc#S58305222, gnl|UG|Ssc#S46876867	1
lymphocyte activation	gnl|UG|Ssc#S46875662, gnl|UG|Ssc#S35171399, gnl|UG|Ssc#S58312428, gnl|UG|Ssc#S58312433	1
cell activation	gnl|UG|Ssc#S46875662, gnl|UG|Ssc#S6091069, gnl|UG|Ssc#S35171399, gnl|UG|Ssc#S58312428, gnl|UG|Ssc#S58312433, gnl|UG|Ssc#S58300922, gnl|UG|Ssc#S46876867	1
pallium development	gnl|UG|Ssc#S20116349, gnl|UG|Ssc#S42528236	1
carbohydrate homeostasis	gnl|UG|Ssc#S58315157, gnl|UG|Ssc#S55319652	1
regulation of programmed cell death	gnl|UG|Ssc#S20116349, gnl|UG|Ssc#S55327735, gnl|UG|Ssc#S55834706, gnl|UG|Ssc#S58313056, gnl|UG|Ssc#S46876867, gnl|UG|Ssc#S55285749, gnl|UG|Ssc#S43495801, gnl|UG|Ssc#S58305733, gnl|UG|Ssc#S58305222	1
regulation of immune system process	gnl|UG|Ssc#S46875662, gnl|UG|Ssc#S55318348, gnl|UG|Ssc#S35166542, gnl|UG|Ssc#S58312169, gnl|UG|Ssc#S20116701, gnl|UG|Ssc#S20116317, gnl|UG|Ssc#S43495801, gnl|UG|Ssc#S58303813	1
regulation of catalytic activity	gnl|UG|Ssc#S58303491, gnl|UG|Ssc#S55283891, gnl|UG|Ssc#S55327735, gnl|UG|Ssc#S20116701, gnl|UG|Ssc#S46876867, gnl|UG|Ssc#S43495801, gnl|UG|Ssc#S58312740, gnl|UG|Ssc#S42951501, gnl|UG|Ssc#S58305376, gnl|UG|Ssc#S58303813, gnl|UG|Ssc#S6054441, gnl|UG|Ssc#S55325364	1
cofactor biosynthetic process	gnl|UG|Ssc#S51749232, gnl|UG|Ssc#S46879456	1
regulation of body fluid levels	gnl|UG|Ssc#S6091069, gi|47522633|ref|NM_213926.1|, gnl|UG|Ssc#S20116701, gnl|UG|Ssc#S55325522, gnl|UG|Ssc#S58300922, gnl|UG|Ssc#S14959900, gnl|UG|Ssc#S55325364	1
monovalent inorganic cation transport	gnl|UG|Ssc#S58309851, gnl|UG|Ssc#S55327620	1
ear development	gnl|UG|Ssc#S58311081, gnl|UG|Ssc#S20116349	1
regulation of cellular catabolic process	gnl|UG|Ssc#S58303491, gnl|UG|Ssc#S43495801, gnl|UG|Ssc#S58312740, gnl|UG|Ssc#S58305376, gnl|UG|Ssc#S58303813	1
hexose metabolic process	gnl|UG|Ssc#S51749232, gnl|UG|Ssc#S55319652, gnl|UG|Ssc#S58313056, gnl|UG|Ssc#S16849920	1
alcohol metabolic process	gnl|UG|Ssc#S51749232, gnl|UG|Ssc#S55319652, gnl|UG|Ssc#S55327261, gnl|UG|Ssc#S55834706, gnl|UG|Ssc#S58313056, gnl|UG|Ssc#S58305222, gnl|UG|Ssc#S16849920	1
small molecule metabolic process	gnl|UG|Ssc#S25665854, gnl|UG|Ssc#S55327620, gnl|UG|Ssc#S50179931, gnl|UG|Ssc#S20116576, gnl|UG|Ssc#S46881169, gnl|UG|Ssc#S55327261, gnl|UG|Ssc#S55319652, gnl|UG|Ssc#S58300922, gnl|UG|Ssc#S35328054, gnl|UG|Ssc#S55325470, gnl|UG|Ssc#S16849920, gnl|UG|Ssc#S35164870, gnl|UG|Ssc#S33578950, gnl|UG|Ssc#S58304352, gnl|UG|Ssc#S51749232, gnl|UG|Ssc#S55834706, gnl|UG|Ssc#S58305647, gnl|UG|Ssc#S58313056, gnl…	1
purine nucleotide biosynthetic process	gnl|UG|Ssc#S55327620, gnl|UG|Ssc#S58300922, gnl|UG|Ssc#S58305630	1
ion transmembrane transport	gnl|UG|Ssc#S58311081, gnl|UG|Ssc#S55327620, gnl|UG|Ssc#S58312895	1
response to hexose stimulus	gnl|UG|Ssc#S58312428, gnl|UG|Ssc#S58312433	1
response to monosaccharide stimulus	gnl|UG|Ssc#S58312428, gnl|UG|Ssc#S58312433	1
tube morphogenesis	gnl|UG|Ssc#S20116349, gnl|UG|Ssc#S43495801, gnl|UG|Ssc#S46876867	1
muscle cell differentiation	gnl|UG|Ssc#S50179931, gnl|UG|Ssc#S35164008, gnl|UG|Ssc#S46876867	1
cellular aromatic compound metabolic process	gnl|UG|Ssc#S55834706, gnl|UG|Ssc#S58305630, gnl|UG|Ssc#S35167355	1
programmed cell death	gnl|UG|Ssc#S39891617, gnl|UG|Ssc#S50179931, gnl|UG|Ssc#S55283891, gnl|UG|Ssc#S20116576, gnl|UG|Ssc#S55323247, gnl|UG|Ssc#S35164008, gnl|UG|Ssc#S23162129, gnl|UG|Ssc#S34273825, gnl|UG|Ssc#S58303813, gnl|UG|Ssc#S58312543	1
ovulation cycle process	gnl|UG|Ssc#S55325311, gnl|UG|Ssc#S46876867	1
cellular process involved in reproduction	gnl|UG|Ssc#S55319652, gnl|UG|Ssc#S55323247	1
cellular component organization or biogenesis	gnl|UG|Ssc#S55318348, gnl|UG|Ssc#S50179931, gnl|UG|Ssc#S20116576, gnl|UG|Ssc#S46876867, gnl|UG|Ssc#S35167297, gnl|UG|Ssc#S58312740, gnl|UG|Ssc#S55325437, gnl|UG|Ssc#S46879502, gnl|UG|Ssc#S58312543, gnl|UG|Ssc#S58308537, gnl|UG|Ssc#S46880230, gnl|UG|Ssc#S58305630, gnl|UG|Ssc#S43495801, gnl|UG|Ssc#S58305017, gnl|UG|Ssc#S58310588, gnl|UG|Ssc#S25665854, gnl|UG|Ssc#S58300957, gnl|UG|Ssc#S46881169, gnl…	1
ovulation cycle	gnl|UG|Ssc#S55325311, gnl|UG|Ssc#S46876867	1
sexual reproduction	gnl|UG|Ssc#S35171399, gnl|UG|Ssc#S58303813, gnl|UG|Ssc#S55319652, gnl|UG|Ssc#S55323247, gnl|UG|Ssc#S55325311, gnl|UG|Ssc#S46876867	1
protein localization to organelle	gnl|UG|Ssc#S58303813, gnl|UG|Ssc#S55323247, gnl|UG|Ssc#S46876867	1
regulation of neurotransmitter levels	gnl|UG|Ssc#S55327620, gnl|UG|Ssc#S58313056	1
actin filament organization	gnl|UG|Ssc#S50179931, gnl|UG|Ssc#S35164008	1
microtubule-based process	gnl|UG|Ssc#S58302838, gnl|UG|Ssc#S58312740, gnl|UG|Ssc#S46879502, gnl|UG|Ssc#S6054441	1
negative regulation of cytokine production	gnl|UG|Ssc#S46875662, gnl|UG|Ssc#S58303813	1
purine ribonucleoside triphosphate biosynthetic process	gnl|UG|Ssc#S55327620, gnl|UG|Ssc#S58300922	1
response to carbohydrate stimulus	gnl|UG|Ssc#S58312428, gnl|UG|Ssc#S58312433	1
purine nucleoside triphosphate biosynthetic process	gnl|UG|Ssc#S55327620, gnl|UG|Ssc#S58300922	1
ribonucleoside triphosphate biosynthetic process	gnl|UG|Ssc#S55327620, gnl|UG|Ssc#S58300922	1
regulation of cell cycle	gnl|UG|Ssc#S20116349, gnl|UG|Ssc#S33578950, gnl|UG|Ssc#S43495801, gnl|UG|Ssc#S20116576, gnl|UG|Ssc#S58303813, gnl|UG|Ssc#S58305222	1
skeletal system development	gnl|UG|Ssc#S51750135, gnl|UG|Ssc#S55319652	1
regulation of protein transport	gnl|UG|Ssc#S55319652, gnl|UG|Ssc#S58305222	1
regulation of establishment of protein localization	gnl|UG|Ssc#S55319652, gnl|UG|Ssc#S58305222	1
protein phosphorylation	gnl|UG|Ssc#S55325496, gnl|UG|Ssc#S51749232, gnl|UG|Ssc#S58305647, gi|47523119|ref|NM_213869.1|	1
nucleoside triphosphate biosynthetic process	gnl|UG|Ssc#S55327620, gnl|UG|Ssc#S58300922	1
sensory perception of mechanical stimulus	gnl|UG|Ssc#S35328054, gnl|UG|Ssc#S58305647	1
positive regulation of immune system process	gnl|UG|Ssc#S46875662, gnl|UG|Ssc#S55318348, gnl|UG|Ssc#S35166542, gnl|UG|Ssc#S20116701, gnl|UG|Ssc#S20116317	1
regulation of DNA metabolic process	gnl|UG|Ssc#S55283891, gnl|UG|Ssc#S58303813	1
carbohydrate metabolic process	gnl|UG|Ssc#S18357620, gnl|UG|Ssc#S51749232, gnl|UG|Ssc#S20347643, gnl|UG|Ssc#S55319652, gnl|UG|Ssc#S55327261, gnl|UG|Ssc#S58313056, gnl|UG|Ssc#S16849920	1
striated muscle cell development	gnl|UG|Ssc#S50179931, gnl|UG|Ssc#S35164008	1
epithelial cell proliferation	gnl|UG|Ssc#S35171399, gnl|UG|Ssc#S23162129	1
protein import into nucleus	gnl|UG|Ssc#S58303813, gnl|UG|Ssc#S46876867	1
regulation of protein localization	gnl|UG|Ssc#S55319652, gnl|UG|Ssc#S58305222	1
protein localization to nucleus	gnl|UG|Ssc#S58303813, gnl|UG|Ssc#S46876867	1
nuclear import	gnl|UG|Ssc#S58303813, gnl|UG|Ssc#S46876867	1
leukocyte activation	gnl|UG|Ssc#S46875662, gnl|UG|Ssc#S35171399, gnl|UG|Ssc#S58312428, gnl|UG|Ssc#S58312433	1
regulation of transcription factor activity	gnl|UG|Ssc#S58305222, gnl|UG|Ssc#S46876867	1
regulation of transcription regulator activity	gnl|UG|Ssc#S58305222, gnl|UG|Ssc#S46876867	1
cellular carbohydrate metabolic process	gnl|UG|Ssc#S18357620, gnl|UG|Ssc#S51749232, gnl|UG|Ssc#S55319652, gnl|UG|Ssc#S55327261, gnl|UG|Ssc#S58313056, gnl|UG|Ssc#S16849920	1
negative regulation of metabolic process	gnl|UG|Ssc#S43495801, gnl|UG|Ssc#S55283891, gnl|UG|Ssc#S58301104, gnl|UG|Ssc#S58303813, gnl|UG|Ssc#S58313056	1
cell adhesion	gnl|UG|Ssc#S58310151, gnl|UG|Ssc#S58308537, gnl|UG|Ssc#S6091069, gnl|UG|Ssc#S46880230, gnl|UG|Ssc#S46876867	1
biological adhesion	gnl|UG|Ssc#S58310151, gnl|UG|Ssc#S58308537, gnl|UG|Ssc#S6091069, gnl|UG|Ssc#S46880230, gnl|UG|Ssc#S46876867	1
transmembrane transport	gnl|UG|Ssc#S58311081, gnl|UG|Ssc#S55327620, gnl|UG|Ssc#S58312895	1
respiratory tube development	gnl|UG|Ssc#S35167297, gnl|UG|Ssc#S55319652	1
monosaccharide metabolic process	gnl|UG|Ssc#S51749232, gnl|UG|Ssc#S55319652, gnl|UG|Ssc#S58313056, gnl|UG|Ssc#S16849920	1
nucleotide biosynthetic process	gnl|UG|Ssc#S55327620, gnl|UG|Ssc#S58300922, gnl|UG|Ssc#S58305630	1
positive regulation of DNA binding	gnl|UG|Ssc#S58305222, gnl|UG|Ssc#S46876867	1
muscle cell development	gnl|UG|Ssc#S50179931, gnl|UG|Ssc#S35164008	1
morphogenesis of a branching structure	gnl|UG|Ssc#S43495801, gnl|UG|Ssc#S46876867	1
protein import	gnl|UG|Ssc#S58303813, gnl|UG|Ssc#S46876867	1
regulation of catabolic process	gnl|UG|Ssc#S58303491, gnl|UG|Ssc#S43495801, gnl|UG|Ssc#S58312740, gnl|UG|Ssc#S58305376, gnl|UG|Ssc#S58303813	1
cellular component assembly involved in morphogenesis	gnl|UG|Ssc#S50179931, gnl|UG|Ssc#S35164008	1
transmembrane receptor protein tyrosine kinase signaling pathway	gnl|UG|Ssc#S55325496, gnl|UG|Ssc#S55327735, gnl|UG|Ssc#S46875848, gnl|UG|Ssc#S58313056, gnl|UG|Ssc#S16849920, gi|47523119|ref|NM_213869.1|	1
regulation of growth	gnl|UG|Ssc#S35171399, gnl|UG|Ssc#S46876867	1
nucleobase, nucleoside and nucleotide biosynthetic process	gnl|UG|Ssc#S55327620, gnl|UG|Ssc#S58300922, gnl|UG|Ssc#S58305630	1
nucleobase, nucleoside, nucleotide and nucleic acid biosynthetic process	gnl|UG|Ssc#S55327620, gnl|UG|Ssc#S58300922, gnl|UG|Ssc#S58305630	1
polysaccharide metabolic process	gnl|UG|Ssc#S18357620, gnl|UG|Ssc#S20347643	1
regulation of cell development	gnl|UG|Ssc#S35171399, gnl|UG|Ssc#S46879502, gnl|UG|Ssc#S58313056	1
peptidyl-amino acid modification	gnl|UG|Ssc#S55325496, gnl|UG|Ssc#S55324326, gi|47523119|ref|NM_213869.1|	1
transmission of nerve impulse	gnl|UG|Ssc#S55327620, gnl|UG|Ssc#S58305017, gnl|UG|Ssc#S58313056	1
negative regulation of cell differentiation	gnl|UG|Ssc#S43495801, gnl|UG|Ssc#S58303813, gnl|UG|Ssc#S55323247	1
MAPKKK cascade	gnl|UG|Ssc#S35166542, gnl|UG|Ssc#S55326563, gnl|UG|Ssc#S46876867	1
regulation of leukocyte activation	gnl|UG|Ssc#S55318348, gnl|UG|Ssc#S43495801, gnl|UG|Ssc#S58303813	1
chemotaxis	gnl|UG|Ssc#S20116349, gnl|UG|Ssc#S35171399, gnl|UG|Ssc#S23162129, gnl|UG|Ssc#S58305017, gnl|UG|Ssc#S58312543	1
taxis	gnl|UG|Ssc#S20116349, gnl|UG|Ssc#S35171399, gnl|UG|Ssc#S23162129, gnl|UG|Ssc#S58305017, gnl|UG|Ssc#S58312543	1
regionalization	gnl|UG|Ssc#S43495801, gnl|UG|Ssc#S42528236, gnl|UG|Ssc#S55323247	1
regulation of organelle organization	gnl|UG|Ssc#S35171399, gnl|UG|Ssc#S43495801, gnl|UG|Ssc#S46879502	1
response to extracellular stimulus	gnl|UG|Ssc#S55326563, gnl|UG|Ssc#S43495801, gnl|UG|Ssc#S55283891, gnl|UG|Ssc#S55319652	1
regulation of MAP kinase activity	gnl|UG|Ssc#S43495801, gnl|UG|Ssc#S6054441	1
protein modification by small protein conjugation or removal	gnl|UG|Ssc#S58301104, gnl|UG|Ssc#S58312428, gnl|UG|Ssc#S58312433, gnl|UG|Ssc#S6054441, gnl|UG|Ssc#S58305222	1
positive regulation of molecular function	gnl|UG|Ssc#S35171399, gnl|UG|Ssc#S43495801, gnl|UG|Ssc#S55834706, gnl|UG|Ssc#S55325364, gnl|UG|Ssc#S58305222, gnl|UG|Ssc#S46876867	1
cellular catabolic process	gnl|UG|Ssc#S33578950, gnl|UG|Ssc#S55327620, gnl|UG|Ssc#S50179931, gnl|UG|Ssc#S20116576, gnl|UG|Ssc#S58304352, gnl|UG|Ssc#S46881169, gnl|UG|Ssc#S58305630, gnl|UG|Ssc#S58305647, gnl|UG|Ssc#S35164008, gnl|UG|Ssc#S43495801, gnl|UG|Ssc#S6054441, gnl|UG|Ssc#S58305222	1
negative regulation of macromolecule metabolic process	gnl|UG|Ssc#S43495801, gnl|UG|Ssc#S55283891, gnl|UG|Ssc#S58301104, gnl|UG|Ssc#S58303813	1
embryonic organ morphogenesis	gnl|UG|Ssc#S58303315, gnl|UG|Ssc#S20116349	1
regulation of cell activation	gnl|UG|Ssc#S55318348, gnl|UG|Ssc#S43495801, gnl|UG|Ssc#S58303813	1
striated muscle cell differentiation	gnl|UG|Ssc#S50179931, gnl|UG|Ssc#S35164008	1
T cell activation	gnl|UG|Ssc#S46875662, gnl|UG|Ssc#S35171399	1
regulation of intracellular protein kinase cascade	gi|47522633|ref|NM_213926.1|, gnl|UG|Ssc#S55325522, gnl|UG|Ssc#S46876867	1
negative regulation of developmental process	gnl|UG|Ssc#S43495801, gnl|UG|Ssc#S58303813, gnl|UG|Ssc#S55323247	1
regulation of immune effector process	gnl|UG|Ssc#S55318348, gnl|UG|Ssc#S58303813	1
microtubule cytoskeleton organization	gnl|UG|Ssc#S58312740, gnl|UG|Ssc#S46879502	1
lymphocyte differentiation	gnl|UG|Ssc#S58312428, gnl|UG|Ssc#S58312433	1
regulation of cell projection organization	gnl|UG|Ssc#S35171399, gnl|UG|Ssc#S46879502	1
regulation of response to stress	gnl|UG|Ssc#S35166542, gnl|UG|Ssc#S20116353, gnl|UG|Ssc#S58303813, gnl|UG|Ssc#S46876867	1
organic substance transport	gnl|UG|Ssc#S35164870, gnl|UG|Ssc#S35171399, gnl|UG|Ssc#S55319652, gnl|UG|Ssc#S58313056, gnl|UG|Ssc#S46876867	1
regulation of membrane potential	gnl|UG|Ssc#S58305017, gnl|UG|Ssc#S58313056	1
sensory perception	gnl|UG|Ssc#S58309851, gnl|UG|Ssc#S6054441, gnl|UG|Ssc#S35328054, gnl|UG|Ssc#S58305647	1
regulation of neurogenesis	gnl|UG|Ssc#S35171399, gnl|UG|Ssc#S46879502	1
phosphorylation	gnl|UG|Ssc#S55325496, gnl|UG|Ssc#S51749232, gnl|UG|Ssc#S58305647, gi|47523119|ref|NM_213869.1|	1
multi-organism process	gnl|UG|Ssc#S55285749, gnl|UG|Ssc#S35166542, gnl|UG|Ssc#S35171399, gnl|UG|Ssc#S58312169, gnl|UG|Ssc#S35167394, gnl|UG|Ssc#S35164008, gnl|UG|Ssc#S35170008	1
monocarboxylic acid metabolic process	gnl|UG|Ssc#S25665854, gnl|UG|Ssc#S51749232, gnl|UG|Ssc#S35172627, gnl|UG|Ssc#S55325470	1
positive regulation of binding	gnl|UG|Ssc#S58305222, gnl|UG|Ssc#S46876867	1
regulation of nervous system development	gnl|UG|Ssc#S35171399, gnl|UG|Ssc#S46879502	1
catabolic process	gnl|UG|Ssc#S33578950, gnl|UG|Ssc#S55327620, gnl|UG|Ssc#S50179931, gnl|UG|Ssc#S20116576, gnl|UG|Ssc#S58304352, gnl|UG|Ssc#S46881169, gnl|UG|Ssc#S20347643, gnl|UG|Ssc#S58305630, gnl|UG|Ssc#S58305647, gnl|UG|Ssc#S35164008, gnl|UG|Ssc#S43495801, gnl|UG|Ssc#S6054441, gnl|UG|Ssc#S58305222	1
hemopoiesis	gnl|UG|Ssc#S58312428, gnl|UG|Ssc#S58312433, gnl|UG|Ssc#S55323247	1
endocytosis	gnl|UG|Ssc#S35164870, gnl|UG|Ssc#S46881169	1
membrane invagination	gnl|UG|Ssc#S35164870, gnl|UG|Ssc#S46881169	1
pattern specification process	gnl|UG|Ssc#S43495801, gnl|UG|Ssc#S42528236, gnl|UG|Ssc#S55323247	1
protein modification by small protein conjugation	gnl|UG|Ssc#S58301104, gnl|UG|Ssc#S58312428, gnl|UG|Ssc#S58312433, gnl|UG|Ssc#S58305222	1
synaptic transmission	gnl|UG|Ssc#S55327620, gnl|UG|Ssc#S58313056	1
regulation of protein serine/threonine kinase activity	gnl|UG|Ssc#S43495801, gnl|UG|Ssc#S6054441	1
regulation of cytokine production	gnl|UG|Ssc#S46875662, gnl|UG|Ssc#S20116701, gnl|UG|Ssc#S58303813	1
embryonic organ development	gnl|UG|Ssc#S58303315, gnl|UG|Ssc#S20116349	1
positive regulation of defense response	gnl|UG|Ssc#S35166542, gnl|UG|Ssc#S46876867	1
regulation of defense response	gnl|UG|Ssc#S35166542, gnl|UG|Ssc#S58303813, gnl|UG|Ssc#S46876867	1
negative regulation of cellular metabolic process	gnl|UG|Ssc#S43495801, gnl|UG|Ssc#S58303813, gnl|UG|Ssc#S58313056	1
protein metabolic process	gnl|UG|Ssc#S58307436, gnl|UG|Ssc#S55324302, gnl|UG|Ssc#S20116353, gnl|UG|Ssc#S58312428, gnl|UG|Ssc#S20116701, gnl|UG|Ssc#S20116317, gnl|UG|Ssc#S55324326, gnl|UG|Ssc#S55325311, gnl|UG|Ssc#S46876867, gnl|UG|Ssc#S55326563, gnl|UG|Ssc#S55319682, gnl|UG|Ssc#S55325496, gnl|UG|Ssc#S35164089, gnl|UG|Ssc#S58312433, gnl|UG|Ssc#S6054441, gnl|UG|Ssc#S46875662, gnl|UG|Ssc#S58301104, gnl|UG|Ssc#S51749232, gnl|…	1
regulation of cell differentiation	gnl|UG|Ssc#S35171399, gnl|UG|Ssc#S43495801, gnl|UG|Ssc#S46879502, gnl|UG|Ssc#S58303813, gnl|UG|Ssc#S55323247, gnl|UG|Ssc#S58313056	1
protein targeting	gnl|UG|Ssc#S35164870, gnl|UG|Ssc#S58303813, gnl|UG|Ssc#S46876867	1
tissue morphogenesis	gnl|UG|Ssc#S43495801, gnl|UG|Ssc#S50179931, gnl|UG|Ssc#S35164008	1
leukocyte differentiation	gnl|UG|Ssc#S58312428, gnl|UG|Ssc#S58312433	1
amine metabolic process	gnl|UG|Ssc#S35164870, gnl|UG|Ssc#S20347643, gnl|UG|Ssc#S55834706, gnl|UG|Ssc#S35328054, gnl|UG|Ssc#S55325470	1
response to molecule of bacterial origin	gnl|UG|Ssc#S35166542, gnl|UG|Ssc#S35167394	1
localization	gnl|UG|Ssc#S55318348, gnl|UG|Ssc#S58315157, gnl|UG|Ssc#S46876867, gnl|UG|Ssc#S55285749, gnl|UG|Ssc#S58309851, gnl|UG|Ssc#S55325522, gnl|UG|Ssc#S55319652, gnl|UG|Ssc#S58308537, gnl|UG|Ssc#S58314746, gnl|UG|Ssc#S19548913, gnl|UG|Ssc#S58312895, gnl|UG|Ssc#S58311081, gnl|UG|Ssc#S43495801, gnl|UG|Ssc#S58304058, gnl|UG|Ssc#S46879456, gnl|UG|Ssc#S55327620, gi|47522633|ref|NM_213926.1|, gnl|UG|Ssc#S46881…	1
response to nutrient levels	gnl|UG|Ssc#S55326563, gnl|UG|Ssc#S43495801, gnl|UG|Ssc#S55319652	1
positive regulation of hydrolase activity	gnl|UG|Ssc#S43495801, gnl|UG|Ssc#S46876867	1
male gamete generation	gnl|UG|Ssc#S58303813, gnl|UG|Ssc#S55319652, gnl|UG|Ssc#S55325311	1
vasculature development	gnl|UG|Ssc#S35171399, gnl|UG|Ssc#S46876867	1
cellular lipid metabolic process	gnl|UG|Ssc#S25665854, gnl|UG|Ssc#S55318348, gnl|UG|Ssc#S35172627, gnl|UG|Ssc#S55319652, gnl|UG|Ssc#S55327261, gnl|UG|Ssc#S58305222	1
regulation of cell cycle process	gnl|UG|Ssc#S20116576, gnl|UG|Ssc#S58303813	1
regulation of DNA binding	gnl|UG|Ssc#S58305222, gnl|UG|Ssc#S46876867	1
regulation of lymphocyte activation	gnl|UG|Ssc#S43495801, gnl|UG|Ssc#S58303813	1
cellular nitrogen compound biosynthetic process	gnl|UG|Ssc#S55327620, gnl|UG|Ssc#S58300922, gnl|UG|Ssc#S58305630	1
phospholipid metabolic process	gnl|UG|Ssc#S55318348, gnl|UG|Ssc#S55327261	1
cellular protein localization	gnl|UG|Ssc#S35164870, gnl|UG|Ssc#S58303813, gnl|UG|Ssc#S55323247, gnl|UG|Ssc#S46876867	1
cellular macromolecule localization	gnl|UG|Ssc#S35164870, gnl|UG|Ssc#S58303813, gnl|UG|Ssc#S55323247, gnl|UG|Ssc#S46876867	1
cellular response to stress	gnl|UG|Ssc#S55283891, gnl|UG|Ssc#S20116576, gnl|UG|Ssc#S46877625, gnl|UG|Ssc#S58303813, gnl|UG|Ssc#S42528236	1
epithelium development	gnl|UG|Ssc#S43495801, gnl|UG|Ssc#S55327595, gnl|UG|Ssc#S46876867	1
nucleocytoplasmic transport	gnl|UG|Ssc#S58303813, gnl|UG|Ssc#S46876867	1
cellular amine metabolic process	gnl|UG|Ssc#S35164870, gnl|UG|Ssc#S55834706, gnl|UG|Ssc#S35328054, gnl|UG|Ssc#S55325470	1
organic acid metabolic process	gnl|UG|Ssc#S35164870, gnl|UG|Ssc#S25665854, gnl|UG|Ssc#S51749232, gnl|UG|Ssc#S35172627, gnl|UG|Ssc#S35328054, gnl|UG|Ssc#S55325470, gnl|UG|Ssc#S46879456	1
lipid localization	gnl|UG|Ssc#S46877625, gnl|UG|Ssc#S55319652	1
small molecule biosynthetic process	gnl|UG|Ssc#S55327620, gnl|UG|Ssc#S58300922, gnl|UG|Ssc#S58305630	1
hemopoietic or lymphoid organ development	gnl|UG|Ssc#S58312428, gnl|UG|Ssc#S58312433, gnl|UG|Ssc#S55323247	1
cytoskeleton organization	gnl|UG|Ssc#S50179931, gnl|UG|Ssc#S58312740, gnl|UG|Ssc#S46879502, gnl|UG|Ssc#S58303813, gnl|UG|Ssc#S35164008	1
response to bacterium	gnl|UG|Ssc#S35166542, gnl|UG|Ssc#S35167394	1
intracellular protein transport	gnl|UG|Ssc#S35164870, gnl|UG|Ssc#S58303813, gnl|UG|Ssc#S46876867	1
hemostasis	gnl|UG|Ssc#S6091069, gnl|UG|Ssc#S20116701, gnl|UG|Ssc#S58300922, gnl|UG|Ssc#S14959900	1
organophosphate metabolic process	gnl|UG|Ssc#S55318348, gnl|UG|Ssc#S55327261	1
transport	gnl|UG|Ssc#S55327620, gi|47522633|ref|NM_213926.1|, gnl|UG|Ssc#S46881169, gnl|UG|Ssc#S58315157, gnl|UG|Ssc#S46876867, gnl|UG|Ssc#S58309851, gnl|UG|Ssc#S55285749, gnl|UG|Ssc#S55325522, gnl|UG|Ssc#S55319652, gnl|UG|Ssc#S58300922, gnl|UG|Ssc#S6054441, gnl|UG|Ssc#S55324151, gnl|UG|Ssc#S35164870, gnl|UG|Ssc#S58314746, gnl|UG|Ssc#S58313056, gnl|UG|Ssc#S23697323, gnl|UG|Ssc#S58312895, gnl|UG|Ssc#S583110…	1
lipid metabolic process	gnl|UG|Ssc#S25665854, gnl|UG|Ssc#S55318348, gnl|UG|Ssc#S35172627, gnl|UG|Ssc#S55319652, gnl|UG|Ssc#S55327261, gnl|UG|Ssc#S58305222, gnl|UG|Ssc#S55325311, gnl|UG|Ssc#S23212902	1
fatty acid metabolic process	gnl|UG|Ssc#S25665854, gnl|UG|Ssc#S35172627	1
immune system development	gnl|UG|Ssc#S58312428, gnl|UG|Ssc#S58312433, gnl|UG|Ssc#S55323247	1
nuclear transport	gnl|UG|Ssc#S58303813, gnl|UG|Ssc#S46876867	1
cofactor metabolic process	gnl|UG|Ssc#S51749232, gnl|UG|Ssc#S46879456	1
cellular amino acid metabolic process	gnl|UG|Ssc#S35164870, gnl|UG|Ssc#S35328054, gnl|UG|Ssc#S55325470	1
actin cytoskeleton organization	gnl|UG|Ssc#S50179931, gnl|UG|Ssc#S35164008	1
establishment of localization	gnl|UG|Ssc#S55327620, gi|47522633|ref|NM_213926.1|, gnl|UG|Ssc#S46877625, gnl|UG|Ssc#S46881169, gnl|UG|Ssc#S58315157, gnl|UG|Ssc#S46876867, gnl|UG|Ssc#S55285749, gnl|UG|Ssc#S58309851, gnl|UG|Ssc#S55325522, gnl|UG|Ssc#S55319652, gnl|UG|Ssc#S58300922, gnl|UG|Ssc#S6054441, gnl|UG|Ssc#S55324151, gnl|UG|Ssc#S35164870, gnl|UG|Ssc#S58314746, gnl|UG|Ssc#S19548913, gnl|UG|Ssc#S58313056, gnl|UG|Ssc#S236973…	1
translation	gnl|UG|Ssc#S35164089, gnl|UG|Ssc#S40379983, gnl|UG|Ssc#S35324522, gnl|UG|Ssc#S39884104	1
negative regulation of biosynthetic process	gnl|UG|Ssc#S58301104, gnl|UG|Ssc#S58313056	1
protein oligomerization	gnl|UG|Ssc#S6091069, gnl|UG|Ssc#S46876395	1
positive regulation of cell differentiation	gnl|UG|Ssc#S35171399, gnl|UG|Ssc#S43495801	1
positive regulation of catalytic activity	gnl|UG|Ssc#S43495801, gnl|UG|Ssc#S55325364, gnl|UG|Ssc#S46876867	1
actin filament-based process	gnl|UG|Ssc#S50179931, gnl|UG|Ssc#S35164008	1
protein complex subunit organization	gnl|UG|Ssc#S58310588, gnl|UG|Ssc#S6091069, gnl|UG|Ssc#S46876395, gnl|UG|Ssc#S46879502, gnl|UG|Ssc#S58313056	1
oxidation-reduction process	gnl|UG|Ssc#S35167394, gnl|UG|Ssc#S19548913, gnl|UG|Ssc#S58313056	1
regulation of protein phosphorylation	gnl|UG|Ssc#S43495801, gnl|UG|Ssc#S46876867	1
regulation of protein kinase activity	gnl|UG|Ssc#S43495801, gnl|UG|Ssc#S6054441	1
carboxylic acid metabolic process	gnl|UG|Ssc#S35164870, gnl|UG|Ssc#S25665854, gnl|UG|Ssc#S51749232, gnl|UG|Ssc#S35172627, gnl|UG|Ssc#S35328054, gnl|UG|Ssc#S55325470	1
oxoacid metabolic process	gnl|UG|Ssc#S35164870, gnl|UG|Ssc#S25665854, gnl|UG|Ssc#S51749232, gnl|UG|Ssc#S35172627, gnl|UG|Ssc#S35328054, gnl|UG|Ssc#S55325470	1
cellular process	gnl|UG|Ssc#S20116576, gnl|UG|Ssc#S58302132, gnl|UG|Ssc#S46876867, gnl|UG|Ssc#S55326563, gnl|UG|Ssc#S58312740, gnl|UG|Ssc#S55325437, gnl|UG|Ssc#S58312433, gnl|UG|Ssc#S55319652, gnl|UG|Ssc#S35328054, gnl|UG|Ssc#S58312543, gnl|UG|Ssc#S46875662, gnl|UG|Ssc#S58308537, gnl|UG|Ssc#S58304352, gnl|UG|Ssc#S19548913, gnl|UG|Ssc#S58305630, gnl|UG|Ssc#S58305647, gnl|UG|Ssc#S58312895, gnl|UG|Ssc#S58311081, gnl…	1
protein modification process	gnl|UG|Ssc#S58307436, gnl|UG|Ssc#S58301104, gnl|UG|Ssc#S51749232, gnl|UG|Ssc#S58312428, gnl|UG|Ssc#S42528236, gnl|UG|Ssc#S35168376, gnl|UG|Ssc#S58305647, gnl|UG|Ssc#S55324326, gi|47523119|ref|NM_213869.1|, gnl|UG|Ssc#S55326563, gnl|UG|Ssc#S55319682, gnl|UG|Ssc#S55325496, gnl|UG|Ssc#S58312433, gnl|UG|Ssc#S6054441, gnl|UG|Ssc#S58305222	1
positive regulation of developmental process	gnl|UG|Ssc#S35171399, gnl|UG|Ssc#S43495801	1
cellular ketone metabolic process	gnl|UG|Ssc#S35164870, gnl|UG|Ssc#S25665854, gnl|UG|Ssc#S51749232, gnl|UG|Ssc#S35172627, gnl|UG|Ssc#S35328054, gnl|UG|Ssc#S55325470	1
positive regulation of macromolecule metabolic process	gnl|UG|Ssc#S42528236, gnl|UG|Ssc#S46876867	1
positive regulation of apoptosis	gnl|UG|Ssc#S20116349, gnl|UG|Ssc#S43495801	1
energy derivation by oxidation of organic compounds	gnl|UG|Ssc#S19548913, gnl|UG|Ssc#S58313056	1
macromolecule modification	gnl|UG|Ssc#S58307436, gnl|UG|Ssc#S35166542, gnl|UG|Ssc#S58312428, gnl|UG|Ssc#S55324326, gnl|UG|Ssc#S55326563, gnl|UG|Ssc#S55319682, gnl|UG|Ssc#S55325496, gnl|UG|Ssc#S58312433, gnl|UG|Ssc#S6054441, gnl|UG|Ssc#S51749232, gnl|UG|Ssc#S58301104, gnl|UG|Ssc#S42528236, gnl|UG|Ssc#S58305647, gnl|UG|Ssc#S35168376, gi|47523119|ref|NM_213869.1|, gnl|UG|Ssc#S58305222	1
cellular component assembly at cellular level	gnl|UG|Ssc#S58308537, gnl|UG|Ssc#S50179931, gnl|UG|Ssc#S58313056, gnl|UG|Ssc#S35164008	1
protein complex assembly	gnl|UG|Ssc#S58310588, gnl|UG|Ssc#S6091069, gnl|UG|Ssc#S46876395, gnl|UG|Ssc#S58313056	1
protein complex biogenesis	gnl|UG|Ssc#S58310588, gnl|UG|Ssc#S6091069, gnl|UG|Ssc#S46876395, gnl|UG|Ssc#S58313056	1
regulation of binding	gnl|UG|Ssc#S58305222, gnl|UG|Ssc#S46876867	1
cellular membrane organization	gnl|UG|Ssc#S35164870, gnl|UG|Ssc#S46881169	1
establishment of localization in cell	gnl|UG|Ssc#S35164870, gnl|UG|Ssc#S35171399, gnl|UG|Ssc#S58303813, gnl|UG|Ssc#S58315157, gnl|UG|Ssc#S6054441, gnl|UG|Ssc#S58313056, gnl|UG|Ssc#S55324151, gnl|UG|Ssc#S46876867	1
membrane organization	gnl|UG|Ssc#S35164870, gnl|UG|Ssc#S46881169	1
positive regulation of programmed cell death	gnl|UG|Ssc#S20116349, gnl|UG|Ssc#S43495801, gnl|UG|Ssc#S55327735	1
cellular localization	gnl|UG|Ssc#S35164870, gnl|UG|Ssc#S58315157, gnl|UG|Ssc#S55323247, gnl|UG|Ssc#S58313056, gnl|UG|Ssc#S46876867, gnl|UG|Ssc#S35171399, gnl|UG|Ssc#S58303813, gnl|UG|Ssc#S6054441, gnl|UG|Ssc#S55324151	1
positive regulation of cell death	gnl|UG|Ssc#S20116349, gnl|UG|Ssc#S43495801, gnl|UG|Ssc#S55327735	1
regulation of protein metabolic process	gnl|UG|Ssc#S43495801, gnl|UG|Ssc#S20116353, gnl|UG|Ssc#S46876867	1
apoptosis	gnl|UG|Ssc#S20116576, gnl|UG|Ssc#S23162129, gnl|UG|Ssc#S58303813, gnl|UG|Ssc#S55323247	1
cardiovascular system development	gnl|UG|Ssc#S35171399, gnl|UG|Ssc#S46876867	1
circulatory system development	gnl|UG|Ssc#S35171399, gnl|UG|Ssc#S46876867	1
protein transport	gnl|UG|Ssc#S35164870, gnl|UG|Ssc#S23162129, gnl|UG|Ssc#S58303813, gnl|UG|Ssc#S46876867	1
establishment of protein localization	gnl|UG|Ssc#S35164870, gnl|UG|Ssc#S23162129, gnl|UG|Ssc#S58303813, gnl|UG|Ssc#S46876867	1
proteolysis	gnl|UG|Ssc#S6054441, gnl|UG|Ssc#S55325311, gnl|UG|Ssc#S46876867	1
regulation of kinase activity	gnl|UG|Ssc#S43495801, gnl|UG|Ssc#S6054441	1
cellular component assembly	gnl|UG|Ssc#S58310588, gnl|UG|Ssc#S58308537, gnl|UG|Ssc#S6091069, gnl|UG|Ssc#S46876395, gnl|UG|Ssc#S50179931, gnl|UG|Ssc#S58313056, gnl|UG|Ssc#S35164008	1
regulation of transferase activity	gnl|UG|Ssc#S43495801, gnl|UG|Ssc#S6054441	1
positive regulation of cellular metabolic process	gnl|UG|Ssc#S42528236, gnl|UG|Ssc#S46876867	1
protein localization	gnl|UG|Ssc#S35164870, gnl|UG|Ssc#S23162129, gnl|UG|Ssc#S58303813, gnl|UG|Ssc#S55323247, gnl|UG|Ssc#S46876867	1
chordate embryonic development	gnl|UG|Ssc#S43495801, gnl|UG|Ssc#S14959900	1
primary metabolic process	gnl|UG|Ssc#S55318348, gnl|UG|Ssc#S50179931, gnl|UG|Ssc#S20116576, gnl|UG|Ssc#S20116701, gnl|UG|Ssc#S58315157, gnl|UG|Ssc#S20116317, gnl|UG|Ssc#S55327261, gnl|UG|Ssc#S46876867, gnl|UG|Ssc#S55326563, gnl|UG|Ssc#S58312433, gnl|UG|Ssc#S55319652, gnl|UG|Ssc#S35328054, gnl|UG|Ssc#S23212902, gnl|UG|Ssc#S46875662, gnl|UG|Ssc#S18357620, gnl|UG|Ssc#S58304352, gnl|UG|Ssc#S58309878, gnl|UG|Ssc#S20347643, gnl…	1
cellular component organization at cellular level	gnl|UG|Ssc#S25665854, gnl|UG|Ssc#S55318348, gnl|UG|Ssc#S50179931, gnl|UG|Ssc#S20116576, gnl|UG|Ssc#S58308871, gnl|UG|Ssc#S35167297, gnl|UG|Ssc#S58312740, gnl|UG|Ssc#S46879502, gnl|UG|Ssc#S58312543, gnl|UG|Ssc#S58308537, gnl|UG|Ssc#S46880230, gnl|UG|Ssc#S58313056, gnl|UG|Ssc#S35164008, gnl|UG|Ssc#S43495858, gnl|UG|Ssc#S58303813, gnl|UG|Ssc#S58306512	1
embryo development ending in birth or egg hatching	gnl|UG|Ssc#S43495801, gnl|UG|Ssc#S14959900	1
regulation of protein modification process	gnl|UG|Ssc#S43495801, gnl|UG|Ssc#S46876867	1
generation of precursor metabolites and energy	gnl|UG|Ssc#S19548913, gnl|UG|Ssc#S58313056	1
phosphate metabolic process	gnl|UG|Ssc#S55326563, gnl|UG|Ssc#S55325496, gnl|UG|Ssc#S51749232, gnl|UG|Ssc#S58305647, gi|47523119|ref|NM_213869.1|	1
DNA metabolic process	gnl|UG|Ssc#S35166542, gnl|UG|Ssc#S43495801, gnl|UG|Ssc#S20116576, gnl|UG|Ssc#S42528236	1
phosphorus metabolic process	gnl|UG|Ssc#S55326563, gnl|UG|Ssc#S55325496, gnl|UG|Ssc#S51749232, gnl|UG|Ssc#S58305647, gi|47523119|ref|NM_213869.1|	1
M phase	gnl|UG|Ssc#S58312740, gnl|UG|Ssc#S20116576	1
macromolecular complex subunit organization	gnl|UG|Ssc#S58310588, gnl|UG|Ssc#S6091069, gnl|UG|Ssc#S46876395, gnl|UG|Ssc#S46879502, gnl|UG|Ssc#S58313056, gnl|UG|Ssc#S46876867	1
regulation of phosphorylation	gnl|UG|Ssc#S43495801, gnl|UG|Ssc#S6054441, gnl|UG|Ssc#S46876867	1
organelle organization	gnl|UG|Ssc#S25665854, gnl|UG|Ssc#S55318348, gnl|UG|Ssc#S50179931, gnl|UG|Ssc#S20116576, gnl|UG|Ssc#S35164008, gnl|UG|Ssc#S58308871, gnl|UG|Ssc#S58312740, gnl|UG|Ssc#S46879502, gnl|UG|Ssc#S58303813, gnl|UG|Ssc#S58306512, gnl|UG|Ssc#S58312543	1
regulation of phosphate metabolic process	gnl|UG|Ssc#S43495801, gnl|UG|Ssc#S6054441, gnl|UG|Ssc#S46876867	1
regulation of phosphorus metabolic process	gnl|UG|Ssc#S43495801, gnl|UG|Ssc#S6054441, gnl|UG|Ssc#S46876867	1
macromolecule localization	gnl|UG|Ssc#S35164870, gnl|UG|Ssc#S23162129, gnl|UG|Ssc#S46877625, gnl|UG|Ssc#S58303813, gnl|UG|Ssc#S55319652, gnl|UG|Ssc#S55323247, gnl|UG|Ssc#S46876867	1
macromolecule catabolic process	gnl|UG|Ssc#S43495801, gnl|UG|Ssc#S20347643, gnl|UG|Ssc#S6054441	1
cellular protein metabolic process	gnl|UG|Ssc#S58307436, gnl|UG|Ssc#S58312428, gnl|UG|Ssc#S55324326, gnl|UG|Ssc#S55326563, gnl|UG|Ssc#S55319682, gnl|UG|Ssc#S55325496, gnl|UG|Ssc#S35164089, gnl|UG|Ssc#S58312433, gnl|UG|Ssc#S6054441, gnl|UG|Ssc#S58301104, gnl|UG|Ssc#S51749232, gnl|UG|Ssc#S42528236, gnl|UG|Ssc#S35168376, gnl|UG|Ssc#S58305647, gnl|UG|Ssc#S40379983, gi|47523119|ref|NM_213869.1|, gnl|UG|Ssc#S35324522, gnl|UG|Ssc#S398841…	1
regulation of cellular protein metabolic process	gnl|UG|Ssc#S43495801, gnl|UG|Ssc#S46876867	1
cellular component organization or biogenesis at cellular level	gnl|UG|Ssc#S25665854, gnl|UG|Ssc#S55318348, gnl|UG|Ssc#S50179931, gnl|UG|Ssc#S20116576, gnl|UG|Ssc#S58308871, gnl|UG|Ssc#S35167297, gnl|UG|Ssc#S58312740, gnl|UG|Ssc#S46879502, gnl|UG|Ssc#S58312543, gnl|UG|Ssc#S58308537, gnl|UG|Ssc#S46880230, gnl|UG|Ssc#S58313056, gnl|UG|Ssc#S35164008, gnl|UG|Ssc#S43495858, gnl|UG|Ssc#S58303813, gnl|UG|Ssc#S58306512	1
positive regulation of metabolic process	gnl|UG|Ssc#S42528236, gnl|UG|Ssc#S46876867	1
macromolecular complex assembly	gnl|UG|Ssc#S58310588, gnl|UG|Ssc#S6091069, gnl|UG|Ssc#S46876395, gnl|UG|Ssc#S58313056	1
cellular component biogenesis	gnl|UG|Ssc#S58310588, gnl|UG|Ssc#S58308537, gnl|UG|Ssc#S6091069, gnl|UG|Ssc#S46876395, gnl|UG|Ssc#S50179931, gnl|UG|Ssc#S58313056, gnl|UG|Ssc#S35164008	1
intracellular transport	gnl|UG|Ssc#S35164870, gnl|UG|Ssc#S58303813, gnl|UG|Ssc#S6054441, gnl|UG|Ssc#S46876867	1
mitotic cell cycle	gnl|UG|Ssc#S58312740, gnl|UG|Ssc#S20116576	1
cellular macromolecular complex subunit organization	gnl|UG|Ssc#S46879502, gnl|UG|Ssc#S58313056	1
cellular macromolecule catabolic process	gnl|UG|Ssc#S43495801, gnl|UG|Ssc#S6054441	1
metabolic process	gnl|UG|Ssc#S55318348, gnl|UG|Ssc#S50179931, gnl|UG|Ssc#S20116576, gnl|UG|Ssc#S20116701, gnl|UG|Ssc#S58315157, gnl|UG|Ssc#S20116317, gnl|UG|Ssc#S55327261, gnl|UG|Ssc#S46876867, gnl|UG|Ssc#S55326563, gnl|UG|Ssc#S58312433, gnl|UG|Ssc#S55319652, gnl|UG|Ssc#S35328054, gnl|UG|Ssc#S23212902, gnl|UG|Ssc#S46875662, gnl|UG|Ssc#S18357620, gnl|UG|Ssc#S58304352, gnl|UG|Ssc#S58309878, gnl|UG|Ssc#S20347643, gnl…	1
vesicle-mediated transport	gnl|UG|Ssc#S35164870, gnl|UG|Ssc#S46881169, gnl|UG|Ssc#S58313056	1
cellular metabolic process	gnl|UG|Ssc#S55318348, gnl|UG|Ssc#S50179931, gnl|UG|Ssc#S20116576, gnl|UG|Ssc#S58315157, gnl|UG|Ssc#S55327261, gnl|UG|Ssc#S55326563, gnl|UG|Ssc#S58312433, gnl|UG|Ssc#S55319652, gnl|UG|Ssc#S35328054, gnl|UG|Ssc#S58304352, gnl|UG|Ssc#S18357620, gnl|UG|Ssc#S19548913, gnl|UG|Ssc#S35168376, gnl|UG|Ssc#S58305630, gnl|UG|Ssc#S58305647, gnl|UG|Ssc#S40379983, gnl|UG|Ssc#S43495801, gnl|UG|Ssc#S35167394, gnl…	1
nitrogen compound metabolic process	gnl|UG|Ssc#S35166542, gnl|UG|Ssc#S55327620, gnl|UG|Ssc#S50179931, gnl|UG|Ssc#S20116576, gnl|UG|Ssc#S46881169, gnl|UG|Ssc#S58315157, gnl|UG|Ssc#S55325311, gnl|UG|Ssc#S58300922, gnl|UG|Ssc#S35328054, gnl|UG|Ssc#S55325470, gnl|UG|Ssc#S35164870, gnl|UG|Ssc#S33578950, gnl|UG|Ssc#S58304352, gnl|UG|Ssc#S20347643, gnl|UG|Ssc#S42528236, gnl|UG|Ssc#S55834706, gnl|UG|Ssc#S58305647, gnl|UG|Ssc#S58305630, gnl…	1
cell cycle phase	gnl|UG|Ssc#S58312740, gnl|UG|Ssc#S20116576	1
biosynthetic process	gnl|UG|Ssc#S55327620, gnl|UG|Ssc#S20116576, gnl|UG|Ssc#S51749232, gnl|UG|Ssc#S58315157, gnl|UG|Ssc#S58305630, gnl|UG|Ssc#S40379983, gnl|UG|Ssc#S55325311, gnl|UG|Ssc#S35164089, gnl|UG|Ssc#S35172627, gnl|UG|Ssc#S58300922, gnl|UG|Ssc#S46879456, gnl|UG|Ssc#S39884104, gnl|UG|Ssc#S35324522	1
cellular biosynthetic process	gnl|UG|Ssc#S55327620, gnl|UG|Ssc#S20116576, gnl|UG|Ssc#S51749232, gnl|UG|Ssc#S58315157, gnl|UG|Ssc#S58305630, gnl|UG|Ssc#S40379983, gnl|UG|Ssc#S55325311, gnl|UG|Ssc#S35164089, gnl|UG|Ssc#S58300922, gnl|UG|Ssc#S46879456, gnl|UG|Ssc#S39884104, gnl|UG|Ssc#S35324522	1
macromolecule metabolic process	gnl|UG|Ssc#S20116576, gnl|UG|Ssc#S20116701, gnl|UG|Ssc#S58315157, gnl|UG|Ssc#S20116317, gnl|UG|Ssc#S46876867, gnl|UG|Ssc#S55326563, gnl|UG|Ssc#S58312433, gnl|UG|Ssc#S46875662, gnl|UG|Ssc#S18357620, gnl|UG|Ssc#S58309878, gnl|UG|Ssc#S20347643, gnl|UG|Ssc#S35168376, gnl|UG|Ssc#S40379983, gnl|UG|Ssc#S58305647, gnl|UG|Ssc#S43495801, gnl|UG|Ssc#S39884104, gnl|UG|Ssc#S55324302, gnl|UG|Ssc#S58307436, gnl…	1
chromosome organization	gnl|UG|Ssc#S20116576, gnl|UG|Ssc#S58308871	1
cellular nitrogen compound metabolic process	gnl|UG|Ssc#S35166542, gnl|UG|Ssc#S55327620, gnl|UG|Ssc#S50179931, gnl|UG|Ssc#S20116576, gnl|UG|Ssc#S46881169, gnl|UG|Ssc#S58315157, gnl|UG|Ssc#S58300922, gnl|UG|Ssc#S35328054, gnl|UG|Ssc#S55325470, gnl|UG|Ssc#S35164870, gnl|UG|Ssc#S33578950, gnl|UG|Ssc#S58304352, gnl|UG|Ssc#S42528236, gnl|UG|Ssc#S58305647, gnl|UG|Ssc#S58305630, gnl|UG|Ssc#S55834706, gnl|UG|Ssc#S35164008, gnl|UG|Ssc#S43495801, gnl…	1
cell cycle	gnl|UG|Ssc#S58312740, gnl|UG|Ssc#S20116576, gnl|UG|Ssc#S35168376	1
nucleobase, nucleoside, nucleotide and nucleic acid metabolic process	gnl|UG|Ssc#S35166542, gnl|UG|Ssc#S33578950, gnl|UG|Ssc#S55327620, gnl|UG|Ssc#S50179931, gnl|UG|Ssc#S20116576, gnl|UG|Ssc#S58304352, gnl|UG|Ssc#S46881169, gnl|UG|Ssc#S42528236, gnl|UG|Ssc#S58315157, gnl|UG|Ssc#S58305630, gnl|UG|Ssc#S58305647, gnl|UG|Ssc#S35164008, gnl|UG|Ssc#S43495801, gnl|UG|Ssc#S58300922	1
cell cycle process	gnl|UG|Ssc#S58312740, gnl|UG|Ssc#S20116576	1
cellular macromolecule biosynthetic process	gnl|UG|Ssc#S20116576, gnl|UG|Ssc#S35164089, gnl|UG|Ssc#S58315157, gnl|UG|Ssc#S40379983, gnl|UG|Ssc#S35324522, gnl|UG|Ssc#S39884104	1
macromolecule biosynthetic process	gnl|UG|Ssc#S20116576, gnl|UG|Ssc#S35164089, gnl|UG|Ssc#S58315157, gnl|UG|Ssc#S40379983, gnl|UG|Ssc#S35324522, gnl|UG|Ssc#S39884104	1
cellular macromolecule metabolic process	gnl|UG|Ssc#S58307436, gnl|UG|Ssc#S35166542, gnl|UG|Ssc#S20116576, gnl|UG|Ssc#S58312428, gnl|UG|Ssc#S46875848, gnl|UG|Ssc#S58315157, gnl|UG|Ssc#S55324326, gnl|UG|Ssc#S55326563, gnl|UG|Ssc#S55319682, gnl|UG|Ssc#S55325496, gnl|UG|Ssc#S35164089, gnl|UG|Ssc#S58312433, gnl|UG|Ssc#S6054441, gnl|UG|Ssc#S18357620, gnl|UG|Ssc#S58301104, gnl|UG|Ssc#S51749232, gnl|UG|Ssc#S42528236, gnl|UG|Ssc#S35168376, gnl|…	1
gene expression	gnl|UG|Ssc#S35164089, gnl|UG|Ssc#S58315157, gnl|UG|Ssc#S40379983, gnl|UG|Ssc#S55325311, gnl|UG|Ssc#S35324522, gnl|UG|Ssc#S35170008, gnl|UG|Ssc#S39884104	1
nucleic acid metabolic process	gnl|UG|Ssc#S35166542, gnl|UG|Ssc#S43495801, gnl|UG|Ssc#S20116576, gnl|UG|Ssc#S42528236, gnl|UG|Ssc#S58315157	1

## Sheet: S3.3 Table Cellular component
S3.3 Table. Terms from the Component Ontology with p-value equal to or less than 1 (Terms for CON-VS-NR)
Gene Ontology term	Genes annotated to the term	Corrected P-value
extracellular region	gnl|UG|Ssc#S46877625, gnl|UG|Ssc#S20116353, gnl|UG|Ssc#S20116701, gnl|UG|Ssc#S46875848, gnl|UG|Ssc#S46876867, gnl|UG|Ssc#S35167297, gnl|UG|Ssc#S55285749, gnl|UG|Ssc#S55319652, gnl|UG|Ssc#S18553219, gnl|UG|Ssc#S55324151, gnl|UG|Ssc#S16849920, gnl|UG|Ssc#S23212902, gnl|UG|Ssc#S58308537, gnl|UG|Ssc#S55283891, gnl|UG|Ssc#S46880230, gnl|UG|Ssc#S20347643, gnl|UG|Ssc#S35171399, gnl|UG|Ssc#S43495801, gnl…	0.00108
extracellular region part	gnl|UG|Ssc#S46877625, gnl|UG|Ssc#S20116353, gnl|UG|Ssc#S20116701, gnl|UG|Ssc#S46875848, gnl|UG|Ssc#S46876867, gnl|UG|Ssc#S35167297, gnl|UG|Ssc#S55285749, gnl|UG|Ssc#S55319652, gnl|UG|Ssc#S18553219, gnl|UG|Ssc#S16849920, gnl|UG|Ssc#S23212902, gnl|UG|Ssc#S58308537, gnl|UG|Ssc#S55283891, gnl|UG|Ssc#S46880230, gnl|UG|Ssc#S20347643, gnl|UG|Ssc#S35171399, gnl|UG|Ssc#S43495801, gnl|UG|Ssc#S6091069, gnl|…	0.00163
actin filament	gnl|UG|Ssc#S50179931, gnl|UG|Ssc#S58305647, gnl|UG|Ssc#S35164008	0.15639
basal lamina	gnl|UG|Ssc#S58308537, gnl|UG|Ssc#S43495858	0.68635
laminin complex	gnl|UG|Ssc#S58308537, gnl|UG|Ssc#S43495858	0.68635
extracellular matrix part	gnl|UG|Ssc#S58308537, gnl|UG|Ssc#S43495858, gnl|UG|Ssc#S46880230	1
integral to plasma membrane	gnl|UG|Ssc#S58310151, gnl|UG|Ssc#S55327620, gnl|UG|Ssc#S58305017, gnl|UG|Ssc#S20116317, gnl|UG|Ssc#S58312895	1
extracellular matrix	gnl|UG|Ssc#S58308537, gnl|UG|Ssc#S6091069, gnl|UG|Ssc#S43495801, gnl|UG|Ssc#S43495858, gnl|UG|Ssc#S55283891, gnl|UG|Ssc#S46880230, gnl|UG|Ssc#S20347643	1
intrinsic to plasma membrane	gnl|UG|Ssc#S58310151, gnl|UG|Ssc#S55327620, gnl|UG|Ssc#S58305017, gnl|UG|Ssc#S20116317, gnl|UG|Ssc#S58312895	1
basement membrane	gnl|UG|Ssc#S58308537, gnl|UG|Ssc#S43495858	1
cation channel complex	gnl|UG|Ssc#S58309851, gnl|UG|Ssc#S58313056	1
proteinaceous extracellular matrix	gnl|UG|Ssc#S58308537, gnl|UG|Ssc#S43495858, gnl|UG|Ssc#S55283891, gnl|UG|Ssc#S46880230	1
cell surface	gnl|UG|Ssc#S58309851, gnl|UG|Ssc#S6091069, gnl|UG|Ssc#S35171399, gnl|UG|Ssc#S51750135	1
intrinsic to membrane	gnl|UG|Ssc#S29469955, gnl|UG|Ssc#S58312169, gnl|UG|Ssc#S58311670, gnl|UG|Ssc#S20116317, gnl|UG|Ssc#S58309851, gnl|UG|Ssc#S58311019, gnl|UG|Ssc#S58311970, gnl|UG|Ssc#S6090246, gnl|UG|Ssc#S58312543, gnl|UG|Ssc#S46875662, gnl|UG|Ssc#S16592156, gnl|UG|Ssc#S58314746, gnl|UG|Ssc#S19548913, gnl|UG|Ssc#S58312895, gnl|UG|Ssc#S58311081, gnl|UG|Ssc#S58304058, gnl|UG|Ssc#S51750135, gnl|UG|Ssc#S20116300, gnl|…	1
neuron projection	gnl|UG|Ssc#S55327620, gnl|UG|Ssc#S55283891, gnl|UG|Ssc#S46877625, gnl|UG|Ssc#S58313056, gnl|UG|Ssc#S46879502, gnl|UG|Ssc#S58305017, gnl|UG|Ssc#S58312543, gnl|UG|Ssc#S6054441	1
actin filament bundle	gnl|UG|Ssc#S50179931, gnl|UG|Ssc#S35164008	1
MHC protein complex	gnl|UG|Ssc#S14766117, gnl|UG|Ssc#S16592156	1
cell projection	gnl|UG|Ssc#S35164870, gnl|UG|Ssc#S55318348, gnl|UG|Ssc#S55327620, gnl|UG|Ssc#S55283891, gnl|UG|Ssc#S46877625, gnl|UG|Ssc#S58313056, gnl|UG|Ssc#S58305647, gnl|UG|Ssc#S58302838, gnl|UG|Ssc#S46879502, gnl|UG|Ssc#S58305017, gnl|UG|Ssc#S6054441, gnl|UG|Ssc#S58312543, gnl|UG|Ssc#S55327172	1
cell fraction	gnl|UG|Ssc#S35166542, gnl|UG|Ssc#S55327620, gnl|UG|Ssc#S55325311, gnl|UG|Ssc#S46876867, gnl|UG|Ssc#S58309851, gnl|UG|Ssc#S55326563, gnl|UG|Ssc#S46879502, gnl|UG|Ssc#S23690190, gnl|UG|Ssc#S35164870, gnl|UG|Ssc#S58304352, gnl|UG|Ssc#S35164008, gnl|UG|Ssc#S51750135, gnl|UG|Ssc#S58304058, gnl|UG|Ssc#S35167394, gnl|UG|Ssc#S55325364, gnl|UG|Ssc#S58305222, gnl|UG|Ssc#S35167355	1
ion channel complex	gnl|UG|Ssc#S58309851, gnl|UG|Ssc#S58313056	1
actin cytoskeleton	gnl|UG|Ssc#S58309851, gnl|UG|Ssc#S50179931, gnl|UG|Ssc#S58305647, gnl|UG|Ssc#S35164008	1
ribosome	gnl|UG|Ssc#S35164089, gnl|UG|Ssc#S46877625, gnl|UG|Ssc#S40379983, gnl|UG|Ssc#S39884104	1
late endosome	gnl|UG|Ssc#S55285749, gnl|UG|Ssc#S55283891	1
membrane part	gnl|UG|Ssc#S55318348, gnl|UG|Ssc#S29469955, gnl|UG|Ssc#S58312169, gnl|UG|Ssc#S58311670, gnl|UG|Ssc#S20116317, gnl|UG|Ssc#S58309851, gnl|UG|Ssc#S58311019, gnl|UG|Ssc#S58311970, gnl|UG|Ssc#S6090246, gnl|UG|Ssc#S58312543, gnl|UG|Ssc#S46875662, gnl|UG|Ssc#S16592156, gnl|UG|Ssc#S58314746, gnl|UG|Ssc#S19548913, gnl|UG|Ssc#S58312895, gnl|UG|Ssc#S58311081, gnl|UG|Ssc#S58304058, gnl|UG|Ssc#S51750135, gnl|…	1
integral to membrane	gnl|UG|Ssc#S35164870, gnl|UG|Ssc#S58310151, gnl|UG|Ssc#S29469955, gnl|UG|Ssc#S55327620, gnl|UG|Ssc#S20116317, gnl|UG|Ssc#S58302790, gnl|UG|Ssc#S58313056, gnl|UG|Ssc#S58312895, gnl|UG|Ssc#S58311081, gnl|UG|Ssc#S58309851, gnl|UG|Ssc#S20116300, gnl|UG|Ssc#S58305017, gnl|UG|Ssc#S6090246	1
axon	gnl|UG|Ssc#S55283891, gnl|UG|Ssc#S58305017	1
large ribosomal subunit	gnl|UG|Ssc#S35164089, gnl|UG|Ssc#S39884104	1
cytoplasmic vesicle membrane	gnl|UG|Ssc#S25665854, gnl|UG|Ssc#S58304058	1
cytoplasmic vesicle part	gnl|UG|Ssc#S25665854, gnl|UG|Ssc#S58304058	1
contractile fiber	gnl|UG|Ssc#S58310588, gnl|UG|Ssc#S50179931, gnl|UG|Ssc#S35164008	1
cell body	gnl|UG|Ssc#S55283891, gnl|UG|Ssc#S46877625, gnl|UG|Ssc#S6054441, gnl|UG|Ssc#S58313056	1
organelle inner membrane	gnl|UG|Ssc#S58304058, gnl|UG|Ssc#S51749232, gnl|UG|Ssc#S19548913, gnl|UG|Ssc#S55325364, gnl|UG|Ssc#S46879456	1
ribosomal subunit	gnl|UG|Ssc#S35164089, gnl|UG|Ssc#S40379983, gnl|UG|Ssc#S39884104	1
cytoplasmic membrane-bounded vesicle	gnl|UG|Ssc#S25665854, gnl|UG|Ssc#S35167297, gnl|UG|Ssc#S6091069, gnl|UG|Ssc#S58304058, gnl|UG|Ssc#S23162129, gnl|UG|Ssc#S23690190, gnl|UG|Ssc#S55325364	1
vesicular fraction	gnl|UG|Ssc#S55327620, gnl|UG|Ssc#S58304058, gnl|UG|Ssc#S35167394, gnl|UG|Ssc#S35167355	1
protein complex	gnl|UG|Ssc#S14766117, gnl|UG|Ssc#S35166542, gnl|UG|Ssc#S50179931, gnl|UG|Ssc#S20116576, gnl|UG|Ssc#S46881169, gnl|UG|Ssc#S55323247, gnl|UG|Ssc#S58302132, gnl|UG|Ssc#S58309851, gnl|UG|Ssc#S55285749, gnl|UG|Ssc#S35164089, gnl|UG|Ssc#S58308537, gnl|UG|Ssc#S20116349, gnl|UG|Ssc#S16592156, gnl|UG|Ssc#S55327735, gnl|UG|Ssc#S58305647, gnl|UG|Ssc#S58313056, gnl|UG|Ssc#S35164008, gnl|UG|Ssc#S58302838, gnl…	1
membrane	gnl|UG|Ssc#S55318348, gnl|UG|Ssc#S29469955, gnl|UG|Ssc#S58312169, gnl|UG|Ssc#S58311670, gnl|UG|Ssc#S20116317, gnl|UG|Ssc#S58309851, gnl|UG|Ssc#S58311019, gnl|UG|Ssc#S58312740, gnl|UG|Ssc#S58311970, gnl|UG|Ssc#S6090246, gnl|UG|Ssc#S58312543, gnl|UG|Ssc#S46875662, gnl|UG|Ssc#S16592156, gnl|UG|Ssc#S58304352, gnl|UG|Ssc#S58314746, gnl|UG|Ssc#S19548913, gnl|UG|Ssc#S58312895, gnl|UG|Ssc#S58311081, gnl|…	1
sarcomere	gnl|UG|Ssc#S50179931, gnl|UG|Ssc#S35164008	1
contractile fiber part	gnl|UG|Ssc#S50179931, gnl|UG|Ssc#S35164008	1
membrane-bounded vesicle	gnl|UG|Ssc#S25665854, gnl|UG|Ssc#S35167297, gnl|UG|Ssc#S6091069, gnl|UG|Ssc#S58304058, gnl|UG|Ssc#S23162129, gnl|UG|Ssc#S23690190, gnl|UG|Ssc#S55325364	1
insoluble fraction	gnl|UG|Ssc#S35164870, gnl|UG|Ssc#S35166542, gnl|UG|Ssc#S55327620, gnl|UG|Ssc#S58309851, gnl|UG|Ssc#S58304058, gnl|UG|Ssc#S46879502, gnl|UG|Ssc#S35167394, gnl|UG|Ssc#S55325364, gnl|UG|Ssc#S58305222, gnl|UG|Ssc#S35167355	1
membrane fraction	gnl|UG|Ssc#S35166542, gnl|UG|Ssc#S55327620, gnl|UG|Ssc#S58304058, gnl|UG|Ssc#S35167394, gnl|UG|Ssc#S35167355	1
cytoplasmic vesicle	gnl|UG|Ssc#S25665854, gnl|UG|Ssc#S35167297, gnl|UG|Ssc#S6091069, gnl|UG|Ssc#S58304058, gnl|UG|Ssc#S23162129, gnl|UG|Ssc#S23690190, gnl|UG|Ssc#S55325364	1
vesicle membrane	gnl|UG|Ssc#S25665854, gnl|UG|Ssc#S58304058	1
cytoskeletal part	gnl|UG|Ssc#S58302838, gnl|UG|Ssc#S58310588, gnl|UG|Ssc#S58304058, gnl|UG|Ssc#S50179931, gnl|UG|Ssc#S20116576, gnl|UG|Ssc#S58305647, gnl|UG|Ssc#S35164008	1
endosome	gnl|UG|Ssc#S55285749, gnl|UG|Ssc#S55283891, gnl|UG|Ssc#S58301104	1
organelle envelope	gnl|UG|Ssc#S58304058, gnl|UG|Ssc#S55283891, gnl|UG|Ssc#S51749232, gnl|UG|Ssc#S19548913, gnl|UG|Ssc#S55325470, gnl|UG|Ssc#S55325364, gnl|UG|Ssc#S46879456	1
stored secretory granule	gnl|UG|Ssc#S6091069, gnl|UG|Ssc#S58304058	1
envelope	gnl|UG|Ssc#S58304058, gnl|UG|Ssc#S55283891, gnl|UG|Ssc#S51749232, gnl|UG|Ssc#S19548913, gnl|UG|Ssc#S55325470, gnl|UG|Ssc#S55325364, gnl|UG|Ssc#S46879456	1
myofibril	gnl|UG|Ssc#S50179931, gnl|UG|Ssc#S35164008	1
plasma membrane part	gnl|UG|Ssc#S58310151, gnl|UG|Ssc#S14766117, gnl|UG|Ssc#S55318348, gnl|UG|Ssc#S58303491, gnl|UG|Ssc#S55327620, gnl|UG|Ssc#S16592156, gnl|UG|Ssc#S20116317, gnl|UG|Ssc#S58312895, gnl|UG|Ssc#S58309851, gnl|UG|Ssc#S56448572, gnl|UG|Ssc#S58305017	1
nuclear envelope	gnl|UG|Ssc#S55283891, gnl|UG|Ssc#S55325364	1
cell projection part	gnl|UG|Ssc#S58302838, gnl|UG|Ssc#S58305017	1
plasma membrane	gnl|UG|Ssc#S58310151, gnl|UG|Ssc#S14766117, gnl|UG|Ssc#S55318348, gnl|UG|Ssc#S58303491, gnl|UG|Ssc#S55327620, gnl|UG|Ssc#S16592156, gnl|UG|Ssc#S20116317, gnl|UG|Ssc#S58312895, gnl|UG|Ssc#S58309851, gnl|UG|Ssc#S56448572, gnl|UG|Ssc#S58305017	1
cell periphery	gnl|UG|Ssc#S58310151, gnl|UG|Ssc#S14766117, gnl|UG|Ssc#S55318348, gnl|UG|Ssc#S58303491, gnl|UG|Ssc#S55327620, gnl|UG|Ssc#S16592156, gnl|UG|Ssc#S20116317, gnl|UG|Ssc#S58312895, gnl|UG|Ssc#S58309851, gnl|UG|Ssc#S56448572, gnl|UG|Ssc#S58305017	1
vesicle	gnl|UG|Ssc#S25665854, gnl|UG|Ssc#S35167297, gnl|UG|Ssc#S6091069, gnl|UG|Ssc#S58304058, gnl|UG|Ssc#S23162129, gnl|UG|Ssc#S23690190, gnl|UG|Ssc#S55325364	1
ribonucleoprotein complex	gnl|UG|Ssc#S35164089, gnl|UG|Ssc#S46877625, gnl|UG|Ssc#S40379983, gnl|UG|Ssc#S35324522, gnl|UG|Ssc#S39884104	1
macromolecular complex	gnl|UG|Ssc#S14766117, gnl|UG|Ssc#S35166542, gnl|UG|Ssc#S50179931, gnl|UG|Ssc#S20116576, gnl|UG|Ssc#S46877625, gnl|UG|Ssc#S46881169, gnl|UG|Ssc#S55323247, gnl|UG|Ssc#S58302132, gnl|UG|Ssc#S58309851, gnl|UG|Ssc#S55285749, gnl|UG|Ssc#S35164089, gnl|UG|Ssc#S58308537, gnl|UG|Ssc#S20116349, gnl|UG|Ssc#S16592156, gnl|UG|Ssc#S55327735, gnl|UG|Ssc#S58305647, gnl|UG|Ssc#S40379983, gnl|UG|Ssc#S58313056, gnl…	1
cytoskeleton	gnl|UG|Ssc#S58310588, gnl|UG|Ssc#S50179931, gnl|UG|Ssc#S20116576, gnl|UG|Ssc#S46881169, gnl|UG|Ssc#S58305647, gnl|UG|Ssc#S35164008, gnl|UG|Ssc#S58309851, gnl|UG|Ssc#S58302838, gnl|UG|Ssc#S58312740, gnl|UG|Ssc#S58304058	1
mitochondrial part	gnl|UG|Ssc#S51749232, gnl|UG|Ssc#S35328054, gnl|UG|Ssc#S55325470, gnl|UG|Ssc#S46879456	1
mitochondrion	gnl|UG|Ssc#S51749232, gnl|UG|Ssc#S35328054, gnl|UG|Ssc#S55325470, gnl|UG|Ssc#S46879456	1
microtubule cytoskeleton	gnl|UG|Ssc#S58302838, gnl|UG|Ssc#S58310588, gnl|UG|Ssc#S58312740, gnl|UG|Ssc#S20116576, gnl|UG|Ssc#S46881169	1
microtubule organizing center	gnl|UG|Ssc#S58310588, gnl|UG|Ssc#S20116576	1
endoplasmic reticulum	gnl|UG|Ssc#S58304058, gnl|UG|Ssc#S35167394	1
nuclear lumen	gnl|UG|Ssc#S55324302, gnl|UG|Ssc#S20116349, gnl|UG|Ssc#S35166542, gnl|UG|Ssc#S55327735, gnl|UG|Ssc#S55834706, gnl|UG|Ssc#S55323247, gnl|UG|Ssc#S40379983, gnl|UG|Ssc#S55326563, gnl|UG|Ssc#S58304058, gnl|UG|Ssc#S58303813, gnl|UG|Ssc#S6054441, gnl|UG|Ssc#S14959900, gnl|UG|Ssc#S55325364, gnl|UG|Ssc#S55327595, gnl|UG|Ssc#S39884104	1
intracellular organelle lumen	gnl|UG|Ssc#S55324302, gnl|UG|Ssc#S20116349, gnl|UG|Ssc#S35166542, gnl|UG|Ssc#S55327735, gnl|UG|Ssc#S55834706, gnl|UG|Ssc#S55323247, gnl|UG|Ssc#S40379983, gnl|UG|Ssc#S55326563, gnl|UG|Ssc#S58304058, gnl|UG|Ssc#S58303813, gnl|UG|Ssc#S6054441, gnl|UG|Ssc#S14959900, gnl|UG|Ssc#S55325364, gnl|UG|Ssc#S55327595, gnl|UG|Ssc#S39884104	1
organelle lumen	gnl|UG|Ssc#S55324302, gnl|UG|Ssc#S20116349, gnl|UG|Ssc#S35166542, gnl|UG|Ssc#S55327735, gnl|UG|Ssc#S55834706, gnl|UG|Ssc#S55323247, gnl|UG|Ssc#S40379983, gnl|UG|Ssc#S55326563, gnl|UG|Ssc#S58304058, gnl|UG|Ssc#S58303813, gnl|UG|Ssc#S6054441, gnl|UG|Ssc#S14959900, gnl|UG|Ssc#S55325364, gnl|UG|Ssc#S55327595, gnl|UG|Ssc#S39884104	1
membrane-enclosed lumen	gnl|UG|Ssc#S55324302, gnl|UG|Ssc#S20116349, gnl|UG|Ssc#S35166542, gnl|UG|Ssc#S55327735, gnl|UG|Ssc#S55834706, gnl|UG|Ssc#S55323247, gnl|UG|Ssc#S40379983, gnl|UG|Ssc#S55326563, gnl|UG|Ssc#S58304058, gnl|UG|Ssc#S58303813, gnl|UG|Ssc#S6054441, gnl|UG|Ssc#S14959900, gnl|UG|Ssc#S55325364, gnl|UG|Ssc#S55327595, gnl|UG|Ssc#S39884104	1
chromosome	gnl|UG|Ssc#S20116576, gnl|UG|Ssc#S58303813, gnl|UG|Ssc#S58308871	1
non-membrane-bounded organelle	gnl|UG|Ssc#S58310588, gnl|UG|Ssc#S50179931, gnl|UG|Ssc#S20116576, gnl|UG|Ssc#S46877625, gnl|UG|Ssc#S46881169, gnl|UG|Ssc#S58308871, gnl|UG|Ssc#S58309851, gnl|UG|Ssc#S58312740, gnl|UG|Ssc#S35164089, gnl|UG|Ssc#S55283891, gnl|UG|Ssc#S58305647, gnl|UG|Ssc#S40379983, gnl|UG|Ssc#S35164008, gnl|UG|Ssc#S58302838, gnl|UG|Ssc#S58304058, gnl|UG|Ssc#S58303813, gnl|UG|Ssc#S39884104	1
intracellular non-membrane-bounded organelle	gnl|UG|Ssc#S58310588, gnl|UG|Ssc#S50179931, gnl|UG|Ssc#S20116576, gnl|UG|Ssc#S46877625, gnl|UG|Ssc#S46881169, gnl|UG|Ssc#S58308871, gnl|UG|Ssc#S58309851, gnl|UG|Ssc#S58312740, gnl|UG|Ssc#S35164089, gnl|UG|Ssc#S55283891, gnl|UG|Ssc#S58305647, gnl|UG|Ssc#S40379983, gnl|UG|Ssc#S35164008, gnl|UG|Ssc#S58302838, gnl|UG|Ssc#S58304058, gnl|UG|Ssc#S58303813, gnl|UG|Ssc#S39884104	1
nuclear part	gnl|UG|Ssc#S55324302, gnl|UG|Ssc#S35166542, gnl|UG|Ssc#S20116576, gnl|UG|Ssc#S55323247, gnl|UG|Ssc#S55326563, gnl|UG|Ssc#S6054441, gnl|UG|Ssc#S20116349, gnl|UG|Ssc#S55283891, gnl|UG|Ssc#S55327735, gnl|UG|Ssc#S40379983, gnl|UG|Ssc#S55834706, gnl|UG|Ssc#S58304058, gnl|UG|Ssc#S58303813, gnl|UG|Ssc#S14959900, gnl|UG|Ssc#S55325364, gnl|UG|Ssc#S39884104, gnl|UG|Ssc#S55327595	1
nucleus	gnl|UG|Ssc#S55324302, gnl|UG|Ssc#S35166542, gnl|UG|Ssc#S20116576, gnl|UG|Ssc#S55323247, gnl|UG|Ssc#S55326563, gnl|UG|Ssc#S6054441, gnl|UG|Ssc#S20116349, gnl|UG|Ssc#S55283891, gnl|UG|Ssc#S55327735, gnl|UG|Ssc#S40379983, gnl|UG|Ssc#S55834706, gnl|UG|Ssc#S58304058, gnl|UG|Ssc#S58303813, gnl|UG|Ssc#S14959900, gnl|UG|Ssc#S55325364, gnl|UG|Ssc#S39884104, gnl|UG|Ssc#S55327595	1
endomembrane system	gnl|UG|Ssc#S25665854, gnl|UG|Ssc#S55319682, gnl|UG|Ssc#S58304058, gnl|UG|Ssc#S55283891, gnl|UG|Ssc#S35167394, gnl|UG|Ssc#S55325364	1
cytoplasmic part	gnl|UG|Ssc#S50179931, gnl|UG|Ssc#S20116576, gnl|UG|Ssc#S43178458, gnl|UG|Ssc#S46876867, gnl|UG|Ssc#S35167297, gnl|UG|Ssc#S55285749, gnl|UG|Ssc#S46879502, gnl|UG|Ssc#S35328054, gnl|UG|Ssc#S23690190, gnl|UG|Ssc#S58304352, gnl|UG|Ssc#S58305630, gnl|UG|Ssc#S40379983, gnl|UG|Ssc#S43495801, gnl|UG|Ssc#S58304058, gnl|UG|Ssc#S35167394, gnl|UG|Ssc#S46879456, gnl|UG|Ssc#S39884104, gnl|UG|Ssc#S58310588, gnl…	1
chromosomal part	gnl|UG|Ssc#S58303813, gnl|UG|Ssc#S58308871	1
cytoplasm	gnl|UG|Ssc#S50179931, gnl|UG|Ssc#S20116576, gnl|UG|Ssc#S43178458, gnl|UG|Ssc#S46876867, gnl|UG|Ssc#S35167297, gnl|UG|Ssc#S55285749, gnl|UG|Ssc#S46879502, gnl|UG|Ssc#S35328054, gnl|UG|Ssc#S23690190, gnl|UG|Ssc#S58304352, gnl|UG|Ssc#S58305630, gnl|UG|Ssc#S40379983, gnl|UG|Ssc#S43495801, gnl|UG|Ssc#S58304058, gnl|UG|Ssc#S35167394, gnl|UG|Ssc#S46879456, gnl|UG|Ssc#S39884104, gnl|UG|Ssc#S58310588, gnl…	1
organelle membrane	gnl|UG|Ssc#S25665854, gnl|UG|Ssc#S51749232, gnl|UG|Ssc#S19548913, gnl|UG|Ssc#S58304058, gnl|UG|Ssc#S35167394, gnl|UG|Ssc#S55325470, gnl|UG|Ssc#S55325364, gnl|UG|Ssc#S35167355, gnl|UG|Ssc#S46879456	1
intracellular organelle part	gnl|UG|Ssc#S50179931, gnl|UG|Ssc#S20116576, gnl|UG|Ssc#S55326563, gnl|UG|Ssc#S35328054, gnl|UG|Ssc#S20116349, gnl|UG|Ssc#S19548913, gnl|UG|Ssc#S58305647, gnl|UG|Ssc#S40379983, gnl|UG|Ssc#S58304058, gnl|UG|Ssc#S35167394, gnl|UG|Ssc#S14959900, gnl|UG|Ssc#S55327595, gnl|UG|Ssc#S46879456, gnl|UG|Ssc#S39884104, gnl|UG|Ssc#S58310588, gnl|UG|Ssc#S55324302, gnl|UG|Ssc#S25665854, gnl|UG|Ssc#S35166542, gnl…	1
organelle part	gnl|UG|Ssc#S50179931, gnl|UG|Ssc#S20116576, gnl|UG|Ssc#S55326563, gnl|UG|Ssc#S35328054, gnl|UG|Ssc#S20116349, gnl|UG|Ssc#S19548913, gnl|UG|Ssc#S58305647, gnl|UG|Ssc#S40379983, gnl|UG|Ssc#S58304058, gnl|UG|Ssc#S35167394, gnl|UG|Ssc#S14959900, gnl|UG|Ssc#S55327595, gnl|UG|Ssc#S46879456, gnl|UG|Ssc#S35167355, gnl|UG|Ssc#S39884104, gnl|UG|Ssc#S58310588, gnl|UG|Ssc#S55324302, gnl|UG|Ssc#S25665854, gnl…	1
cell	gnl|UG|Ssc#S58307095, gnl|UG|Ssc#S20116576, gnl|UG|Ssc#S43178458, gnl|UG|Ssc#S58311670, gnl|UG|Ssc#S58302132, gnl|UG|Ssc#S58313325, gnl|UG|Ssc#S46876867, gnl|UG|Ssc#S58309851, gnl|UG|Ssc#S55326563, gnl|UG|Ssc#S58312740, gnl|UG|Ssc#S55325437, gnl|UG|Ssc#S58312433, gnl|UG|Ssc#S35328054, gnl|UG|Ssc#S23690190, gnl|UG|Ssc#S58312543, gnl|UG|Ssc#S46875662, gnl|UG|Ssc#S31127092, gnl|UG|Ssc#S58304352, gnl…	1
cell part	gnl|UG|Ssc#S58307095, gnl|UG|Ssc#S20116576, gnl|UG|Ssc#S43178458, gnl|UG|Ssc#S58311670, gnl|UG|Ssc#S58302132, gnl|UG|Ssc#S58313325, gnl|UG|Ssc#S46876867, gnl|UG|Ssc#S58309851, gnl|UG|Ssc#S55326563, gnl|UG|Ssc#S58312740, gnl|UG|Ssc#S55325437, gnl|UG|Ssc#S58312433, gnl|UG|Ssc#S35328054, gnl|UG|Ssc#S23690190, gnl|UG|Ssc#S58312543, gnl|UG|Ssc#S46875662, gnl|UG|Ssc#S31127092, gnl|UG|Ssc#S58304352, gnl…	1
membrane-bounded organelle	gnl|UG|Ssc#S55318348, gnl|UG|Ssc#S20116576, gnl|UG|Ssc#S58315157, gnl|UG|Ssc#S35167297, gnl|UG|Ssc#S55285749, gnl|UG|Ssc#S55326563, gnl|UG|Ssc#S58312740, gnl|UG|Ssc#S55325437, gnl|UG|Ssc#S46879502, gnl|UG|Ssc#S58311970, gnl|UG|Ssc#S58312433, gnl|UG|Ssc#S35328054, gnl|UG|Ssc#S23690190, gnl|UG|Ssc#S20116349, gnl|UG|Ssc#S31127092, gnl|UG|Ssc#S58304352, gnl|UG|Ssc#S19548913, gnl|UG|Ssc#S40379983, gnl…	1
intracellular membrane-bounded organelle	gnl|UG|Ssc#S55318348, gnl|UG|Ssc#S20116576, gnl|UG|Ssc#S58315157, gnl|UG|Ssc#S35167297, gnl|UG|Ssc#S55285749, gnl|UG|Ssc#S55326563, gnl|UG|Ssc#S58312740, gnl|UG|Ssc#S55325437, gnl|UG|Ssc#S46879502, gnl|UG|Ssc#S58311970, gnl|UG|Ssc#S58312433, gnl|UG|Ssc#S35328054, gnl|UG|Ssc#S23690190, gnl|UG|Ssc#S20116349, gnl|UG|Ssc#S58304352, gnl|UG|Ssc#S19548913, gnl|UG|Ssc#S40379983, gnl|UG|Ssc#S58304058, gnl…	1
intracellular organelle	gnl|UG|Ssc#S55318348, gnl|UG|Ssc#S50179931, gnl|UG|Ssc#S20116576, gnl|UG|Ssc#S58315157, gnl|UG|Ssc#S35167297, gnl|UG|Ssc#S55285749, gnl|UG|Ssc#S58309851, gnl|UG|Ssc#S55326563, gnl|UG|Ssc#S58312740, gnl|UG|Ssc#S55325437, gnl|UG|Ssc#S46879502, gnl|UG|Ssc#S58311970, gnl|UG|Ssc#S58312433, gnl|UG|Ssc#S35328054, gnl|UG|Ssc#S23690190, gnl|UG|Ssc#S20116349, gnl|UG|Ssc#S31127092, gnl|UG|Ssc#S58304352, gnl…	1
intracellular	gnl|UG|Ssc#S58307095, gnl|UG|Ssc#S20116576, gnl|UG|Ssc#S43178458, gnl|UG|Ssc#S58302132, gnl|UG|Ssc#S46876867, gnl|UG|Ssc#S58309851, gnl|UG|Ssc#S55326563, gnl|UG|Ssc#S58312740, gnl|UG|Ssc#S55325437, gnl|UG|Ssc#S58312433, gnl|UG|Ssc#S35328054, gnl|UG|Ssc#S23690190, gnl|UG|Ssc#S31127092, gnl|UG|Ssc#S58304352, gnl|UG|Ssc#S19548913, gnl|UG|Ssc#S58305630, gnl|UG|Ssc#S58305647, gnl|UG|Ssc#S43495801, gnl…	1
organelle	gnl|UG|Ssc#S55318348, gnl|UG|Ssc#S50179931, gnl|UG|Ssc#S20116576, gnl|UG|Ssc#S58315157, gnl|UG|Ssc#S35167297, gnl|UG|Ssc#S55285749, gnl|UG|Ssc#S58309851, gnl|UG|Ssc#S55326563, gnl|UG|Ssc#S58312740, gnl|UG|Ssc#S55325437, gnl|UG|Ssc#S46879502, gnl|UG|Ssc#S58311970, gnl|UG|Ssc#S58312433, gnl|UG|Ssc#S35328054, gnl|UG|Ssc#S23690190, gnl|UG|Ssc#S20116349, gnl|UG|Ssc#S31127092, gnl|UG|Ssc#S58304352, gnl…	1
intracellular part	gnl|UG|Ssc#S58307095, gnl|UG|Ssc#S20116576, gnl|UG|Ssc#S43178458, gnl|UG|Ssc#S58302132, gnl|UG|Ssc#S46876867, gnl|UG|Ssc#S58309851, gnl|UG|Ssc#S55326563, gnl|UG|Ssc#S58312740, gnl|UG|Ssc#S55325437, gnl|UG|Ssc#S58312433, gnl|UG|Ssc#S35328054, gnl|UG|Ssc#S23690190, gnl|UG|Ssc#S31127092, gnl|UG|Ssc#S58304352, gnl|UG|Ssc#S19548913, gnl|UG|Ssc#S58305630, gnl|UG|Ssc#S58305647, gnl|UG|Ssc#S43495801, gnl…	1
